# Supplementary material for: Phosphirenium Ions as Masked Phosphenium Catalysts: Mechanistic Evaluation and Application in Synthesis
Source: ACS Catal. 2021 Apr 20;11(9):5452–62. doi: 10.1021/acscatal.1c01133 (PMC8495902; doi:10.1021/acscatal.1c01133)
Supplement: Supplementary file 1 — cs1c01133_si_001.cif [file cs1c01133_si_001.cif]

data_s18rlw22
_audit_creation_date               2019-07-17
_audit_creation_method
;
Olex2 1.2
(compiled 2018.05.29 svn.r3508 for OlexSys, GUI svn.r5506)
;
_shelxl_version_number             2014-3
_audit_contact_author_address      ?
_audit_contact_author_email        ?
_audit_contact_author_name         ''
_audit_contact_author_phone        ?
_publ_contact_author_id_orcid      ?
_publ_section_references
;
Bourhis, L.J., Dolomanov, O.V., Gildea, R.J., Howard, J.A.K., Puschmann, H.
 (2015). Acta Cryst. A71, 59-75.

Dolomanov, O.V., Bourhis, L.J., Gildea, R.J, Howard, J.A.K. & Puschmann, H.
 (2009), J. Appl. Cryst. 42, 339-341.

Sheldrick, G.M. (2015). Acta Cryst. C71, 3-8.
;
_chemical_name_common              ?
_chemical_name_systematic
;
 ?
;
_chemical_formula_moiety           'C26 H20 P, C32 H12 B F24'
_chemical_formula_sum              'C60 H36 B Cl2 F24 P'
_chemical_formula_weight           1325.57
_chemical_melting_point            ?
_chemical_oxdiff_usercomment       'clear crystals'
loop_
  _atom_type_symbol
  _atom_type_description
  _atom_type_scat_dispersion_real
  _atom_type_scat_dispersion_imag
  _atom_type_scat_source
 'C' 'C' 0.0181 0.0091 'International Tables Vol C Tables 4.2.6.8 and 6.1.1.4'
 'H' 'H' 0.0000 0.0000 'International Tables Vol C Tables 4.2.6.8 and 6.1.1.4'
 'B' 'B' 0.0090 0.0039 'International Tables Vol C Tables 4.2.6.8 and 6.1.1.4'
 'F' 'F' 0.0727 0.0534 'International Tables Vol C Tables 4.2.6.8 and 6.1.1.4'
 'P' 'P' 0.2955 0.4335 'International Tables Vol C Tables 4.2.6.8 and 6.1.1.4'
 'Cl' 'Cl' 0.3639 0.7018 'International Tables Vol C Tables 4.2.6.8 and 6.1.1.4'

_shelx_space_group_comment
;
The symmetry employed for this shelxl refinement is uniquely defined
by the following loop, which should always be used as a source of
symmetry information in preference to the above space-group names.
They are only intended as comments.
;
_space_group_crystal_system        'monoclinic'
_space_group_IT_number             14
_space_group_name_H-M_alt          'P 1 21/c 1'
_space_group_name_Hall             '-P 2ybc'
loop_
  _space_group_symop_operation_xyz
 'x, y, z'
 '-x, y+1/2, -z+1/2'
 '-x, -y, -z'
 'x, -y-1/2, z-1/2'

_cell_length_a                     13.4192(2)
_cell_length_b                     25.9960(4)
_cell_length_c                     18.4476(2)
_cell_angle_alpha                  90
_cell_angle_beta                   101.8820(10)
_cell_angle_gamma                  90
_cell_volume                       6297.48(15)
_cell_formula_units_Z              4
_cell_measurement_reflns_used      15932
_cell_measurement_temperature      150.01(10)
_cell_measurement_theta_max        72.6830
_cell_measurement_theta_min        3.3620
_shelx_estimated_absorpt_T_max     ?
_shelx_estimated_absorpt_T_min     ?
_exptl_absorpt_coefficient_mu      2.145
_exptl_absorpt_correction_T_max    1.000
_exptl_absorpt_correction_T_min    0.559
_exptl_absorpt_correction_type     gaussian
_exptl_absorpt_process_details
;
CrysAlisPro 1.171.39.46 (Rigaku Oxford Diffraction, 2018)
Numerical absorption correction based on gaussian integration over
			a multifaceted crystal model
Empirical absorption correction using spherical harmonics,
 implemented in SCALE3 ABSPACK scaling algorithm.
;
_exptl_crystal_colour              colourless
_exptl_crystal_colour_primary      colourless
_exptl_crystal_density_diffrn      1.398
_exptl_crystal_density_meas        ?
_exptl_crystal_density_method      ?
_exptl_crystal_description         block
_exptl_crystal_F_000               2664
_exptl_crystal_size_max            0.293
_exptl_crystal_size_mid            0.203
_exptl_crystal_size_min            0.168
_exptl_special_details
;
 ?
;
_exptl_transmission_factor_max     ?
_exptl_transmission_factor_min     ?
_diffrn_reflns_av_R_equivalents    0.0465
_diffrn_reflns_av_unetI/netI       0.0322
_diffrn_reflns_Laue_measured_fraction_full  0.999
_diffrn_reflns_Laue_measured_fraction_max  0.991
_diffrn_reflns_limit_h_max         14
_diffrn_reflns_limit_h_min         -16
_diffrn_reflns_limit_k_max         31
_diffrn_reflns_limit_k_min         -32
_diffrn_reflns_limit_l_max         22
_diffrn_reflns_limit_l_min         -22
_diffrn_reflns_number              63310
_diffrn_reflns_point_group_measured_fraction_full  0.999
_diffrn_reflns_point_group_measured_fraction_max  0.991
_diffrn_reflns_theta_full          67.684
_diffrn_reflns_theta_max           73.254
_diffrn_reflns_theta_min           2.980
_diffrn_ambient_environment        N~2~
_diffrn_ambient_temperature        150.01(10)
_diffrn_detector                   'CCD plate'
_diffrn_detector_area_resol_mean   8.1150
_diffrn_detector_type              EosS2
_diffrn_measured_fraction_theta_full  0.999
_diffrn_measured_fraction_theta_max  0.991
_diffrn_measurement_device         'four-circle diffractometer'
_diffrn_measurement_device_type    'SuperNova, Dual, Cu at home/near, EosS2'
_diffrn_measurement_method         '\w scans'
_diffrn_radiation_monochromator    mirror
_diffrn_radiation_probe            x-ray
_diffrn_radiation_type             CuK\a
_diffrn_radiation_wavelength       1.54184
_diffrn_source                     'micro-focus sealed X-ray tube'
_diffrn_source_type                'SuperNova (Cu) X-ray Source'
_reflns_Friedel_coverage           0.000
_reflns_Friedel_fraction_full      .
_reflns_Friedel_fraction_max       .
_reflns_number_gt                  9795
_reflns_number_total               12536
_reflns_special_details
;
 Reflections were merged by SHELXL according to the crystal
 class for the calculation of statistics and refinement.
 
 Structure factors included contributions from the .fab file.
 
 _reflns_Friedel_fraction is defined as the number of unique
 Friedel pairs measured divided by the number that would be
 possible theoretically, ignoring centric projections and
 systematic absences.
;
_reflns_threshold_expression       'I > 2\s(I)'
_computing_cell_refinement         'CrysAlisPro 1.171.39.46 (Rigaku OD, 2018)'
_computing_data_collection         'CrysAlisPro 1.171.39.46 (Rigaku OD, 2018)'
_computing_data_reduction          'CrysAlisPro 1.171.39.46 (Rigaku OD, 2018)'
_computing_molecular_graphics      'Olex2 (Dolomanov et al., 2009)'
_computing_publication_material    'Olex2 (Dolomanov et al., 2009)'
_computing_structure_refinement    'ShelXL (Sheldrick, 2015)'
_computing_structure_solution      'olex2.solve (Bourhis et al., 2015)'
_refine_diff_density_max           0.608
_refine_diff_density_min           -0.446
_refine_diff_density_rms           0.061
_refine_ls_extinction_coef         .
_refine_ls_extinction_method       none
_refine_ls_goodness_of_fit_ref     1.047
_refine_ls_hydrogen_treatment      constr
_refine_ls_matrix_type             full
_refine_ls_number_parameters       892
_refine_ls_number_reflns           12536
_refine_ls_number_restraints       418
_refine_ls_R_factor_all            0.0810
_refine_ls_R_factor_gt             0.0670
_refine_ls_restrained_S_all        1.114
_refine_ls_shift/su_max            0.000
_refine_ls_shift/su_mean           0.000
_refine_ls_structure_factor_coef   Fsqd
_refine_ls_weighting_details      
 'w=1/[\s^2^(Fo^2^)+(0.1216P)^2^+2.9417P] where P=(Fo^2^+2Fc^2^)/3'
_refine_ls_weighting_scheme        calc
_refine_ls_wR_factor_gt            0.1944
_refine_ls_wR_factor_ref           0.2087
_refine_special_details
;
The asymmetric unit comprises one cation, one BArF anion and two 
regions of solvent. The cation was entirely ordered, but (not 
unexpectedly) some of the anion CF3 groups fell foul of disorder. 
In particular, the fluorine atoms attached to C34 were treated 
for 55:45 disorder, while the entire trifluoromethyl groups 
based on C49, C50 and C85 were each split over 2 sites in 
respective disorder ratios of 65:35, 50:50 and 80:20. C-F, 
C-C and F...F distance restraints (along with some ADP 
restraints) were used in these regions to assist convergence.
The electron density for the guest solvent was very smeared, 
and an elaborate model would have been required in order to 
take account of same as part of the refinement. After 
multiple abortive attempts, an allowance for 2 molecules 
of CH2Cl2 per asymmetric unit was made in the formula as 
presented, alongside employment of the solvent mask algorithm 
available in Olex-2. Examination of the gross structure 
revealed that there are channels present in the lattice 
which accommodate said solvent. Thus, the accompanying 
disorder level was not surprising.

;
_olex2_refinement_description
;
1. Fixed Uiso
 At 1.2 times of:
  All C(H) groups
2. Restrained distances
 F1-C34 \\sim F1A-C34
 with sigma of 0.02
 F2-C34 \\sim F2A-C34
 with sigma of 0.02
 F3-C34 \\sim F3A-C34
 with sigma of 0.02
 F16-C49 \\sim F16A-C49A
 with sigma of 0.02
 F17-C49 \\sim F17A-C49A
 with sigma of 0.02
 F18-C49 \\sim F18A-C49A
 with sigma of 0.02
 C47-C49 \\sim C47-C49A
 with sigma of 0.02
 F16-F17 \\sim F16A-F17A
 with sigma of 0.04
 F16-F18 \\sim F16A-F18A
 with sigma of 0.04
 F16-C47 \\sim F16A-C47
 with sigma of 0.04
 F17-F18 \\sim F17A-F18A
 with sigma of 0.04
 F17-C47 \\sim F17A-C47
 with sigma of 0.04
 F18-C47 \\sim F18A-C47
 with sigma of 0.04
 F13-C50 \\sim F13A-C50A
 with sigma of 0.02
 F14-C50 \\sim F14A-C50A
 with sigma of 0.02
 F15-C50 \\sim F15A-C50A
 with sigma of 0.02
 C45-C50 \\sim C45-C50A
 with sigma of 0.02
 F13-F14 \\sim F13A-F14A
 with sigma of 0.04
 F13-F15 \\sim F13A-F15A
 with sigma of 0.04
 F13-C45 \\sim F13A-C45
 with sigma of 0.04
 F14-F15 \\sim F14A-F15A
 with sigma of 0.04
 F14-C45 \\sim F14A-C45
 with sigma of 0.04
 F15-C45 \\sim F15A-C45
 with sigma of 0.04
 F10-C85 \\sim F10A-C85A
 with sigma of 0.02
 F11-C85 \\sim F11A-C85A
 with sigma of 0.02
 F12-C85 \\sim F12A-C85A
 with sigma of 0.02
 C39-C85 \\sim C39-C85A
 with sigma of 0.02
 F10-F11 \\sim F10A-F11A
 with sigma of 0.04
 F10-F12 \\sim F10A-F12A
 with sigma of 0.04
 F10-C39 \\sim F10A-C39
 with sigma of 0.04
 F11-F12 \\sim F11A-F12A
 with sigma of 0.04
 F11-C39 \\sim F11A-C39
 with sigma of 0.04
 F12-C39 \\sim F12A-C39
 with sigma of 0.04
 F13-F14 \\sim F13-F15 \\sim F14-F15
 with sigma of 0.01
 C50-F13 \\sim C50-F14 \\sim C50-F15
 with sigma of 0.005
 C49-C47 \\sim C49A-C47
 with sigma of 0.005
3. Uiso/Uaniso restraints and constraints
F1 \\sim F2 \\sim F3 \\sim F1A \\sim F2A \\sim F3A: within 2A with sigma of
0.02 and sigma for terminal atoms of 0.01
F16 \\sim F17 \\sim F18 \\sim C49 \\sim F16A \\sim F17A \\sim F18A \\sim C49A:
within 2A with sigma of 0.02 and sigma for terminal atoms of 0.01
F13 \\sim F14 \\sim F15 \\sim C50 \\sim F13A \\sim F14A \\sim F15A \\sim C50A:
within 2A with sigma of 0.02 and sigma for terminal atoms of 0.01
F10 \\sim F11 \\sim F12 \\sim C85 \\sim F10A \\sim F11A \\sim F12A \\sim C85A:
within 2A with sigma of 0.02 and sigma for terminal atoms of 0.01
4. Others
 Fixed Sof: F1(0.55) F2(0.55) F3(0.55) F10(0.2) F11(0.8) F12(0.8) F13(0.5)
 F14(0.5) F15(0.5) F16(0.65) F17(0.65) F18(0.65) C49(0.65) C50(0.5) C85(0.8)
 F1A(0.45) F2A(0.45) F3A(0.45) F10A(0.2) F11A(0.2) F12A(0.8) F13A(0.5)
 F14A(0.5) F15A(0.5) F16A(0.35) F17A(0.35) F18A(0.35) C49A(0.35) C50A(0.5)
 C85A(0.2)
5.a Aromatic/amide H refined with riding coordinates:
 C1(H1), C2(H2), C3(H3), C4(H4), C5(H5), C10(H10), C11(H11), C12(H12),
 C13(H13), C14(H14), C16(H16), C17(H17), C18(H18), C19(H19), C20(H20), C22(H22),
  C23(H23), C24(H24), C25(H25), C26(H26), C28(H28), C30(H30), C32(H32),
 C36(H36), C38(H38), C40(H40), C44(H44), C46(H46), C48(H48), C52(H52), C54(H54),
  C56(H56)
;
_atom_sites_solution_hydrogens     geom
_atom_sites_solution_primary       iterative
_atom_sites_solution_secondary     ?
loop_
  _atom_site_label
  _atom_site_type_symbol
  _atom_site_fract_x
  _atom_site_fract_y
  _atom_site_fract_z
  _atom_site_U_iso_or_equiv
  _atom_site_adp_type
  _atom_site_occupancy
  _atom_site_site_symmetry_order
  _atom_site_calc_flag
  _atom_site_refinement_flags_posn
  _atom_site_refinement_flags_adp
  _atom_site_refinement_flags_occupancy
  _atom_site_disorder_assembly
  _atom_site_disorder_group
 P1 P -0.18568(5) 0.39959(3) 0.18002(3) 0.03705(15) Uani 1 1 d . . . . .
 C1 C 0.0434(2) 0.38760(12) 0.37329(15) 0.0460(6) Uani 1 1 d . . . . .
 H1 H 0.0461 0.3520 0.3687 0.055 Uiso 1 1 calc R . . . .
 C2 C 0.1039(2) 0.41213(15) 0.43309(17) 0.0569(8) Uani 1 1 d . . . . .
 H2 H 0.1474 0.3930 0.4688 0.068 Uiso 1 1 calc R . . . .
 C3 C 0.0998(3) 0.46474(16) 0.43991(18) 0.0634(9) Uani 1 1 d . . . . .
 H3 H 0.1414 0.4810 0.4799 0.076 Uiso 1 1 calc R . . . .
 C4 C 0.0349(3) 0.49333(15) 0.38822(19) 0.0660(9) Uani 1 1 d . . . . .
 H4 H 0.0320 0.5288 0.3936 0.079 Uiso 1 1 calc R . . . .
 C5 C -0.0265(3) 0.46945(12) 0.32770(17) 0.0529(7) Uani 1 1 d . . . . .
 H5 H -0.0706 0.4889 0.2927 0.063 Uiso 1 1 calc R . . . .
 C6 C -0.02172(19) 0.41666(11) 0.31981(14) 0.0404(5) Uani 1 1 d . . . . .
 C7 C -0.08653(19) 0.39160(11) 0.25705(13) 0.0391(5) Uani 1 1 d . . . . .
 C8 C -0.10957(18) 0.34799(10) 0.21851(14) 0.0394(5) Uani 1 1 d . . . . .
 C9 C -0.0796(2) 0.29577(11) 0.20582(15) 0.0421(5) Uani 1 1 d . . . . .
 C10 C -0.1416(2) 0.26525(13) 0.1543(2) 0.0628(9) Uani 1 1 d . . . . .
 H10 H -0.2051 0.2773 0.1304 0.075 Uiso 1 1 calc R . . . .
 C11 C -0.1102(3) 0.21706(14) 0.1378(2) 0.0744(11) Uani 1 1 d . . . . .
 H11 H -0.1535 0.1966 0.1037 0.089 Uiso 1 1 calc R . . . .
 C12 C -0.0173(3) 0.19888(13) 0.1705(2) 0.0642(9) Uani 1 1 d . . . . .
 H12 H 0.0040 0.1667 0.1579 0.077 Uiso 1 1 calc R . . . .
 C13 C 0.0452(3) 0.22837(14) 0.2224(2) 0.0697(10) Uani 1 1 d . . . . .
 H13 H 0.1087 0.2158 0.2457 0.084 Uiso 1 1 calc R . . . .
 C14 C 0.0146(2) 0.27659(13) 0.2402(2) 0.0599(8) Uani 1 1 d . . . . .
 H14 H 0.0575 0.2963 0.2756 0.072 Uiso 1 1 calc R . . . .
 C15 C -0.1643(2) 0.42573(11) 0.09489(14) 0.0427(6) Uani 1 1 d . . . . .
 C16 C -0.2217(3) 0.46618(13) 0.06036(17) 0.0572(7) Uani 1 1 d . . . . .
 H16 H -0.2745 0.4796 0.0802 0.069 Uiso 1 1 calc R . . . .
 C17 C -0.2001(3) 0.48660(17) -0.00389(19) 0.0717(10) Uani 1 1 d . . . . .
 H17 H -0.2384 0.5139 -0.0274 0.086 Uiso 1 1 calc R . . . .
 C18 C -0.1221(3) 0.46655(19) -0.03316(18) 0.0765(12) Uani 1 1 d . . . . .
 H18 H -0.1073 0.4807 -0.0760 0.092 Uiso 1 1 calc R . . . .
 C19 C -0.0657(3) 0.4257(2) 0.00069(18) 0.0771(12) Uani 1 1 d . . . . .
 H19 H -0.0132 0.4123 -0.0196 0.093 Uiso 1 1 calc R . . . .
 C20 C -0.0867(2) 0.40426(16) 0.06471(17) 0.0593(8) Uani 1 1 d . . . . .
 H20 H -0.0497 0.3762 0.0871 0.071 Uiso 1 1 calc R . . . .
 C21 C -0.3111(2) 0.41309(10) 0.19197(14) 0.0411(5) Uani 1 1 d . . . . .
 C22 C -0.3946(2) 0.40030(13) 0.13636(17) 0.0523(7) Uani 1 1 d . . . . .
 H22 H -0.3858 0.3822 0.0947 0.063 Uiso 1 1 calc R . . . .
 C23 C -0.4905(2) 0.41506(16) 0.1443(2) 0.0668(9) Uani 1 1 d . . . . .
 H23 H -0.5470 0.4063 0.1080 0.080 Uiso 1 1 calc R . . . .
 C24 C -0.5035(3) 0.44282(16) 0.2061(2) 0.0715(10) Uani 1 1 d . . . . .
 H24 H -0.5684 0.4531 0.2105 0.086 Uiso 1 1 calc R . . . .
 C25 C -0.4213(3) 0.45508(15) 0.2602(2) 0.0690(9) Uani 1 1 d . . . . .
 H25 H -0.4307 0.4732 0.3018 0.083 Uiso 1 1 calc R . . . .
 C26 C -0.3238(2) 0.44071(13) 0.25396(17) 0.0535(7) Uani 1 1 d . . . . .
 H26 H -0.2678 0.4494 0.2907 0.064 Uiso 1 1 calc R . . . .
 F4 F 0.11334(17) 0.60302(14) 0.50838(14) 0.0974(9) Uani 1 1 d . . . . .
 F5 F 0.2187(2) 0.63378(8) 0.60168(11) 0.0742(6) Uani 1 1 d . . . . .
 F6 F 0.2380(2) 0.55850(8) 0.56144(11) 0.0758(6) Uani 1 1 d . . . . .
 F7 F 0.51503(19) 0.42632(14) 0.45117(18) 0.1124(11) Uani 1 1 d . . . . .
 F8 F 0.4005(3) 0.44607(11) 0.50588(12) 0.1018(10) Uani 1 1 d . . . . .
 F9 F 0.3925(2) 0.37373(9) 0.45409(15) 0.0993(10) Uani 1 1 d . . . . .
 F19 F 0.4923(3) 0.62106(13) 0.04536(12) 0.1196(13) Uani 1 1 d . . . . .
 F20 F 0.61354(19) 0.56937(15) 0.06741(12) 0.1035(10) Uani 1 1 d . . . . .
 F21 F 0.4623(3) 0.54338(14) 0.05116(13) 0.1116(11) Uani 1 1 d . . . . .
 F22 F 0.78028(15) 0.63603(12) 0.31568(14) 0.0902(8) Uani 1 1 d . . . . .
 F23 F 0.70455(16) 0.62885(15) 0.40356(12) 0.1055(11) Uani 1 1 d . . . . .
 F24 F 0.7644(2) 0.56223(14) 0.3589(2) 0.1377(15) Uani 1 1 d . . . . .
 C27 C 0.32935(17) 0.61690(9) 0.37090(13) 0.0326(4) Uani 1 1 d . . . . .
 C28 C 0.38073(18) 0.66381(10) 0.38676(14) 0.0377(5) Uani 1 1 d . . . . .
 H28 H 0.4162 0.6772 0.3528 0.045 Uiso 1 1 calc R . . . .
 C29 C 0.38041(19) 0.69102(10) 0.45179(16) 0.0419(5) Uani 1 1 d . . . . .
 C30 C 0.32718(19) 0.67299(10) 0.50337(14) 0.0410(5) Uani 1 1 d . . . . .
 H30 H 0.3274 0.6909 0.5470 0.049 Uiso 1 1 calc R . . . .
 C31 C 0.27369(19) 0.62751(10) 0.48807(13) 0.0370(5) Uani 1 1 d . . . . .
 C32 C 0.27485(17) 0.60009(9) 0.42328(13) 0.0326(4) Uani 1 1 d . . . . .
 H32 H 0.2381 0.5696 0.4147 0.039 Uiso 1 1 calc R . . . .
 C33 C 0.2120(3) 0.60643(13) 0.54006(16) 0.0523(7) Uani 1 1 d . . . . .
 C34 C 0.4394(2) 0.74015(12) 0.46595(19) 0.0545(7) Uani 1 1 d D . . . .
 C35 C 0.31197(16) 0.52418(9) 0.30378(12) 0.0305(4) Uani 1 1 d . . . . .
 C36 C 0.36299(17) 0.49856(10) 0.36742(13) 0.0347(5) Uani 1 1 d . . . . .
 H36 H 0.4021 0.5177 0.4055 0.042 Uiso 1 1 calc R . . . .
 C37 C 0.35732(19) 0.44590(10) 0.37571(14) 0.0402(5) Uani 1 1 d . . . . .
 C38 C 0.2993(2) 0.41561(10) 0.32080(16) 0.0430(6) Uani 1 1 d . . . . .
 H38 H 0.2943 0.3802 0.3267 0.052 Uiso 1 1 calc R . . . .
 C39 C 0.24940(19) 0.43991(11) 0.25722(14) 0.0419(5) Uani 1 1 d D . . . .
 C40 C 0.25687(17) 0.49276(10) 0.24854(13) 0.0350(5) Uani 1 1 d . . . . .
 H40 H 0.2239 0.5077 0.2043 0.042 Uiso 1 1 calc R . . . .
 C42 C 0.4162(3) 0.42169(13) 0.44471(19) 0.0586(8) Uani 1 1 d . . . . .
 C43 C 0.22790(17) 0.61139(9) 0.23564(13) 0.0340(5) Uani 1 1 d . . . . .
 C44 C 0.12850(18) 0.59313(10) 0.23107(14) 0.0370(5) Uani 1 1 d . . . . .
 H44 H 0.1182 0.5647 0.2591 0.044 Uiso 1 1 calc R . . . .
 C45 C 0.04476(19) 0.61636(12) 0.18577(16) 0.0465(6) Uani 1 1 d D . . . .
 C46 C 0.0559(2) 0.65975(14) 0.14551(19) 0.0576(8) Uani 1 1 d . . . . .
 H46 H -0.0001 0.6754 0.1155 0.069 Uiso 1 1 calc R . . . .
 C47 C 0.1533(2) 0.67949(13) 0.1511(2) 0.0583(8) Uani 1 1 d D . . . .
 C48 C 0.23735(19) 0.65497(11) 0.19442(16) 0.0454(6) Uani 1 1 d . . . . .
 H48 H 0.3019 0.6683 0.1956 0.054 Uiso 1 1 calc R . . . .
 C51 C 0.43186(17) 0.59120(9) 0.26335(13) 0.0334(5) Uani 1 1 d . . . . .
 C52 C 0.52590(18) 0.59697(11) 0.31207(13) 0.0388(5) Uani 1 1 d . . . . .
 H52 H 0.5276 0.6003 0.3625 0.047 Uiso 1 1 calc R . . . .
 C53 C 0.61717(19) 0.59794(12) 0.28722(15) 0.0459(6) Uani 1 1 d . . . . .
 C54 C 0.6186(2) 0.59215(13) 0.21290(15) 0.0474(6) Uani 1 1 d . . . . .
 H54 H 0.6797 0.5927 0.1965 0.057 Uiso 1 1 calc R . . . .
 C55 C 0.5268(2) 0.58543(11) 0.16375(14) 0.0418(5) Uani 1 1 d . . . . .
 C56 C 0.43525(18) 0.58534(10) 0.18854(13) 0.0362(5) Uani 1 1 d . . . . .
 H56 H 0.3745 0.5812 0.1542 0.043 Uiso 1 1 calc R . . . .
 C57 C 0.5244(2) 0.57971(13) 0.08286(15) 0.0503(7) Uani 1 1 d . . . . .
 C58 C 0.7163(2) 0.60489(18) 0.34208(18) 0.0672(10) Uani 1 1 d . . . . .
 B1 B 0.32493(18) 0.58595(10) 0.29309(14) 0.0313(5) Uani 1 1 d . . . . .
 F1 F 0.5152(5) 0.7430(3) 0.4305(4) 0.1062(19) Uani 0.55 1 d D U P A 1
 F2 F 0.3844(4) 0.78058(16) 0.4530(5) 0.099(2) Uani 0.55 1 d D U P A 1
 F3 F 0.4836(6) 0.7460(2) 0.5370(3) 0.106(2) Uani 0.55 1 d D U P A 1
 F10 F 0.2440(13) 0.3929(6) 0.1514(8) 0.078(2) Uani 0.2 1 d D U P B 1
 F11 F 0.1531(3) 0.36666(11) 0.21290(16) 0.0748(7) Uani 0.8 1 d D U P B 1
 F12 F 0.0943(2) 0.43632(14) 0.1682(2) 0.0921(10) Uani 0.8 1 d D U P B 1
 F13 F -0.0749(5) 0.5558(3) 0.1413(4) 0.0810(17) Uani 0.5 1 d D U P C 1
 F14 F -0.1340(3) 0.62935(19) 0.1636(3) 0.0684(11) Uani 0.5 1 d D U P C 1
 F15 F -0.0689(6) 0.5801(3) 0.2530(4) 0.0602(15) Uani 0.5 1 d D U P C 1
 F16 F 0.1879(5) 0.7197(2) 0.0482(3) 0.1226(16) Uani 0.65 1 d D U P D 1
 F17 F 0.2438(3) 0.75766(17) 0.1487(3) 0.1161(16) Uani 0.65 1 d D U P D 1
 F18 F 0.0885(3) 0.7598(2) 0.1000(3) 0.1048(15) Uani 0.65 1 d D U P D 1
 C49 C 0.1692(9) 0.7283(4) 0.1128(7) 0.0910(18) Uani 0.65 1 d D U P D 1
 C50 C -0.0586(7) 0.5961(3) 0.1863(4) 0.062(2) Uani 0.5 1 d D U P C 1
 C85 C 0.1869(4) 0.41122(18) 0.1943(3) 0.0617(11) Uani 0.8 1 d D U P B 1
 F1A F 0.5347(4) 0.7334(3) 0.4803(6) 0.094(2) Uani 0.45 1 d D U P A 2
 F2A F 0.4194(7) 0.7713(3) 0.4098(5) 0.106(2) Uani 0.45 1 d D U P A 2
 F3A F 0.4218(8) 0.7658(3) 0.5237(6) 0.112(2) Uani 0.45 1 d D U P A 2
 F10A F 0.2241(10) 0.3531(4) 0.2068(6) 0.073(2) Uani 0.2 1 d D U P B 2
 F11A F 0.1049(9) 0.4042(6) 0.1895(7) 0.080(2) Uani 0.2 1 d D U P B 2
 F12A F 0.2228(3) 0.41200(14) 0.13430(17) 0.0810(11) Uani 0.8 1 d D U P B 2
 F13A F -0.0905(6) 0.5884(4) 0.2389(5) 0.0713(17) Uani 0.5 1 d D U P C 2
 F14A F -0.0544(5) 0.5384(2) 0.1596(4) 0.0654(13) Uani 0.5 1 d D U P C 2
 F15A F -0.1278(4) 0.6073(3) 0.1219(4) 0.0955(17) Uani 0.5 1 d D U P C 2
 F16A F 0.1373(9) 0.7630(4) 0.1230(7) 0.121(2) Uani 0.35 1 d D U P D 2
 F17A F 0.1074(7) 0.7167(4) 0.0285(5) 0.115(2) Uani 0.35 1 d D U P D 2
 F18A F 0.2531(6) 0.7224(4) 0.0783(6) 0.1054(19) Uani 0.35 1 d D U P D 2
 C49A C 0.166(2) 0.7218(6) 0.0994(12) 0.109(3) Uani 0.35 1 d D U P D 2
 C50A C -0.0566(6) 0.5899(3) 0.1764(5) 0.0571(16) Uani 0.5 1 d D U P C 2
 C85A C 0.2025(15) 0.4019(7) 0.2019(10) 0.079(3) Uani 0.2 1 d D U P B 2

loop_
  _atom_site_aniso_label
  _atom_site_aniso_U_11
  _atom_site_aniso_U_22
  _atom_site_aniso_U_33
  _atom_site_aniso_U_23
  _atom_site_aniso_U_13
  _atom_site_aniso_U_12
 P1 0.0347(3) 0.0460(3) 0.0286(3) 0.0013(2) 0.0023(2) -0.0024(2)
 C1 0.0412(13) 0.0565(16) 0.0376(13) -0.0008(11) 0.0019(10) 0.0000(11)
 C2 0.0436(15) 0.082(2) 0.0404(14) -0.0016(14) -0.0024(11) -0.0032(14)
 C3 0.0574(18) 0.085(2) 0.0439(15) -0.0128(15) 0.0017(13) -0.0250(17)
 C4 0.080(2) 0.0589(19) 0.0543(18) -0.0081(15) 0.0041(16) -0.0239(17)
 C5 0.0598(17) 0.0523(16) 0.0428(14) 0.0016(12) 0.0019(12) -0.0128(13)
 C6 0.0341(11) 0.0537(15) 0.0327(12) -0.0020(10) 0.0051(9) -0.0092(10)
 C7 0.0355(11) 0.0494(14) 0.0308(11) 0.0034(10) 0.0031(9) -0.0038(10)
 C8 0.0349(11) 0.0471(13) 0.0341(11) 0.0021(10) 0.0020(9) -0.0068(10)
 C9 0.0380(12) 0.0448(13) 0.0423(13) 0.0012(11) 0.0058(10) -0.0078(10)
 C10 0.0463(16) 0.0574(18) 0.074(2) -0.0131(16) -0.0126(15) -0.0024(13)
 C11 0.069(2) 0.0531(19) 0.089(3) -0.0216(18) -0.0111(19) -0.0086(16)
 C12 0.066(2) 0.0435(16) 0.080(2) -0.0067(15) 0.0078(17) -0.0005(14)
 C13 0.0552(18) 0.0587(19) 0.086(3) -0.0110(18) -0.0066(17) 0.0096(15)
 C14 0.0489(16) 0.0564(18) 0.0656(19) -0.0138(15) -0.0085(14) 0.0014(13)
 C15 0.0381(12) 0.0574(15) 0.0301(11) 0.0019(11) 0.0011(9) -0.0102(11)
 C16 0.0674(19) 0.0600(18) 0.0428(15) 0.0090(13) 0.0078(13) -0.0056(15)
 C17 0.082(2) 0.082(2) 0.0462(17) 0.0202(17) 0.0021(16) -0.012(2)
 C18 0.067(2) 0.125(4) 0.0351(15) 0.0162(18) 0.0044(14) -0.035(2)
 C19 0.0546(18) 0.139(4) 0.0395(16) 0.008(2) 0.0142(14) -0.015(2)
 C20 0.0447(15) 0.093(2) 0.0390(14) 0.0027(15) 0.0067(11) -0.0039(15)
 C21 0.0427(13) 0.0460(13) 0.0351(12) 0.0053(10) 0.0096(10) -0.0009(10)
 C22 0.0410(14) 0.0701(19) 0.0440(14) 0.0011(13) 0.0045(11) 0.0030(13)
 C23 0.0411(15) 0.090(3) 0.067(2) 0.0110(18) 0.0058(14) 0.0027(16)
 C24 0.0527(18) 0.077(2) 0.094(3) 0.014(2) 0.0359(18) 0.0095(17)
 C25 0.075(2) 0.070(2) 0.074(2) -0.0064(18) 0.0433(19) 0.0005(18)
 C26 0.0542(16) 0.0656(18) 0.0442(14) -0.0046(13) 0.0177(12) -0.0093(14)
 F4 0.0551(12) 0.173(3) 0.0720(14) 0.0031(16) 0.0320(11) -0.0202(14)
 F5 0.1220(19) 0.0600(11) 0.0533(10) -0.0170(9) 0.0477(11) -0.0087(11)
 F6 0.131(2) 0.0516(10) 0.0560(11) -0.0019(9) 0.0462(12) -0.0121(11)
 F7 0.0581(13) 0.142(3) 0.120(2) 0.064(2) -0.0212(14) 0.0135(14)
 F8 0.161(3) 0.0861(17) 0.0451(11) 0.0161(11) -0.0091(14) 0.0232(17)
 F9 0.138(2) 0.0514(12) 0.0879(16) 0.0291(11) -0.0251(16) -0.0065(13)
 F19 0.210(4) 0.113(2) 0.0393(11) 0.0219(12) 0.0330(15) 0.063(2)
 F20 0.0718(14) 0.196(3) 0.0493(11) -0.0074(15) 0.0276(10) 0.0227(17)
 F21 0.136(2) 0.155(3) 0.0509(12) -0.0356(15) 0.0360(14) -0.069(2)
 F22 0.0422(10) 0.148(2) 0.0799(15) -0.0183(15) 0.0105(9) -0.0317(12)
 F23 0.0462(11) 0.215(3) 0.0524(12) -0.0364(16) 0.0031(9) -0.0264(15)
 F24 0.0821(18) 0.123(3) 0.168(3) 0.023(2) -0.067(2) 0.0107(17)
 C27 0.0280(10) 0.0355(11) 0.0334(11) 0.0020(9) 0.0043(8) 0.0017(8)
 C28 0.0340(11) 0.0366(12) 0.0426(12) 0.0020(10) 0.0080(9) -0.0018(9)
 C29 0.0372(12) 0.0363(12) 0.0508(14) -0.0029(11) 0.0055(10) -0.0007(10)
 C30 0.0409(12) 0.0418(13) 0.0385(12) -0.0066(10) 0.0038(10) 0.0061(10)
 C31 0.0382(12) 0.0401(12) 0.0324(11) 0.0000(9) 0.0067(9) 0.0053(10)
 C32 0.0312(10) 0.0325(11) 0.0342(11) 0.0011(9) 0.0069(8) 0.0011(8)
 C33 0.0648(18) 0.0578(17) 0.0381(13) -0.0074(12) 0.0194(12) -0.0036(14)
 C34 0.0546(17) 0.0415(15) 0.0648(19) -0.0067(13) 0.0064(14) -0.0070(12)
 C35 0.0244(9) 0.0398(12) 0.0281(10) 0.0005(9) 0.0072(8) 0.0004(8)
 C36 0.0297(10) 0.0420(12) 0.0304(11) 0.0005(9) 0.0021(8) 0.0022(9)
 C37 0.0357(12) 0.0433(13) 0.0403(13) 0.0048(10) 0.0051(10) 0.0043(10)
 C38 0.0443(13) 0.0355(12) 0.0501(14) 0.0012(11) 0.0120(11) -0.0038(10)
 C39 0.0383(12) 0.0484(14) 0.0391(12) -0.0042(11) 0.0081(10) -0.0113(10)
 C40 0.0305(10) 0.0444(13) 0.0293(10) 0.0026(9) 0.0039(8) -0.0039(9)
 C42 0.0587(18) 0.0512(17) 0.0579(18) 0.0154(14) -0.0068(14) 0.0056(14)
 C43 0.0296(10) 0.0400(12) 0.0323(11) 0.0046(9) 0.0062(8) 0.0004(9)
 C44 0.0292(11) 0.0447(13) 0.0380(12) 0.0096(10) 0.0090(9) 0.0016(9)
 C45 0.0314(12) 0.0584(16) 0.0494(14) 0.0168(12) 0.0073(10) 0.0009(11)
 C46 0.0333(13) 0.073(2) 0.0633(18) 0.0317(16) 0.0033(12) 0.0057(13)
 C47 0.0397(14) 0.0634(19) 0.070(2) 0.0349(16) 0.0077(13) 0.0028(13)
 C48 0.0313(11) 0.0518(15) 0.0529(15) 0.0176(12) 0.0081(10) -0.0035(10)
 C51 0.0305(11) 0.0399(12) 0.0304(11) 0.0036(9) 0.0072(8) -0.0022(9)
 C52 0.0315(11) 0.0562(15) 0.0284(11) 0.0029(10) 0.0056(9) -0.0012(10)
 C53 0.0294(12) 0.0698(18) 0.0383(13) 0.0030(12) 0.0067(10) -0.0034(11)
 C54 0.0328(12) 0.0714(18) 0.0403(13) 0.0033(12) 0.0129(10) -0.0029(12)
 C55 0.0388(12) 0.0542(15) 0.0339(12) 0.0033(11) 0.0113(10) -0.0017(11)
 C56 0.0330(11) 0.0459(13) 0.0288(11) 0.0020(9) 0.0040(9) -0.0013(9)
 C57 0.0463(14) 0.0717(19) 0.0355(13) 0.0024(12) 0.0143(11) 0.0001(13)
 C58 0.0339(14) 0.123(3) 0.0448(16) -0.0039(18) 0.0095(12) -0.0031(17)
 B1 0.0272(11) 0.0396(13) 0.0272(11) 0.0044(10) 0.0058(9) -0.0003(9)
 F1 0.095(4) 0.093(4) 0.146(5) -0.051(4) 0.062(4) -0.059(3)
 F2 0.068(3) 0.0314(18) 0.179(6) -0.002(3) -0.021(3) -0.0033(17)
 F3 0.126(4) 0.076(3) 0.086(3) -0.001(3) -0.043(3) -0.045(3)
 F10 0.101(4) 0.075(5) 0.058(4) -0.021(4) 0.013(4) -0.037(4)
 F11 0.0896(19) 0.0576(15) 0.0735(16) -0.0081(12) 0.0083(15) -0.0380(14)
 F12 0.0765(18) 0.085(2) 0.092(2) -0.0046(17) -0.0364(16) -0.0231(16)
 F13 0.048(3) 0.101(4) 0.091(4) -0.017(3) 0.008(3) -0.021(3)
 F14 0.0242(14) 0.082(3) 0.094(3) 0.035(2) 0.0001(19) 0.0042(17)
 F15 0.030(3) 0.071(3) 0.082(3) 0.036(2) 0.018(2) 0.0074(19)
 F16 0.127(4) 0.136(3) 0.113(3) 0.069(3) 0.044(3) 0.000(3)
 F17 0.097(3) 0.080(2) 0.152(3) 0.072(2) -0.020(3) -0.034(2)
 F18 0.065(2) 0.090(2) 0.155(4) 0.080(3) 0.012(2) 0.019(2)
 C49 0.052(3) 0.097(3) 0.124(4) 0.078(3) 0.019(3) 0.014(3)
 C50 0.035(3) 0.076(4) 0.074(4) 0.018(3) 0.008(3) 0.000(3)
 C85 0.077(3) 0.058(2) 0.0472(19) -0.0055(17) 0.0042(18) -0.0314(19)
 F1A 0.053(3) 0.064(3) 0.153(6) 0.001(4) -0.009(4) -0.023(2)
 F2A 0.121(5) 0.048(3) 0.127(5) 0.019(3) -0.022(4) -0.039(3)
 F3A 0.123(5) 0.079(4) 0.142(5) -0.052(4) 0.044(4) -0.039(4)
 F10A 0.093(5) 0.051(4) 0.067(4) -0.017(3) -0.003(4) -0.020(4)
 F11A 0.078(4) 0.079(4) 0.077(4) -0.014(4) -0.003(4) -0.028(4)
 F12A 0.121(3) 0.080(2) 0.0430(15) -0.0184(14) 0.0175(16) -0.0388(19)
 F13A 0.041(3) 0.083(4) 0.097(4) 0.004(3) 0.030(3) -0.002(3)
 F14A 0.043(3) 0.072(3) 0.074(3) 0.002(2) -0.006(2) -0.014(2)
 F15A 0.043(2) 0.115(4) 0.113(4) 0.051(3) -0.020(3) -0.014(2)
 F16A 0.109(5) 0.093(4) 0.155(5) 0.066(4) 0.008(5) -0.001(5)
 F17A 0.097(4) 0.122(4) 0.123(4) 0.092(3) 0.018(4) 0.004(4)
 F18A 0.069(3) 0.112(4) 0.138(4) 0.092(3) 0.030(3) -0.006(3)
 C49A 0.082(4) 0.105(4) 0.136(5) 0.082(4) 0.016(4) 0.000(4)
 C50A 0.025(3) 0.074(3) 0.072(3) 0.024(3) 0.010(3) -0.002(3)
 C85A 0.091(4) 0.071(4) 0.066(4) -0.014(4) 0.000(4) -0.029(4)

_geom_special_details
;
 All esds (except the esd in the dihedral angle between two l.s. planes)
 are estimated using the full covariance matrix.  The cell esds are taken
 into account individually in the estimation of esds in distances, angles
 and torsion angles; correlations between esds in cell parameters are only
 used when they are defined by crystal symmetry.  An approximate (isotropic)
 treatment of cell esds is used for estimating esds involving l.s. planes.
;
loop_
  _geom_bond_atom_site_label_1
  _geom_bond_atom_site_label_2
  _geom_bond_distance
  _geom_bond_site_symmetry_2
  _geom_bond_publ_flag
 P1 C7 1.748(2) . ?
 P1 C8 1.746(3) . ?
 P1 C15 1.788(3) . ?
 P1 C21 1.777(3) . ?
 C1 C2 1.383(4) . ?
 C1 C6 1.397(4) . ?
 C2 C3 1.375(5) . ?
 C3 C4 1.370(5) . ?
 C4 C5 1.390(4) . ?
 C5 C6 1.383(4) . ?
 C6 C7 1.451(3) . ?
 C7 C8 1.340(4) . ?
 C8 C9 1.448(4) . ?
 C9 C10 1.378(4) . ?
 C9 C14 1.386(4) . ?
 C10 C11 1.375(5) . ?
 C11 C12 1.354(5) . ?
 C12 C13 1.370(5) . ?
 C13 C14 1.380(5) . ?
 C15 C16 1.379(4) . ?
 C15 C20 1.395(5) . ?
 C16 C17 1.383(5) . ?
 C17 C18 1.376(6) . ?
 C18 C19 1.378(7) . ?
 C19 C20 1.386(5) . ?
 C21 C22 1.395(4) . ?
 C21 C26 1.390(4) . ?
 C22 C23 1.380(5) . ?
 C23 C24 1.390(6) . ?
 C24 C25 1.366(6) . ?
 C25 C26 1.388(5) . ?
 F4 C33 1.335(4) . ?
 F5 C33 1.328(3) . ?
 F6 C33 1.332(4) . ?
 F7 C42 1.313(4) . ?
 F8 C42 1.348(5) . ?
 F9 C42 1.307(4) . ?
 F19 C57 1.303(4) . ?
 F20 C57 1.313(4) . ?
 F21 C57 1.314(4) . ?
 F22 C58 1.342(5) . ?
 F23 C58 1.332(4) . ?
 F24 C58 1.288(5) . ?
 C27 C28 1.402(3) . ?
 C27 C32 1.397(3) . ?
 C27 B1 1.636(3) . ?
 C28 C29 1.393(4) . ?
 C29 C30 1.384(4) . ?
 C29 C34 1.497(4) . ?
 C30 C31 1.382(4) . ?
 C31 C32 1.394(3) . ?
 C31 C33 1.494(4) . ?
 C34 F1 1.320(6) . ?
 C34 F2 1.279(5) . ?
 C34 F3 1.331(6) . ?
 C34 F1A 1.263(7) . ?
 C34 F2A 1.298(7) . ?
 C34 F3A 1.319(8) . ?
 C35 C36 1.400(3) . ?
 C35 C40 1.394(3) . ?
 C35 B1 1.632(3) . ?
 C36 C37 1.382(4) . ?
 C37 C38 1.388(4) . ?
 C37 C42 1.492(4) . ?
 C38 C39 1.378(4) . ?
 C39 C40 1.389(4) . ?
 C39 C85 1.486(5) . ?
 C39 C85A 1.466(15) . ?
 C43 C44 1.402(3) . ?
 C43 C48 1.385(4) . ?
 C43 B1 1.639(3) . ?
 C44 C45 1.392(3) . ?
 C45 C46 1.375(4) . ?
 C45 C50 1.486(10) . ?
 C45 C50A 1.502(9) . ?
 C46 C47 1.388(4) . ?
 C47 C48 1.395(4) . ?
 C47 C49 1.490(5) . ?
 C47 C49A 1.488(6) . ?
 C51 C52 1.398(3) . ?
 C51 C56 1.398(3) . ?
 C51 B1 1.644(3) . ?
 C52 C53 1.394(4) . ?
 C53 C54 1.384(4) . ?
 C53 C58 1.507(4) . ?
 C54 C55 1.382(4) . ?
 C55 C56 1.397(4) . ?
 C55 C57 1.493(4) . ?
 F10 C85 1.300(16) . ?
 F11 C85 1.315(5) . ?
 F12 C85 1.398(7) . ?
 F13 C50 1.326(5) . ?
 F14 C50 1.331(5) . ?
 F15 C50 1.332(5) . ?
 F16 C49 1.287(15) . ?
 F17 C49 1.322(15) . ?
 F18 C49 1.339(12) . ?
 F10A C85A 1.30(2) . ?
 F11A C85A 1.284(17) . ?
 F12A C85A 1.357(19) . ?
 F13A C50A 1.323(10) . ?
 F14A C50A 1.376(10) . ?
 F15A C50A 1.317(9) . ?
 F16A C49A 1.25(2) . ?
 F17A C49A 1.39(2) . ?
 F18A C49A 1.31(2) . ?

loop_
  _geom_angle_atom_site_label_1
  _geom_angle_atom_site_label_2
  _geom_angle_atom_site_label_3
  _geom_angle
  _geom_angle_site_symmetry_1
  _geom_angle_site_symmetry_3
  _geom_angle_publ_flag
 C7 P1 C15 121.77(12) . . ?
 C7 P1 C21 120.30(12) . . ?
 C8 P1 C7 45.12(12) . . ?
 C8 P1 C15 117.58(13) . . ?
 C8 P1 C21 126.23(12) . . ?
 C21 P1 C15 111.19(12) . . ?
 C2 C1 C6 119.5(3) . . ?
 C3 C2 C1 120.2(3) . . ?
 C4 C3 C2 120.5(3) . . ?
 C3 C4 C5 120.2(3) . . ?
 C6 C5 C4 119.7(3) . . ?
 C1 C6 C7 120.4(3) . . ?
 C5 C6 C1 119.9(2) . . ?
 C5 C6 C7 119.7(3) . . ?
 C6 C7 P1 145.7(2) . . ?
 C8 C7 P1 67.37(15) . . ?
 C8 C7 C6 146.9(3) . . ?
 C7 C8 P1 67.51(16) . . ?
 C7 C8 C9 146.9(2) . . ?
 C9 C8 P1 144.4(2) . . ?
 C10 C9 C8 120.2(3) . . ?
 C10 C9 C14 118.2(3) . . ?
 C14 C9 C8 121.4(2) . . ?
 C11 C10 C9 120.5(3) . . ?
 C12 C11 C10 121.0(3) . . ?
 C11 C12 C13 119.4(3) . . ?
 C12 C13 C14 120.4(3) . . ?
 C13 C14 C9 120.4(3) . . ?
 C16 C15 P1 121.3(2) . . ?
 C16 C15 C20 120.8(3) . . ?
 C20 C15 P1 117.8(2) . . ?
 C15 C16 C17 119.5(4) . . ?
 C18 C17 C16 120.1(4) . . ?
 C17 C18 C19 120.4(3) . . ?
 C18 C19 C20 120.5(4) . . ?
 C19 C20 C15 118.6(4) . . ?
 C22 C21 P1 120.0(2) . . ?
 C26 C21 P1 118.9(2) . . ?
 C26 C21 C22 120.8(3) . . ?
 C23 C22 C21 118.8(3) . . ?
 C22 C23 C24 120.6(3) . . ?
 C25 C24 C23 120.1(3) . . ?
 C24 C25 C26 120.6(3) . . ?
 C25 C26 C21 119.0(3) . . ?
 C28 C27 B1 122.6(2) . . ?
 C32 C27 C28 115.7(2) . . ?
 C32 C27 B1 121.6(2) . . ?
 C29 C28 C27 122.2(2) . . ?
 C28 C29 C34 119.2(3) . . ?
 C30 C29 C28 120.9(2) . . ?
 C30 C29 C34 119.9(3) . . ?
 C31 C30 C29 118.0(2) . . ?
 C30 C31 C32 121.0(2) . . ?
 C30 C31 C33 121.1(2) . . ?
 C32 C31 C33 117.9(2) . . ?
 C31 C32 C27 122.2(2) . . ?
 F4 C33 C31 112.0(3) . . ?
 F5 C33 F4 107.3(3) . . ?
 F5 C33 F6 106.2(2) . . ?
 F5 C33 C31 113.8(3) . . ?
 F6 C33 F4 104.1(3) . . ?
 F6 C33 C31 112.8(3) . . ?
 F1 C34 C29 113.3(3) . . ?
 F1 C34 F3 104.4(5) . . ?
 F2 C34 C29 113.8(3) . . ?
 F2 C34 F1 109.7(6) . . ?
 F2 C34 F3 102.3(5) . . ?
 F3 C34 C29 112.5(3) . . ?
 F1A C34 C29 113.3(4) . . ?
 F1A C34 F2A 106.8(6) . . ?
 F1A C34 F3A 104.0(7) . . ?
 F2A C34 C29 112.1(4) . . ?
 F2A C34 F3A 106.7(7) . . ?
 F3A C34 C29 113.3(4) . . ?
 C36 C35 B1 121.6(2) . . ?
 C40 C35 C36 115.4(2) . . ?
 C40 C35 B1 122.8(2) . . ?
 C37 C36 C35 122.4(2) . . ?
 C36 C37 C38 121.1(2) . . ?
 C36 C37 C42 118.7(2) . . ?
 C38 C37 C42 120.1(3) . . ?
 C39 C38 C37 117.5(2) . . ?
 C38 C39 C40 121.2(2) . . ?
 C38 C39 C85 122.2(3) . . ?
 C38 C39 C85A 110.3(8) . . ?
 C40 C39 C85 116.7(3) . . ?
 C40 C39 C85A 128.1(8) . . ?
 C39 C40 C35 122.4(2) . . ?
 F7 C42 F8 102.1(3) . . ?
 F7 C42 C37 112.7(3) . . ?
 F8 C42 C37 111.7(3) . . ?
 F9 C42 F7 110.1(3) . . ?
 F9 C42 F8 104.7(3) . . ?
 F9 C42 C37 114.5(3) . . ?
 C44 C43 B1 121.4(2) . . ?
 C48 C43 C44 115.9(2) . . ?
 C48 C43 B1 122.3(2) . . ?
 C45 C44 C43 122.0(2) . . ?
 C44 C45 C50 118.8(3) . . ?
 C44 C45 C50A 118.1(4) . . ?
 C46 C45 C44 121.1(2) . . ?
 C46 C45 C50 120.0(3) . . ?
 C46 C45 C50A 120.6(4) . . ?
 C45 C46 C47 117.9(2) . . ?
 C46 C47 C48 120.8(3) . . ?
 C46 C47 C49 120.3(5) . . ?
 C46 C47 C49A 117.0(11) . . ?
 C48 C47 C49 118.9(5) . . ?
 C48 C47 C49A 121.3(11) . . ?
 C43 C48 C47 122.3(2) . . ?
 C52 C51 B1 121.9(2) . . ?
 C56 C51 C52 115.9(2) . . ?
 C56 C51 B1 121.9(2) . . ?
 C53 C52 C51 121.9(2) . . ?
 C52 C53 C58 119.7(2) . . ?
 C54 C53 C52 121.1(2) . . ?
 C54 C53 C58 119.2(2) . . ?
 C55 C54 C53 118.1(2) . . ?
 C54 C55 C56 120.7(2) . . ?
 C54 C55 C57 120.1(2) . . ?
 C56 C55 C57 119.2(2) . . ?
 C55 C56 C51 122.2(2) . . ?
 F19 C57 F20 105.6(3) . . ?
 F19 C57 F21 104.3(3) . . ?
 F19 C57 C55 112.7(3) . . ?
 F20 C57 F21 106.2(3) . . ?
 F20 C57 C55 113.8(2) . . ?
 F21 C57 C55 113.4(3) . . ?
 F22 C58 C53 111.8(3) . . ?
 F23 C58 F22 102.9(3) . . ?
 F23 C58 C53 112.6(3) . . ?
 F24 C58 F22 106.3(3) . . ?
 F24 C58 F23 109.8(4) . . ?
 F24 C58 C53 112.8(4) . . ?
 C27 B1 C43 104.44(19) . . ?
 C27 B1 C51 112.05(19) . . ?
 C35 B1 C27 111.32(18) . . ?
 C35 B1 C43 112.64(19) . . ?
 C35 B1 C51 104.13(18) . . ?
 C43 B1 C51 112.48(18) . . ?
 F16 C49 C47 111.5(10) . . ?
 F16 C49 F17 107.0(8) . . ?
 F16 C49 F18 104.3(8) . . ?
 F17 C49 C47 114.9(8) . . ?
 F17 C49 F18 103.7(10) . . ?
 F18 C49 C47 114.5(8) . . ?
 F13 C50 C45 108.0(6) . . ?
 F13 C50 F14 107.4(6) . . ?
 F13 C50 F15 107.2(6) . . ?
 F14 C50 C45 114.7(6) . . ?
 F14 C50 F15 106.1(5) . . ?
 F15 C50 C45 113.0(6) . . ?
 F10 C85 C39 110.5(8) . . ?
 F10 C85 F11 96.6(8) . . ?
 F10 C85 F12 123.8(8) . . ?
 F11 C85 C39 114.0(4) . . ?
 F11 C85 F12 99.8(4) . . ?
 F12 C85 C39 110.7(4) . . ?
 F16A C49A C47 109.2(15) . . ?
 F16A C49A F17A 104.9(17) . . ?
 F16A C49A F18A 116.9(16) . . ?
 F17A C49A C47 114.7(15) . . ?
 F18A C49A C47 115.3(15) . . ?
 F18A C49A F17A 95.0(15) . . ?
 F13A C50A C45 112.3(8) . . ?
 F13A C50A F14A 101.3(7) . . ?
 F14A C50A C45 114.1(7) . . ?
 F15A C50A C45 115.3(6) . . ?
 F15A C50A F13A 110.5(8) . . ?
 F15A C50A F14A 102.0(7) . . ?
 F10A C85A C39 123.5(14) . . ?
 F10A C85A F12A 99.7(13) . . ?
 F11A C85A C39 111.7(13) . . ?
 F11A C85A F10A 105.2(15) . . ?
 F11A C85A F12A 102.6(14) . . ?
 F12A C85A C39 111.7(13) . . ?

_smtbx_masks_special_details       ?
loop_
  _smtbx_masks_void_nr
  _smtbx_masks_void_average_x
  _smtbx_masks_void_average_y
  _smtbx_masks_void_average_z
  _smtbx_masks_void_volume
  _smtbx_masks_void_count_electrons
  _smtbx_masks_void_content
 1 0.314 0.250 0.375 605.4 240.5 ?
 2 -0.314 0.750 -0.299 605.4 240.5 ?
 3 0.292 0.622 0.042 8.1 0.0 ?
 4 0.292 0.878 0.542 8.1 0.0 ?
 5 0.708 0.122 0.458 8.1 0.0 ?
 6 0.708 0.378 0.958 8.1 0.0 ?

_shelx_fab_file
;
-16 0 2 0.7563 0.1738
-16 0 4 -0.2379 -0.0495
-16 0 6 0.8927 -0.0699
-16 0 8 -1.6640 0.1211
-16 0 10 0.1757 -0.0714
-16 1 1 0.3128 0.0434
-16 1 2 -0.6642 -0.0659
-16 1 3 0.6173 -0.1296
-16 1 4 -0.8214 0.0960
-16 1 5 0.4241 0.1438
-16 1 6 0.4510 -0.0838
-16 1 7 0.0055 -0.0738
-16 1 8 0.1862 -0.0108
-16 1 9 0.0536 -0.1056
-16 1 10 -0.3405 0.0706
-16 2 1 -0.2948 0.0151
-16 2 2 -1.1083 -0.0596
-16 2 3 -0.5290 -0.0372
-16 2 4 -0.1645 0.0222
-16 2 5 0.1179 0.0238
-16 2 6 -1.0240 0.0239
-16 2 7 -0.5890 -0.0288
-16 2 8 1.3612 -0.0138
-16 2 9 -0.2754 0.0216
-16 2 10 -0.0758 0.0265
-16 3 1 -0.6741 0.0079
-16 3 2 0.9333 0.0672
-16 3 3 -1.4509 0.0721
-16 3 4 0.9585 -0.0720
-16 3 5 -0.3964 -0.0519
-16 3 6 0.9702 0.0614
-16 3 7 -0.0468 0.0323
-16 3 8 0.3238 0.0487
-16 3 9 -0.2965 0.0205
-16 3 10 0.3612 -0.0623
-16 4 1 0.6606 -0.0696
-16 4 2 1.5561 -0.0432
-16 4 3 0.5352 0.0255
-16 4 4 1.0246 0.0125
-16 4 5 -0.6780 -0.0000
-16 4 6 1.3392 -0.0120
-16 4 7 0.6474 -0.0206
-16 4 8 -0.6845 -0.0251
-16 4 9 0.1403 0.0230
-16 5 1 0.4970 -0.0245
-16 5 2 -0.8081 -0.0256
-16 5 3 1.3380 0.0082
-16 5 4 -0.9657 -0.0066
-16 5 5 -0.7597 -0.0059
-16 5 6 -1.7493 0.0152
-16 5 7 0.1924 0.0021
-16 5 8 -0.5540 -0.0383
-16 5 9 0.5531 0.0582
-16 6 1 -0.6086 0.1035
-16 6 2 -1.4357 0.0473
-16 6 3 -0.5099 -0.0050
-16 6 4 -1.6398 -0.0328
-16 6 5 0.9696 -0.0109
-16 6 6 -1.4733 0.0440
-16 6 7 -0.4031 0.0256
-16 6 8 0.0509 -0.0091
-16 6 9 0.0872 -0.0432
-16 7 1 0.1113 0.0154
-16 7 2 0.4477 -0.0299
-16 7 3 -0.5500 -0.0429
-16 7 4 0.5965 0.0580
-16 7 5 1.5483 -0.0131
-16 7 6 1.0648 -0.0679
-16 7 7 -0.4769 -0.0053
-16 7 8 0.2856 -0.0182
-16 8 3 0.6970 -0.0169
-16 8 4 1.5308 0.0357
-16 8 5 -0.6012 -0.0093
-16 8 6 1.0252 -0.0692
-16 8 7 0.2621 0.0242
-15 0 2 0.8733 -0.0843
-15 0 4 0.9430 0.1194
-15 0 6 -1.0242 -0.0998
-15 0 8 0.8784 0.0022
-15 0 10 -2.3696 0.1273
-15 0 12 0.9480 -0.1241
-15 1 1 0.1870 0.0496
-15 1 2 -1.8273 -0.1367
-15 1 3 -0.6271 -0.0256
-15 1 4 -0.2215 0.0495
-15 1 5 -0.3478 -0.0171
-15 1 6 -1.9609 0.0841
-15 1 7 -0.1218 0.0536
-15 1 8 0.7510 -0.0874
-15 1 9 -0.2530 -0.0788
-15 1 10 1.0064 0.0825
-15 1 11 -0.0580 0.0836
-15 1 12 -0.1699 0.0015
-15 1 13 -0.5490 -0.0080
-15 2 1 -1.4142 0.0393
-15 2 2 -0.5093 0.0337
-15 2 3 -0.8099 0.0515
-15 2 4 -0.4591 -0.1008
-15 2 5 -1.4921 -0.0616
-15 2 6 1.4351 0.0850
-15 2 7 0.1297 0.0699
-15 2 8 -0.4476 -0.0030
-15 2 9 -0.4025 0.0436
-15 2 10 2.1976 -0.0657
-15 2 11 -0.8989 0.0554
-15 2 12 -0.6429 -0.0004
-15 2 13 0.3911 -0.0442
-15 3 1 -0.6721 -0.0801
-15 3 2 2.2150 0.0432
-15 3 3 1.6829 0.0512
-15 3 4 1.9353 -0.0067
-15 3 5 0.2735 -0.0163
-15 3 6 2.0041 -0.0613
-15 3 7 0.1515 -0.0104
-15 3 8 -0.1161 0.0432
-15 3 9 0.4760 0.0342
-15 3 10 -0.9192 -0.0643
-15 3 11 0.2172 -0.0360
-15 3 12 0.1549 -0.0310
-15 3 13 1.2215 0.0132
-15 4 1 1.8826 0.0118
-15 4 2 -0.0028 -0.0020
-15 4 3 0.7832 -0.0397
-15 4 4 -0.1893 0.0369
-15 4 5 1.9102 0.0147
-15 4 6 -1.9091 -0.0180
-15 4 7 -0.2503 -0.0092
-15 4 8 -0.3467 -0.0137
-15 4 9 0.8771 -0.0091
-15 4 10 -1.6413 0.0375
-15 4 11 1.5097 0.0651
-15 4 12 -0.1242 0.0390
-15 4 13 -0.3459 -0.0235
-15 5 1 1.1796 0.0915
-15 5 2 -2.5450 0.0082
-15 5 3 -2.1990 -0.0547
-15 5 4 -3.5774 0.0071
-15 5 5 0.8870 0.0302
-15 5 6 -1.9303 0.0138
-15 5 7 -0.0392 -0.0082
-15 5 8 -0.7579 0.0086
-15 5 9 -0.1511 -0.0111
-15 5 10 0.6125 -0.0302
-15 5 11 -0.4446 0.0039
-15 5 12 -0.2161 0.0290
-15 5 13 -1.0195 -0.0515
-15 6 1 -1.4642 -0.0451
-15 6 2 0.1484 0.0006
-15 6 3 -0.0703 0.0142
-15 6 4 0.1187 0.0351
-15 6 5 -1.1612 -0.0175
-15 6 6 1.4264 -0.0533
-15 6 7 0.2015 -0.0227
-15 6 8 0.8084 0.0268
-15 6 9 -1.2391 -0.0174
-15 6 10 0.8186 -0.0435
-15 6 11 -1.2309 -0.0844
-15 6 12 0.7734 0.0229
-15 7 1 -1.3645 -0.0593
-15 7 2 2.1479 0.0011
-15 7 3 2.1463 0.0135
-15 7 4 3.8441 -0.0172
-15 7 5 -2.0505 -0.0183
-15 7 6 1.5125 0.0069
-15 7 7 0.1571 -0.0141
-15 7 8 1.1775 -0.0329
-15 7 9 -0.5646 0.0252
-15 7 10 -0.2971 0.0631
-15 7 11 0.6364 -0.0105
-15 7 12 0.2016 0.0117
-15 8 1 0.3694 0.0068
-15 8 2 -0.2638 0.0036
-15 8 3 -0.4742 -0.0042
-15 8 4 0.1957 -0.0687
-15 8 5 0.0747 0.0562
-15 8 6 -0.2346 0.0705
-15 8 7 -0.0055 0.0102
-15 8 8 -0.8670 -0.0159
-15 8 9 1.2419 0.0273
-15 8 10 -0.0565 0.0191
-15 8 11 0.1662 -0.0024
-15 8 12 -0.6851 -0.0847
-15 9 1 1.2250 -0.0008
-15 9 2 -0.8866 -0.0187
-15 9 3 -1.8316 0.0314
-15 9 4 -2.7759 0.0036
-15 9 5 2.5914 0.0011
-15 9 6 -0.6997 0.0050
-15 9 7 -0.3129 0.0281
-15 9 8 -0.8137 0.0165
-15 9 9 1.3463 -0.0235
-15 9 10 0.3019 0.0025
-15 9 11 -0.6535 0.0106
-15 10 1 1.0096 0.0470
-15 10 2 0.2393 -0.0217
-15 10 3 0.3167 0.0300
-15 10 4 -0.1858 0.0391
-15 10 5 0.5251 -0.0666
-15 10 6 -0.7370 -0.0362
-15 10 7 -0.1172 0.0202
-15 10 8 0.7182 -0.0103
-15 10 9 -0.9181 -0.0083
-15 10 10 -0.4708 0.0377
-15 11 1 -1.0555 0.0553
-15 11 2 -0.4200 0.0026
-15 11 3 1.3793 -0.0504
-15 11 4 1.1478 0.0180
-15 11 5 -2.4969 -0.0056
-15 11 6 -0.1878 -0.0174
-15 11 7 0.2989 0.0097
-15 11 8 0.1184 0.0034
-15 11 9 -1.6704 -0.0186
-15 11 10 -0.4623 -0.0628
-15 12 1 -1.4895 -0.0451
-15 12 2 0.3591 0.0332
-15 12 3 0.1973 -0.0632
-15 12 4 0.1523 0.0360
-15 12 5 -0.5203 0.0252
-15 12 6 1.0415 0.0065
-15 12 7 0.1320 -0.0384
-15 12 8 -0.5436 0.0299
-15 12 9 0.5444 -0.0275
-15 13 1 1.0087 -0.0859
-15 13 2 0.8670 0.0329
-15 13 3 -0.6608 0.0462
-15 13 4 -0.0480 -0.0161
-15 13 5 1.7260 0.0280
-15 13 6 0.6739 0.0082
-15 13 7 -0.4085 -0.0767
-14 0 2 -2.2497 -0.1449
-14 0 4 -2.3386 0.1130
-14 0 6 -0.4617 0.0777
-14 0 8 -2.8569 -0.1046
-14 0 10 1.9015 0.1087
-14 0 12 -1.6981 -0.0087
-14 0 14 1.6476 -0.0557
-14 0 16 -0.6737 0.1228
-14 1 1 -1.2623 0.0345
-14 1 2 -0.9367 -0.0249
-14 1 3 -0.1592 -0.0037
-14 1 4 -4.4555 -0.0562
-14 1 5 -0.6505 -0.0445
-14 1 6 0.9402 0.1191
-14 1 7 -0.5823 0.0621
-14 1 8 0.1063 -0.0194
-14 1 9 0.0524 0.0768
-14 1 10 1.5285 -0.0822
-14 1 11 -0.5940 -0.0554
-14 1 12 1.2716 0.1295
-14 1 13 0.3340 0.1146
-14 1 14 -0.2288 -0.0888
-14 1 15 -0.3615 -0.0675
-14 1 16 -0.3608 0.0293
-14 2 1 0.7488 -0.0637
-14 2 2 2.2933 0.1191
-14 2 3 -0.2442 0.0830
-14 2 4 2.8442 -0.0628
-14 2 5 1.6943 -0.0493
-14 2 6 0.7398 -0.0649
-14 2 7 -0.8771 -0.0100
-14 2 8 2.7146 0.0897
-14 2 9 0.2334 0.0210
-14 2 10 -1.6552 -0.0959
-14 2 11 0.4612 -0.0618
-14 2 12 1.2445 -0.0087
-14 2 13 -0.0431 0.0568
-14 2 14 -1.3365 -0.0086
-14 2 15 0.5198 -0.0544
-14 2 16 0.6093 -0.1436
-14 3 1 3.2855 0.0091
-14 3 2 0.8941 0.0244
-14 3 3 -0.0316 -0.0272
-14 3 4 3.0151 0.0476
-14 3 5 1.6301 0.0382
-14 3 6 -0.4621 -0.0397
-14 3 7 1.3138 -0.0552
-14 3 8 -0.5537 0.0182
-14 3 9 0.0813 -0.0166
-14 3 10 -1.3080 0.0711
-14 3 11 1.5797 0.0368
-14 3 12 -1.2140 -0.0948
-14 3 13 -0.5418 -0.0179
-14 3 14 -0.0833 0.0935
-14 3 15 0.8824 0.0290
-14 4 1 -0.5758 0.0224
-14 4 2 -2.1991 -0.0332
-14 4 3 0.7246 -0.0445
-14 4 4 -3.9369 0.0094
-14 4 5 -1.9789 0.0386
-14 4 6 -1.3984 0.0300
-14 4 7 1.7390 -0.0399
-14 4 8 -2.2156 -0.0373
-14 4 9 -0.3534 0.0077
-14 4 10 0.8516 0.0125
-14 4 11 -0.5029 0.0066
-14 4 12 -0.3231 0.0112
-14 4 13 -0.3079 -0.0119
-14 4 14 0.5386 0.0096
-14 4 15 -0.7846 -0.0244
-14 5 1 -3.9757 -0.0479
-14 5 2 -0.8064 0.0128
-14 5 3 1.0049 0.0312
-14 5 4 -1.4071 -0.0372
-14 5 5 -2.0203 -0.0294
-14 5 6 -0.6193 0.0000
-14 5 7 -1.0054 0.0397
-14 5 8 1.1095 -0.0193
-14 5 9 -0.5513 -0.0178
-14 5 10 1.1676 -0.0246
-14 5 11 -1.8933 -0.0377
-14 5 12 1.0631 0.0029
-14 5 13 0.0776 -0.0052
-14 5 14 0.6773 -0.0192
-14 5 15 -1.0902 0.0250
-14 6 1 -0.2340 0.0058
-14 6 2 1.7020 -0.0343
-14 6 3 -0.7813 0.0182
-14 6 4 4.5657 0.0117
-14 6 5 0.8126 -0.0307
-14 6 6 1.9728 -0.0022
-14 6 7 -2.4636 0.0359
-14 6 8 1.3841 -0.0211
-14 6 9 0.4556 -0.0067
-14 6 10 0.2049 0.0583
-14 6 11 -0.0945 0.0222
-14 6 12 -0.3134 -0.0145
-14 6 13 0.9563 -0.0051
-14 6 14 0.2574 0.0483
-14 6 15 0.4725 0.1452
-14 7 1 3.1392 0.0259
-14 7 2 0.8620 -0.0312
-14 7 3 -2.0670 -0.0127
-14 7 4 0.3529 0.0143
-14 7 5 2.0584 0.0140
-14 7 6 1.4985 0.0001
-14 7 7 -0.2084 -0.0010
-14 7 8 -1.5325 0.0033
-14 7 9 0.9960 0.0029
-14 7 10 -1.1345 -0.0044
-14 7 11 1.2682 0.0389
-14 7 12 -0.7200 0.0146
-14 7 13 0.3972 -0.0621
-14 7 14 -0.9550 -0.0535
-14 7 15 1.0724 -0.0319
-14 8 1 1.1781 0.0019
-14 8 2 -0.9891 0.0330
-14 8 3 0.0044 -0.0067
-14 8 4 -3.7463 -0.0029
-14 8 5 0.8970 0.0139
-14 8 6 -1.9726 -0.0144
-14 8 7 2.9372 0.0116
-14 8 8 -0.5407 0.0374
-14 8 9 -0.3474 -0.0036
-14 8 10 -0.7583 -0.0532
-14 8 11 0.9566 -0.0090
-14 8 12 0.4671 0.0135
-14 8 13 -1.4238 -0.0074
-14 8 14 -0.4508 -0.0911
-14 9 1 -1.5675 0.0241
-14 9 2 -1.3383 0.0138
-14 9 3 2.5068 0.0007
-14 9 4 0.1084 0.0133
-14 9 5 -1.8592 -0.0056
-14 9 6 -1.4318 -0.0046
-14 9 7 1.4574 -0.0315
-14 9 8 1.5238 0.0255
-14 9 9 -1.1730 0.0130
-14 9 10 0.8570 0.0001
-14 9 11 -0.1580 0.0022
-14 9 12 0.2018 0.0490
-14 9 13 -0.5356 0.0871
-14 9 14 0.5544 0.0576
-14 10 1 -1.9850 -0.0065
-14 10 2 0.4316 -0.0005
-14 10 3 0.8705 -0.0115
-14 10 4 1.5377 -0.0072
-14 10 5 -2.1365 0.0123
-14 10 6 1.3329 0.0233
-14 10 7 -2.8081 -0.0371
-14 10 8 -0.0778 -0.0090
-14 10 9 -0.1883 0.0103
-14 10 10 0.6572 -0.0004
-14 10 11 -1.3482 -0.0182
-14 10 12 -0.4550 0.0099
-14 10 13 1.2923 0.0129
-14 11 1 0.4513 -0.0503
-14 11 2 2.1019 0.0091
-14 11 3 -1.9763 -0.0066
-14 11 4 0.0201 -0.0175
-14 11 5 1.2275 0.0063
-14 11 6 1.1112 0.0285
-14 11 7 -1.8959 0.0098
-14 11 8 -0.8219 -0.0272
-14 11 9 1.0651 -0.0006
-14 11 10 -0.2509 0.0025
-14 11 11 -0.5057 -0.0783
-14 11 12 0.2186 -0.0691
-14 11 13 0.5734 -0.0238
-14 12 1 1.9771 -0.0292
-14 12 2 -0.0327 -0.0008
-14 12 3 -1.0305 0.0415
-14 12 4 0.6397 0.0119
-14 12 5 2.1521 -0.0266
-14 12 6 -0.5638 -0.0144
-14 12 7 1.6163 0.0035
-14 12 8 0.5981 -0.0118
-14 12 9 0.5929 -0.0211
-14 12 10 -0.4821 0.0601
-14 12 11 1.0007 0.0243
-14 12 12 0.4495 -0.0407
-14 13 1 -0.1535 0.0473
-14 13 2 -2.4464 -0.0137
-14 13 3 0.7776 0.0192
-14 13 4 -0.1551 -0.0116
-14 13 5 -0.2712 -0.0103
-14 13 6 -1.3283 -0.0369
-14 13 7 1.4048 0.0455
-14 13 8 0.0186 -0.0082
-14 13 9 -0.6937 -0.0174
-14 13 10 -0.2318 0.0253
-14 13 11 0.2763 0.1210
-14 14 1 -1.0061 0.0850
-14 14 2 -0.4454 -0.0290
-14 14 3 0.6381 -0.0655
-14 14 4 -1.2395 -0.0149
-14 14 5 -1.0899 0.0192
-14 14 6 0.2142 -0.0111
-14 14 7 0.1903 0.0582
-14 14 8 -1.0243 -0.0035
-14 14 9 -0.3002 0.0255
-14 14 10 0.4415 -0.1046
-14 14 11 -0.3451 -0.0022
-14 15 1 0.0800 -0.0302
-14 15 2 1.8314 0.0019
-14 15 3 0.0545 -0.0243
-14 15 4 -0.3892 0.0508
-14 15 5 -0.3829 0.0180
-14 15 6 1.5412 0.0055
-14 15 7 -0.5135 -0.0684
-14 15 8 -0.0995 0.0314
-14 15 9 0.2573 0.0155
-14 15 10 0.2852 -0.0635
-14 16 1 0.2113 -0.1030
-14 16 2 0.8006 0.0436
-14 16 3 -0.4209 0.0726
-14 16 4 0.2861 0.0006
-14 16 5 0.0341 0.0059
-14 16 6 -0.3200 0.0243
-14 16 7 -1.3449 -0.0915
-14 16 8 0.9864 0.0243
-14 17 2 -0.6507 0.0049
-14 17 3 0.0174 0.0199
-14 17 4 1.0003 -0.0792
-14 17 5 0.3545 -0.0260
-14 17 6 -1.0772 0.0281
-13 0 2 -2.0649 -0.0738
-13 0 4 -4.8318 -0.0152
-13 0 6 -5.7458 0.1494
-13 0 8 2.3372 -0.0042
-13 0 10 -1.6574 -0.0337
-13 0 12 2.7281 0.1400
-13 0 14 -0.2881 -0.0844
-13 0 16 -0.9883 0.0335
-13 1 1 1.1740 -0.0237
-13 1 2 -4.2708 0.1813
-13 1 3 -0.1463 0.1479
-13 1 4 5.7989 -0.1337
-13 1 5 0.2553 -0.0605
-13 1 6 -2.4592 -0.0139
-13 1 7 0.0620 -0.0177
-13 1 8 3.1826 0.0659
-13 1 9 -0.3176 -0.0116
-13 1 10 1.5450 -0.0981
-13 1 11 0.6806 -0.0650
-13 1 12 0.3580 0.0211
-13 1 13 -0.3120 0.0766
-13 1 14 -0.4334 0.0194
-13 1 15 0.4599 0.0958
-13 1 16 0.0697 -0.1529
-13 1 17 0.2417 -0.1050
-13 2 1 0.4397 0.0359
-13 2 2 1.9420 0.0644
-13 2 3 1.7109 0.0140
-13 2 4 4.0371 0.0128
-13 2 5 -1.0365 0.0399
-13 2 6 5.4202 -0.0950
-13 2 7 2.3551 -0.0451
-13 2 8 -2.2286 0.0533
-13 2 9 -0.3420 0.0143
-13 2 10 1.0470 0.0317
-13 2 11 0.6023 0.0281
-13 2 12 -2.4659 -0.1319
-13 2 13 0.0092 -0.0479
-13 2 14 -0.0396 0.0155
-13 2 15 0.3258 -0.0145
-13 2 16 0.5847 -0.0094
-13 2 17 -0.2658 -0.0043
-13 3 1 -2.7725 0.0101
-13 3 2 3.2492 -0.1078
-13 3 3 0.6527 -0.0744
-13 3 4 -4.8716 0.0683
-13 3 5 -0.4188 0.0474
-13 3 6 1.0561 0.0039
-13 3 7 0.2960 -0.0077
-13 3 8 -2.5609 -0.0659
-13 3 9 0.7626 -0.0013
-13 3 10 -1.1903 0.0375
-13 3 11 -1.3903 0.0677
-13 3 12 -0.1190 -0.0039
-13 3 13 0.8683 -0.0638
-13 3 14 0.5260 -0.0427
-13 3 15 -1.1089 -0.0144
-13 3 16 -0.2541 0.1377
-13 3 17 -0.5339 0.0551
-13 4 1 -0.5620 -0.0223
-13 4 2 -1.7945 -0.0310
-13 4 3 -2.0199 -0.0138
-13 4 4 -2.4235 -0.0059
-13 4 5 1.7103 -0.0121
-13 4 6 -4.5020 0.0140
-13 4 7 -3.1097 0.0284
-13 4 8 1.6209 -0.0523
-13 4 9 1.0717 -0.0108
-13 4 10 0.3744 -0.0130
-13 4 11 -1.6299 -0.0067
-13 4 12 1.7568 0.0556
-13 4 13 -0.2522 -0.0085
-13 4 14 0.7958 -0.0203
-13 4 15 -0.8382 -0.0429
-13 4 16 0.2266 -0.0047
-13 4 17 0.1693 0.0007
-13 5 1 2.7536 0.0133
-13 5 2 -1.7589 0.0087
-13 5 3 -1.3805 0.0162
-13 5 4 3.1145 0.0020
-13 5 5 0.3296 -0.0342
-13 5 6 0.9391 -0.0139
-13 5 7 -1.4895 0.0302
-13 5 8 1.7594 0.0426
-13 5 9 -0.8122 0.0199
-13 5 10 0.6989 -0.0127
-13 5 11 0.9527 -0.0372
-13 5 12 0.2935 0.0159
-13 5 13 -1.2090 0.0359
-13 5 14 -0.5225 0.0365
-13 5 15 1.3046 -0.0063
-13 5 16 0.5152 -0.0195
-13 5 17 0.2739 0.0442
-13 6 1 0.6596 0.0111
-13 6 2 1.7104 0.0052
-13 6 3 0.5808 0.0019
-13 6 4 1.2062 0.0060
-13 6 5 -1.9472 -0.0007
-13 6 6 3.0534 0.0343
-13 6 7 2.4847 -0.0310
-13 6 8 -0.6593 -0.0087
-13 6 9 -2.2360 -0.0025
-13 6 10 -1.6701 -0.0070
-13 6 11 2.7146 0.0046
-13 6 12 -0.8568 0.0223
-13 6 13 0.3078 0.0309
-13 6 14 -1.3140 0.0352
-13 6 15 1.4036 0.0063
-13 6 16 -0.6279 -0.0071
-13 7 1 -1.3365 -0.0198
-13 7 2 0.2024 0.0385
-13 7 3 2.0551 -0.0075
-13 7 4 -1.1448 -0.0327
-13 7 5 -0.4791 0.0235
-13 7 6 -2.1437 0.0277
-13 7 7 3.0555 -0.0317
-13 7 8 -1.0905 -0.0067
-13 7 9 0.6047 -0.0050
-13 7 10 -0.3693 0.0052
-13 7 11 -0.0547 -0.0095
-13 7 12 -0.8586 -0.0102
-13 7 13 1.0483 -0.0038
-13 7 14 0.2194 -0.0254
-13 7 15 -1.3366 -0.0495
-13 7 16 -0.6364 -0.0866
-13 8 1 -1.2168 -0.0082
-13 8 2 -1.3615 0.0041
-13 8 3 1.4760 0.0123
-13 8 4 -0.8499 -0.0145
-13 8 5 1.7326 -0.0049
-13 8 6 -1.3768 -0.0321
-13 8 7 -1.5884 0.0278
-13 8 8 0.1976 0.0568
-13 8 9 3.0332 0.0001
-13 8 10 2.0505 0.0089
-13 8 11 -3.0746 -0.0106
-13 8 12 0.1664 -0.0461
-13 8 13 0.1451 -0.0132
-13 8 14 1.1122 0.0146
-13 8 15 -1.5172 0.0638
-13 8 16 0.3964 0.0242
-13 9 1 -0.6051 0.0031
-13 9 2 1.0635 -0.0314
-13 9 3 -2.5452 0.0131
-13 9 4 -0.3217 0.0194
-13 9 5 0.2691 -0.0079
-13 9 6 1.8145 -0.0064
-13 9 7 -4.2395 0.0128
-13 9 8 0.7069 -0.0147
-13 9 9 -0.4270 -0.0190
-13 9 10 0.3137 0.0156
-13 9 11 -0.6520 0.0260
-13 9 12 1.0358 -0.0061
-13 9 13 -0.2790 -0.0175
-13 9 14 0.0937 0.0258
-13 9 15 1.2839 0.0722
-13 9 16 0.4060 0.0993
-13 10 1 1.9504 0.0100
-13 10 2 0.8380 -0.0055
-13 10 3 -2.3999 -0.0112
-13 10 4 1.2492 0.0118
-13 10 5 -1.1325 0.0134
-13 10 6 0.2900 0.0091
-13 10 7 0.6523 -0.0034
-13 10 8 -0.0234 -0.0403
-13 10 9 -2.5751 0.0017
-13 10 10 -1.4275 0.0043
-13 10 11 2.4454 0.0103
-13 10 12 0.0853 0.0287
-13 10 13 -0.5705 -0.0260
-13 10 14 -0.5789 -0.0723
-13 10 15 1.0057 -0.0732
-13 11 1 1.9120 0.0223
-13 11 2 -1.5939 0.0100
-13 11 3 2.2308 0.0025
-13 11 4 1.3350 0.0051
-13 11 5 0.7534 -0.0099
-13 11 6 -0.8050 -0.0337
-13 11 7 3.9690 0.0131
-13 11 8 -0.5621 0.0119
-13 11 9 0.3713 0.0048
-13 11 10 -0.3187 -0.0253
-13 11 11 1.1132 -0.0114
-13 11 12 -0.5975 0.0076
-13 11 13 -0.4229 0.0250
-13 11 14 0.0429 -0.0205
-13 11 15 -0.8287 -0.0256
-13 12 1 -1.8915 -0.0014
-13 12 2 -0.6964 0.0056
-13 12 3 1.6221 0.0045
-13 12 4 -1.6370 -0.0009
-13 12 5 0.5400 -0.0059
-13 12 6 -0.2270 0.0027
-13 12 7 0.5495 -0.0177
-13 12 8 -0.8960 -0.0014
-13 12 9 1.2371 0.0170
-13 12 10 0.4437 -0.0199
-13 12 11 -1.3448 0.0013
-13 12 12 -0.1209 0.0047
-13 12 13 0.3565 0.0558
-13 12 14 0.2654 0.0648
-13 13 1 -1.8857 -0.0196
-13 13 2 1.5143 0.0011
-13 13 3 -0.5454 -0.0267
-13 13 4 -2.3077 -0.0213
-13 13 5 -1.4227 0.0220
-13 13 6 0.5808 0.0346
-13 13 7 -1.6830 -0.0147
-13 13 8 0.0664 -0.0014
-13 13 9 -0.2996 0.0410
-13 13 10 0.2180 -0.0153
-13 13 11 -1.2233 -0.0098
-13 13 12 0.1235 -0.0090
-13 13 13 0.3264 -0.0222
-13 13 14 -0.3270 0.0019
-13 14 1 0.8526 -0.0218
-13 14 2 0.9781 -0.0094
-13 14 3 -0.4472 0.0014
-13 14 4 0.8530 -0.0012
-13 14 5 -0.1884 -0.0114
-13 14 6 0.5282 0.0002
-13 14 7 -1.4623 0.0151
-13 14 8 1.9692 0.0035
-13 14 9 -0.1030 -0.0214
-13 14 10 0.0834 0.0198
-13 14 11 0.5210 -0.0284
-13 14 12 0.2322 -0.0434
-13 14 13 0.1847 -0.0491
-13 15 1 1.1673 -0.0196
-13 15 2 -1.4138 0.0015
-13 15 3 -1.3903 0.0435
-13 15 4 2.8409 0.0260
-13 15 5 0.7868 -0.0215
-13 15 6 -1.4691 0.0013
-13 15 7 -1.1550 -0.0142
-13 15 8 1.1780 -0.0030
-13 15 9 0.1372 -0.0663
-13 15 10 -0.2763 0.0820
-13 15 11 0.8522 0.0352
-13 15 12 0.0164 0.0169
-13 16 1 -0.0274 0.0411
-13 16 2 -1.1223 0.0072
-13 16 3 0.3173 -0.0117
-13 16 4 0.8107 -0.0078
-13 16 5 -0.3050 0.0061
-13 16 6 -0.5425 -0.0178
-13 16 7 1.4518 0.0063
-13 16 8 -1.6041 0.0264
-13 16 9 -0.5269 -0.0150
-13 16 10 0.0531 0.0050
-13 16 11 -0.2485 0.0642
-13 17 1 -0.9087 0.0549
-13 17 2 1.3750 -0.0107
-13 17 3 1.8882 -0.0560
-13 17 4 -2.1264 -0.0136
-13 17 5 0.2233 0.0160
-13 17 6 2.4496 -0.0175
-13 17 7 2.2227 0.0345
-13 17 8 -2.3183 0.0108
-13 17 9 0.0174 0.0543
-13 17 10 0.6444 -0.1173
-13 18 1 0.2217 -0.0357
-13 18 2 0.7403 0.0128
-13 18 3 -0.9376 0.0121
-13 18 4 -1.4892 0.0227
-13 18 5 1.1330 0.0327
-13 18 6 0.4655 0.0465
-13 18 7 -0.9518 -0.0405
-13 18 8 0.2016 -0.0354
-13 18 9 0.8611 0.0485
-13 19 1 1.0616 -0.0615
-13 19 2 -1.0381 0.0132
-13 19 3 -1.1578 0.0565
-13 19 4 0.5976 -0.0100
-13 19 5 -0.4238 -0.0278
-13 19 6 -2.4464 0.0068
-13 19 7 -1.2820 -0.0269
-13 19 8 2.2155 -0.0301
-13 20 3 1.0676 0.0132
-13 20 4 0.6070 -0.0300
-13 20 5 -1.6148 -0.0692
-12 0 2 -8.9305 0.1466
-12 0 4 -1.3661 -0.1243
-12 0 6 -0.0295 0.0777
-12 0 8 -3.7940 -0.0078
-12 0 10 5.7445 -0.0928
-12 0 12 -0.2672 0.0864
-12 0 14 0.1486 -0.0123
-12 0 16 0.6523 -0.1244
-12 0 18 -0.5452 0.1224
-12 1 1 -0.2913 0.0970
-12 1 2 7.4418 0.1005
-12 1 3 0.8729 0.0118
-12 1 4 -1.0373 -0.0257
-12 1 5 -0.1711 0.0293
-12 1 6 12.9924 -0.1219
-12 1 7 -0.0801 -0.0042
-12 1 8 -0.2971 0.1081
-12 1 9 0.4269 0.0149
-12 1 10 1.2386 -0.0447
-12 1 11 -0.3431 0.0530
-12 1 12 0.1059 -0.1102
-12 1 13 0.6491 -0.0639
-12 1 14 -0.7785 0.0526
-12 1 15 -0.2251 -0.0288
-12 1 16 1.6386 -0.0777
-12 1 17 -0.1820 -0.0833
-12 1 18 1.0121 -0.0028
-12 2 1 -0.6877 -0.0572
-12 2 2 7.7632 -0.1147
-12 2 3 -3.1671 -0.1076
-12 2 4 1.5079 0.0853
-12 2 5 1.3296 0.0405
-12 2 6 -0.3280 -0.0431
-12 2 7 -1.7266 -0.0317
-12 2 8 3.0400 -0.0428
-12 2 9 0.4825 0.0343
-12 2 10 -4.9524 0.0753
-12 2 11 -1.5354 0.0909
-12 2 12 0.2620 -0.0912
-12 2 13 0.0954 -0.1108
-12 2 14 -0.0812 0.0328
-12 2 15 -1.1760 -0.0291
-12 2 16 -0.4214 0.0682
-12 2 17 -0.6152 0.0006
-12 2 18 0.4166 -0.0471
-12 3 1 1.1429 -0.0601
-12 3 2 -5.0866 -0.0408
-12 3 3 -1.7052 0.0025
-12 3 4 1.4199 0.0137
-12 3 5 0.7859 -0.0160
-12 3 6 -9.3179 0.0758
-12 3 7 0.2172 -0.0181
-12 3 8 0.5963 -0.0845
-12 3 9 -0.3352 -0.0008
-12 3 10 0.0417 -0.0052
-12 3 11 0.6905 -0.0236
-12 3 12 0.8146 0.0675
-12 3 13 -1.7718 0.0385
-12 3 14 1.4394 -0.0230
-12 3 15 0.4147 -0.0015
-12 3 16 -0.4750 0.0637
-12 3 17 0.1879 0.0190
-12 3 18 -0.5523 -0.0038
-12 4 1 0.7989 0.0015
-12 4 2 -5.0200 0.0653
-12 4 3 4.0474 0.0575
-12 4 4 -1.6779 -0.0421
-12 4 5 -2.0404 -0.0623
-12 4 6 0.4748 0.0156
-12 4 7 2.0415 0.0410
-12 4 8 -1.1315 0.0551
-12 4 9 -1.7972 -0.0238
-12 4 10 3.1022 -0.0506
-12 4 11 1.9999 -0.0382
-12 4 12 0.0789 0.0438
-12 4 13 -1.1501 0.0367
-12 4 14 0.0145 0.0009
-12 4 15 0.9547 0.0147
-12 4 16 -0.0350 -0.0251
-12 4 17 0.5122 -0.0311
-12 4 18 -0.1809 -0.0014
-12 5 1 -2.1538 0.0237
-12 5 2 1.5966 -0.0114
-12 5 3 1.0990 0.0002
-12 5 4 -0.7907 0.0192
-12 5 5 -2.1660 -0.0075
-12 5 6 4.6529 -0.0082
-12 5 7 -0.2833 0.0080
-12 5 8 -0.6411 0.0142
-12 5 9 -1.2118 -0.0076
-12 5 10 -0.8221 0.0067
-12 5 11 -0.4284 0.0012
-12 5 12 -1.6187 -0.0256
-12 5 13 2.4521 -0.0089
-12 5 14 -1.5230 0.0281
-12 5 15 -0.2598 0.0390
-12 5 16 -0.7885 -0.0033
-12 5 17 0.6153 0.0228
-12 5 18 0.2989 0.0056
-12 6 1 -0.7822 0.0183
-12 6 2 2.4147 -0.0231
-12 6 3 -2.4073 -0.0107
-12 6 4 1.5386 -0.0030
-12 6 5 2.2194 0.0499
-12 6 6 0.6092 -0.0079
-12 6 7 -1.7227 -0.0334
-12 6 8 -0.7928 -0.0139
-12 6 9 3.4410 0.0073
-12 6 10 -1.2198 0.0233
-12 6 11 -1.6778 0.0030
-12 6 12 -1.0255 0.0224
-12 6 13 2.5414 -0.0085
-12 6 14 -0.2368 -0.0478
-12 6 15 0.0597 -0.0007
-12 6 16 0.0606 0.0115
-12 6 17 -0.0371 0.0105
-12 6 18 -0.0291 -0.0036
-12 7 1 2.4573 0.0004
-12 7 2 1.6365 0.0245
-12 7 3 -0.3040 -0.0088
-12 7 4 -0.5691 -0.0427
-12 7 5 4.0364 0.0157
-12 7 6 -1.3198 -0.0430
-12 7 7 0.0634 0.0195
-12 7 8 0.3027 0.0532
-12 7 9 2.7200 0.0081
-12 7 10 0.3615 0.0178
-12 7 11 -0.1542 -0.0062
-12 7 12 1.5078 -0.0048
-12 7 13 -2.4507 -0.0095
-12 7 14 0.6142 -0.0298
-12 7 15 0.2588 -0.0475
-12 7 16 1.1329 -0.0054
-12 7 17 -1.6167 -0.0102
-12 7 18 -0.5384 -0.0011
-12 8 1 0.8870 -0.0038
-12 8 2 -1.3056 -0.0130
-12 8 3 -0.4785 0.0018
-12 8 4 -1.0698 0.0255
-12 8 5 -2.5980 0.0006
-12 8 6 -2.0091 -0.0005
-12 8 7 1.4686 0.0057
-12 8 8 1.6105 -0.0255
-12 8 9 -4.2768 0.0031
-12 8 10 -0.0051 -0.0000
-12 8 11 1.4243 -0.0050
-12 8 12 1.9438 -0.0419
-12 8 13 -2.7947 0.0151
-12 8 14 0.6105 0.0495
-12 8 15 -0.2340 -0.0239
-12 8 16 0.5291 0.0061
-12 8 17 -0.1521 0.0404
-12 9 1 -1.6223 -0.0066
-12 9 2 -3.4819 -0.0116
-12 9 3 0.1217 0.0136
-12 9 4 1.1803 0.0276
-12 9 5 -4.9056 0.0039
-12 9 6 -0.0464 0.0406
-12 9 7 0.4562 -0.0299
-12 9 8 0.0743 -0.0613
-12 9 9 -2.9575 0.0005
-12 9 10 0.4182 -0.0129
-12 9 11 0.7434 0.0208
-12 9 12 -0.8459 0.0272
-12 9 13 1.6275 0.0101
-12 9 14 0.1687 0.0252
-12 9 15 -0.5799 0.0123
-12 9 16 -0.8779 -0.0361
-12 9 17 1.5667 -0.0114
-12 10 1 -0.4813 -0.0023
-12 10 2 1.5138 0.0261
-12 10 3 2.7241 0.0007
-12 10 4 0.4413 -0.0150
-12 10 5 3.2357 -0.0335
-12 10 6 2.2568 0.0052
-12 10 7 -0.5755 0.0172
-12 10 8 -1.5449 0.0165
-12 10 9 3.8125 0.0067
-12 10 10 0.5161 -0.0067
-12 10 11 -1.1673 -0.0001
-12 10 12 -1.9193 0.0025
-12 10 13 1.8261 -0.0135
-12 10 14 -0.4420 -0.0033
-12 10 15 -0.5686 0.0356
-12 10 16 -0.7514 -0.0405
-12 10 17 0.1235 -0.0730
-12 11 1 0.1148 -0.0081
-12 11 2 3.5174 -0.0052
-12 11 3 0.1367 -0.0040
-12 11 4 -1.2057 0.0091
-12 11 5 3.6194 -0.0222
-12 11 6 -0.0998 -0.0029
-12 11 7 -0.3878 0.0113
-12 11 8 -0.5832 0.0177
-12 11 9 2.2888 -0.0060
-12 11 10 -0.9689 -0.0115
-12 11 11 -1.1233 -0.0120
-12 11 12 0.3689 -0.0372
-12 11 13 -0.4145 -0.0089
-12 11 14 -0.0365 -0.0094
-12 11 15 0.6556 0.0556
-12 11 16 0.9765 0.0524
-12 12 1 -0.5422 -0.0063
-12 12 2 -1.4178 -0.0076
-12 12 3 -2.5327 -0.0234
-12 12 4 -0.0693 0.0011
-12 12 5 -2.8432 0.0244
-12 12 6 -1.4766 0.0033
-12 12 7 -0.5407 -0.0137
-12 12 8 1.4363 0.0116
-12 12 9 -2.2577 -0.0266
-12 12 10 -0.7783 0.0059
-12 12 11 0.3840 0.0395
-12 12 12 1.0398 0.0310
-12 12 13 -1.0191 -0.0147
-12 12 14 -0.3124 -0.0514
-12 12 15 0.9512 -0.0095
-12 12 16 0.0424 0.0646
-12 13 1 1.3091 0.0225
-12 13 2 -2.8125 0.0064
-12 13 3 -1.0754 -0.0178
-12 13 4 1.6660 -0.0245
-12 13 5 -0.9833 0.0128
-12 13 6 0.3303 -0.0181
-12 13 7 -0.9268 0.0070
-12 13 8 1.5742 0.0174
-12 13 9 -1.4112 0.0003
-12 13 10 1.3829 0.0093
-12 13 11 1.0915 -0.0104
-12 13 12 -0.0520 0.0264
-12 13 13 -0.3873 0.0034
-12 13 14 -0.2713 -0.0496
-12 13 15 -0.1897 -0.1072
-12 13 16 -1.2201 -0.0275
-12 14 1 1.2909 0.0042
-12 14 2 -0.1994 -0.0116
-12 14 3 0.3419 0.0359
-12 14 4 0.3586 0.0011
-12 14 5 0.6947 0.0018
-12 14 6 0.5790 -0.0095
-12 14 7 0.3080 -0.0102
-12 14 8 -1.0526 -0.0108
-12 14 9 0.2120 0.0177
-12 14 10 1.1535 -0.0089
-12 14 11 0.5134 -0.0554
-12 14 12 -0.3773 -0.0081
-12 14 13 0.9043 0.0579
-12 14 14 0.6775 0.0688
-12 14 15 -0.4397 -0.0309
-12 15 1 -2.1398 -0.0117
-12 15 2 2.7671 0.0106
-12 15 3 2.0505 0.0219
-12 15 4 -2.2054 0.0076
-12 15 5 -1.2056 0.0054
-12 15 6 0.6636 0.0109
-12 15 7 2.2905 -0.0101
-12 15 8 -2.6068 -0.0156
-12 15 9 0.4314 0.0034
-12 15 10 -1.0720 0.0139
-12 15 11 -0.8181 0.0099
-12 15 12 -0.3923 0.0051
-12 15 13 0.5426 0.0300
-12 15 14 -0.0303 0.1188
-12 16 1 -1.1855 0.0062
-12 16 2 2.4311 0.0067
-12 16 3 0.9302 -0.0232
-12 16 4 -0.8863 -0.0120
-12 16 5 1.6671 -0.0189
-12 16 6 0.3641 0.0125
-12 16 7 0.6653 0.0235
-12 16 8 -0.1454 -0.0080
-12 16 9 1.3633 0.0277
-12 16 10 -1.2972 0.0046
-12 16 11 -0.7092 0.0028
-12 16 12 0.5957 -0.0373
-12 16 13 -0.7091 -0.0809
-12 16 14 -0.2436 -0.0344
-12 17 1 2.2295 -0.0143
-12 17 2 -3.0197 -0.0176
-12 17 3 -2.2713 0.0050
-12 17 4 2.0427 0.0196
-12 17 5 2.1341 -0.0110
-12 17 6 -2.0798 0.0075
-12 17 7 -2.1286 0.0210
-12 17 8 2.7879 -0.0023
-12 17 9 0.3337 -0.0077
-12 17 10 -0.2860 -0.0144
-12 17 11 0.7467 0.0070
-12 17 12 0.6331 -0.0429
-12 17 13 -0.4668 -0.0749
-12 18 1 0.5097 -0.0139
-12 18 2 -3.2432 0.0052
-12 18 3 0.1015 0.0137
-12 18 4 0.7987 0.0356
-12 18 5 -2.2957 0.0056
-12 18 6 -1.3860 -0.0304
-12 18 7 -0.2439 -0.0075
-12 18 8 1.3537 0.0126
-12 18 9 -1.7517 -0.0709
-12 18 10 0.8141 0.0118
-12 18 11 0.3287 0.0637
-12 18 12 -1.1018 0.0551
-12 19 1 -1.7080 0.0260
-12 19 2 2.4125 0.0063
-12 19 3 1.9549 -0.0335
-12 19 4 -1.4356 -0.0310
-12 19 5 -2.1717 0.0153
-12 19 6 2.0917 -0.0311
-12 19 7 0.9074 -0.0401
-12 19 8 -2.0105 0.0300
-12 19 9 -0.3335 0.0330
-12 19 10 1.3324 -0.0123
-12 19 11 -0.7720 -0.0056
-12 20 1 0.1705 0.0296
-12 20 2 2.1330 -0.0019
-12 20 3 -1.3826 -0.0229
-12 20 4 -0.2493 -0.0463
-12 20 5 1.3508 0.0385
-12 20 6 1.6995 0.0503
-12 20 7 -1.2610 -0.0220
-12 20 8 -1.4229 -0.0099
-12 20 9 1.1665 0.0842
-12 20 10 -0.1698 -0.0220
-12 21 1 0.8668 -0.0195
-12 21 2 -1.2570 -0.0087
-12 21 3 -1.6077 0.0398
-12 21 4 0.8859 0.0127
-12 21 5 1.7982 -0.0253
-12 21 6 -0.8021 0.0502
-12 21 7 -0.1405 0.0357
-12 21 8 0.9499 -0.0708
-12 22 1 -0.4870 -0.0468
-12 22 2 -0.6311 -0.0106
-12 22 3 1.1041 0.0411
-12 22 4 0.1035 0.0361
-12 22 5 -0.3340 -0.0690
-11 0 2 2.7479 0.2038
-11 0 4 0.2809 -0.0598
-11 0 6 6.4546 -0.0761
-11 0 8 9.3337 0.1901
-11 0 10 -2.2828 -0.1300
-11 0 12 3.7936 -0.1031
-11 0 14 -0.9122 0.0600
-11 0 16 1.9692 -0.0857
-11 0 18 1.7484 0.0273
-11 1 1 -0.2226 -0.1189
-11 1 2 3.5337 -0.1036
-11 1 3 -2.8340 -0.0936
-11 1 4 12.9173 0.1017
-11 1 5 -1.2227 0.0505
-11 1 6 -1.1544 -0.1225
-11 1 7 -0.7880 -0.0866
-11 1 8 7.2716 -0.0051
-11 1 9 -1.3127 0.0523
-11 1 10 -2.4334 0.0637
-11 1 11 -0.2013 0.0739
-11 1 12 -2.6242 -0.1356
-11 1 13 -0.8663 -0.0669
-11 1 14 0.4860 0.0429
-11 1 15 -0.1431 -0.0374
-11 1 16 -1.0393 0.0713
-11 1 17 -0.5639 0.0777
-11 1 18 1.1648 -0.1307
-11 1 19 -0.3580 -0.0700
-11 2 1 -2.0329 -0.0091
-11 2 2 -0.8127 -0.1416
-11 2 3 1.0897 -0.0178
-11 2 4 0.7168 0.0806
-11 2 5 -1.5574 0.0167
-11 2 6 -4.6045 0.0744
-11 2 7 2.4660 -0.0035
-11 2 8 -7.0684 -0.1360
-11 2 9 0.2352 -0.0365
-11 2 10 2.4363 0.0551
-11 2 11 0.7417 -0.0132
-11 2 12 -2.7299 0.0505
-11 2 13 -1.2246 0.0146
-11 2 14 1.6314 -0.0939
-11 2 15 0.2725 0.0314
-11 2 16 -1.2861 0.0926
-11 2 17 -0.1387 0.0488
-11 2 18 -1.3727 -0.0013
-11 2 19 0.0960 -0.0206
-11 3 1 -0.1925 0.0599
-11 3 2 -2.9742 0.0632
-11 3 3 6.4492 0.0662
-11 3 4 -9.4627 -0.0668
-11 3 5 2.0985 -0.0245
-11 3 6 -0.4028 0.0470
-11 3 7 2.1003 0.0514
-11 3 8 -4.8383 0.0099
-11 3 9 2.2887 -0.0261
-11 3 10 2.0223 -0.0426
-11 3 11 0.1640 -0.0438
-11 3 12 2.1589 0.0579
-11 3 13 1.5740 0.0523
-11 3 14 -0.6295 -0.0240
-11 3 15 -0.2662 -0.0003
-11 3 16 0.6486 -0.0725
-11 3 17 0.9699 -0.0247
-11 3 18 -1.1102 0.0912
-11 3 19 0.6186 0.0188
-11 4 1 1.7374 0.0226
-11 4 2 -3.1621 0.0263
-11 4 3 -1.7679 -0.0142
-11 4 4 -2.9512 -0.0419
-11 4 5 1.2630 -0.0055
-11 4 6 1.5965 -0.0456
-11 4 7 -4.2483 0.0146
-11 4 8 2.3829 0.0492
-11 4 9 -0.1680 0.0087
-11 4 10 -2.1713 0.0030
-11 4 11 -1.8851 -0.0072
-11 4 12 0.6138 -0.0113
-11 4 13 1.6875 0.0092
-11 4 14 -2.6046 0.0609
-11 4 15 -0.2997 -0.0490
-11 4 16 0.0977 -0.0517
-11 4 17 0.4152 -0.0265
-11 4 18 0.5961 0.0112
-11 4 19 0.0067 0.0327
-11 5 1 1.9191 -0.0010
-11 5 2 3.0304 -0.0396
-11 5 3 -6.5673 -0.0208
-11 5 4 4.4878 -0.0057
-11 5 5 0.0018 0.0443
-11 5 6 2.8086 0.0124
-11 5 7 -2.9799 -0.0131
-11 5 8 2.4297 -0.0325
-11 5 9 -0.6515 0.0001
-11 5 10 -1.5837 0.0418
-11 5 11 0.5215 0.0168
-11 5 12 -1.5759 0.0098
-11 5 13 -0.5672 -0.0477
-11 5 14 0.1794 0.0079
-11 5 15 1.7929 0.0136
-11 5 16 0.0140 0.0228
-11 5 17 -0.3281 -0.0057
-11 5 18 0.8597 -0.0100
-11 5 19 -0.2478 0.0230
-11 6 1 0.9090 -0.0156
-11 6 2 5.8567 0.0186
-11 6 3 1.7588 0.0023
-11 6 4 4.9794 -0.0231
-11 6 5 0.0601 0.0074
-11 6 6 -0.7627 0.0010
-11 6 7 5.3719 -0.0042
-11 6 8 1.0875 0.0100
-11 6 9 -0.3184 0.0015
-11 6 10 0.5906 0.0030
-11 6 11 2.8849 0.0076
-11 6 12 0.7128 0.0088
-11 6 13 -1.5747 -0.0122
-11 6 14 2.0282 0.0134
-11 6 15 -0.0706 0.0220
-11 6 16 0.3749 0.0076
-11 6 17 -0.6883 -0.0062
-11 6 18 -0.1850 -0.0199
-11 6 19 -0.5323 -0.0061
-11 7 1 -3.5583 -0.0156
-11 7 2 -3.8847 0.0166
-11 7 3 5.1550 0.0055
-11 7 4 -0.7450 0.0565
-11 7 5 -3.6621 -0.0426
-11 7 6 -4.7129 -0.0202
-11 7 7 3.5791 0.0072
-11 7 8 -1.4986 0.0352
-11 7 9 -1.4538 -0.0076
-11 7 10 1.1936 -0.0334
-11 7 11 -1.0804 -0.0025
-11 7 12 1.1946 -0.0338
-11 7 13 -0.7469 0.0111
-11 7 14 1.0322 0.0083
-11 7 15 -3.0761 -0.0027
-11 7 16 -0.2636 0.0139
-11 7 17 -0.2497 -0.0136
-11 7 18 0.0322 -0.0312
-11 7 19 -0.1152 -0.0318
-11 8 1 -3.6710 -0.0006
-11 8 2 -5.6083 0.0011
-11 8 3 -1.0754 0.0046
-11 8 4 -5.9137 0.0395
-11 8 5 -0.6817 -0.0096
-11 8 6 1.5044 0.0256
-11 8 7 -5.6125 -0.0042
-11 8 8 -2.1000 -0.0310
-11 8 9 1.0021 -0.0144
-11 8 10 1.6413 -0.0234
-11 8 11 -3.0317 0.0128
-11 8 12 -0.8605 -0.0016
-11 8 13 1.2875 -0.0057
-11 8 14 -0.1162 -0.0410
-11 8 15 0.3240 0.0243
-11 8 16 -0.3329 0.0234
-11 8 17 0.5737 0.0293
-11 8 18 0.4535 0.0035
-11 9 1 3.7713 0.0072
-11 9 2 4.3763 0.0122
-11 9 3 -3.5670 -0.0160
-11 9 4 -0.5110 -0.0431
-11 9 5 6.3884 0.0015
-11 9 6 4.5712 0.0148
-11 9 7 -3.6159 -0.0109
-11 9 8 1.2189 -0.0041
-11 9 9 2.4472 0.0212
-11 9 10 -0.6426 0.0052
-11 9 11 0.8779 0.0013
-11 9 12 -0.8996 0.0336
-11 9 13 1.1092 0.0303
-11 9 14 -1.9114 -0.0299
-11 9 15 2.6406 -0.0075
-11 9 16 0.0833 -0.0136
-11 9 17 0.1164 0.0267
-11 9 18 -1.2284 -0.0156
-11 10 1 4.1728 0.0082
-11 10 2 2.9693 -0.0078
-11 10 3 0.3951 0.0051
-11 10 4 5.4913 -0.0034
-11 10 5 0.5373 -0.0091
-11 10 6 -2.0901 -0.0141
-11 10 7 4.4293 0.0020
-11 10 8 1.6986 0.0328
-11 10 9 -1.1816 0.0137
-11 10 10 -3.1028 0.0053
-11 10 11 2.4375 -0.0299
-11 10 12 0.7263 -0.0173
-11 10 13 -0.9223 0.0218
-11 10 14 -1.2688 -0.0016
-11 10 15 0.1165 -0.0440
-11 10 16 0.7180 -0.0403
-11 10 17 -0.1106 -0.0100
-11 10 18 -0.7602 0.0093
-11 11 1 -2.4599 -0.0014
-11 11 2 -3.8232 -0.0179
-11 11 3 1.6843 0.0063
-11 11 4 0.5655 0.0010
-11 11 5 -6.0370 0.0247
-11 11 6 -2.3466 -0.0088
-11 11 7 2.7301 -0.0019
-11 11 8 -0.7071 -0.0140
-11 11 9 -2.4409 -0.0138
-11 11 10 -0.0271 0.0172
-11 11 11 -0.1046 -0.0065
-11 11 12 0.3421 -0.0173
-11 11 13 -0.9893 -0.0120
-11 11 14 1.4418 0.0332
-11 11 15 -1.0094 0.0085
-11 11 16 -0.3997 0.0031
-11 11 17 0.1685 0.0210
-11 12 1 -1.9866 -0.0082
-11 12 2 -0.1406 -0.0083
-11 12 3 -0.5722 -0.0089
-11 12 4 -3.8053 -0.0267
-11 12 5 -0.3927 0.0243
-11 12 6 2.7089 -0.0017
-11 12 7 -2.3865 -0.0039
-11 12 8 -0.9882 -0.0172
-11 12 9 0.3438 0.0070
-11 12 10 3.5068 0.0207
-11 12 11 -1.5564 0.0131
-11 12 12 -0.6275 0.0107
-11 12 13 0.6624 -0.0145
-11 12 14 1.2401 0.0374
-11 12 15 -0.7566 0.0107
-11 12 16 -1.4696 0.0078
-11 12 17 -0.0932 -0.0448
-11 13 1 0.3326 -0.0037
-11 13 2 2.7332 -0.0003
-11 13 3 0.0854 0.0235
-11 13 4 -1.2914 0.0181
-11 13 5 2.2002 -0.0200
-11 13 6 0.3317 -0.0083
-11 13 7 -1.5621 0.0201
-11 13 8 0.2456 -0.0001
-11 13 9 1.3238 -0.0032
-11 13 10 0.6914 -0.0088
-11 13 11 -0.8024 0.0053
-11 13 12 0.3445 -0.0217
-11 13 13 1.1591 -0.0339
-11 13 14 -0.2489 0.0116
-11 13 15 -0.1934 0.0022
-11 13 16 1.0410 -0.0072
-11 13 17 -0.0438 -0.0893
-11 14 1 -1.0267 0.0042
-11 14 2 -0.2776 0.0148
-11 14 3 1.2463 0.0036
-11 14 4 1.6175 0.0256
-11 14 5 0.2314 -0.0158
-11 14 6 -3.1634 -0.0103
-11 14 7 0.8188 0.0147
-11 14 8 0.5081 -0.0069
-11 14 9 0.8429 -0.0174
-11 14 10 -3.2931 -0.0131
-11 14 11 0.4928 0.0192
-11 14 12 0.3086 0.0170
-11 14 13 -0.6041 -0.0124
-11 14 14 -0.7274 -0.0043
-11 14 15 0.7903 0.0590
-11 14 16 1.6688 0.0700
-11 15 1 1.5921 0.0087
-11 15 2 -1.6998 0.0118
-11 15 3 -1.2676 -0.0339
-11 15 4 2.8696 -0.0126
-11 15 5 2.3911 0.0120
-11 15 6 -0.3741 0.0150
-11 15 7 0.9387 -0.0235
-11 15 8 0.0089 0.0146
-11 15 9 0.7319 0.0100
-11 15 10 -1.3952 -0.0123
-11 15 11 1.5814 0.0078
-11 15 12 -0.4701 0.0552
-11 15 13 -1.2567 0.0206
-11 15 14 -0.2418 -0.0705
-11 15 15 0.5609 -0.0192
-11 15 16 -0.8072 0.0300
-11 16 1 2.4206 0.0039
-11 16 2 -1.9019 -0.0073
-11 16 3 -1.2190 0.0001
-11 16 4 0.0413 -0.0089
-11 16 5 0.0612 0.0033
-11 16 6 2.0545 0.0241
-11 16 7 -0.0275 -0.0165
-11 16 8 -0.4120 0.0139
-11 16 9 -1.3378 0.0068
-11 16 10 2.3805 -0.0064
-11 16 11 0.5488 -0.0270
-11 16 12 -0.1843 -0.0220
-11 16 13 0.4985 0.0251
-11 16 14 0.6628 -0.0632
-11 16 15 -0.4230 -0.1123
-11 17 1 -2.6364 -0.0076
-11 17 2 0.6759 -0.0082
-11 17 3 2.2820 0.0178
-11 17 4 -3.9640 0.0056
-11 17 5 -4.1201 -0.0032
-11 17 6 1.3428 -0.0008
-11 17 7 -0.3626 0.0061
-11 17 8 -0.4763 -0.0122
-11 17 9 -1.9013 -0.0011
-11 17 10 1.8603 0.0082
-11 17 11 -1.9208 -0.0225
-11 17 12 -0.2162 -0.0457
-11 17 13 0.8039 0.0386
-11 17 14 -0.1856 0.0812
-11 17 15 -0.6474 0.0236
-11 18 1 -1.5090 -0.0081
-11 18 2 3.8915 -0.0014
-11 18 3 0.5090 -0.0024
-11 18 4 -0.9379 -0.0126
-11 18 5 0.0239 0.0046
-11 18 6 0.1923 -0.0055
-11 18 7 -0.5739 0.0005
-11 18 8 0.3622 -0.0062
-11 18 9 1.2745 0.0098
-11 18 10 -0.9418 0.0156
-11 18 11 -0.9479 0.0181
-11 18 12 0.6370 0.0006
-11 18 13 -0.2322 0.0003
-11 18 14 -0.7335 0.0942
-11 19 1 3.0370 0.0110
-11 19 2 0.4472 0.0004
-11 19 3 -3.1688 0.0059
-11 19 4 3.4238 -0.0035
-11 19 5 2.8197 -0.0141
-11 19 6 -1.3436 -0.0017
-11 19 7 -0.9086 0.0243
-11 19 8 0.9704 -0.0042
-11 19 9 1.0372 -0.0184
-11 19 10 -1.5516 0.0249
-11 19 11 1.6059 0.0304
-11 19 12 0.9478 0.0048
-11 19 13 -0.2387 -0.0618
-11 20 1 -0.0855 0.0013
-11 20 2 -3.6915 -0.0033
-11 20 3 -0.2050 0.0069
-11 20 4 1.4270 0.0278
-11 20 5 -0.5358 -0.0175
-11 20 6 -1.4170 -0.0323
-11 20 7 1.0521 0.0242
-11 20 8 -0.0790 0.0122
-11 20 9 -1.2173 -0.0331
-11 20 10 0.0333 -0.0323
-11 20 11 0.5538 -0.0166
-11 20 12 -0.9582 0.0140
-11 21 1 -3.0812 -0.0170
-11 21 2 -1.2412 0.0064
-11 21 3 3.2282 -0.0262
-11 21 4 -1.5582 0.0008
-11 21 5 -1.2746 0.0290
-11 21 6 0.5363 -0.0199
-11 21 7 2.1211 -0.0419
-11 21 8 -0.8298 0.0321
-11 21 9 0.2647 0.0334
-11 21 10 0.6519 -0.0591
-11 21 11 -0.9133 -0.0354
-11 22 1 0.5558 0.0104
-11 22 2 2.2301 0.0282
-11 22 3 0.3807 -0.0098
-11 22 4 -1.5665 -0.0282
-11 22 5 0.6879 0.0234
-11 22 6 1.0191 0.0538
-11 22 7 -1.0336 -0.0494
-11 22 8 -0.1722 -0.0360
-11 22 9 0.8643 0.0611
-11 22 10 -0.1206 0.0489
-11 23 1 2.3963 0.0022
-11 23 2 1.2217 -0.0061
-11 23 3 -2.2754 0.0364
-11 23 4 -0.0713 0.0017
-11 23 5 0.9492 -0.0339
-11 23 6 0.0550 0.0318
-11 23 7 -2.0674 0.0327
-11 23 8 0.2530 -0.0508
-11 24 2 -1.0187 -0.0498
-11 24 3 -0.2534 0.0055
-11 24 4 1.2099 0.0252
-11 24 5 -0.2670 -0.0115
-10 0 2 -2.2085 -0.1009
-10 0 4 7.2521 0.0734
-10 0 6 8.5231 -0.1811
-10 0 8 0.8210 0.0209
-10 0 10 5.9519 0.0071
-10 0 12 -6.8983 -0.1574
-10 0 14 1.7843 0.0592
-10 0 16 -1.9490 0.0181
-10 0 18 1.5431 -0.1429
-10 0 20 0.9759 0.0912
-10 1 1 -2.3431 0.0607
-10 1 2 9.6033 -0.1744
-10 1 3 0.7155 -0.0099
-10 1 4 0.2754 0.0601
-10 1 5 -0.2438 0.0605
-10 1 6 3.1573 0.0002
-10 1 7 0.4123 0.0463
-10 1 8 -7.5048 -0.1731
-10 1 9 1.4459 -0.0846
-10 1 10 -1.2756 0.1504
-10 1 11 0.1479 -0.0275
-10 1 12 -0.9164 0.0150
-10 1 13 0.1447 -0.0406
-10 1 14 -1.6408 -0.0338
-10 1 15 -0.0498 0.0657
-10 1 16 -0.0773 0.0785
-10 1 17 -0.0542 0.0242
-10 1 18 -1.8308 -0.0816
-10 1 19 -0.0820 -0.0566
-10 1 20 0.2262 -0.0237
-10 2 1 4.9506 0.0465
-10 2 2 1.2469 0.0551
-10 2 3 3.0269 0.0838
-10 2 4 -5.8311 -0.0948
-10 2 5 6.2091 -0.0555
-10 2 6 -7.8661 0.1162
-10 2 7 2.5891 0.0421
-10 2 8 -1.6068 -0.0220
-10 2 9 3.4141 0.0229
-10 2 10 -4.8790 -0.0248
-10 2 11 0.9723 -0.0644
-10 2 12 6.0589 0.1210
-10 2 13 0.6629 0.0455
-10 2 14 -1.7623 -0.0795
-10 2 15 -0.4796 -0.0781
-10 2 16 1.5353 -0.0190
-10 2 17 0.2537 -0.0255
-10 2 18 -1.3319 0.0543
-10 2 19 0.3221 -0.0184
-10 2 20 -0.8996 -0.0378
-10 3 1 5.9010 -0.0198
-10 3 2 -9.9573 0.0805
-10 3 3 -2.5627 0.0014
-10 3 4 -5.9340 -0.0760
-10 3 5 1.2539 -0.0519
-10 3 6 -3.1341 -0.0489
-10 3 7 -2.0191 0.0042
-10 3 8 2.8048 0.1046
-10 3 9 -2.8519 -0.0032
-10 3 10 -0.0462 -0.0794
-10 3 11 -0.5355 0.0320
-10 3 12 0.2065 0.0333
-10 3 13 -0.7310 0.0262
-10 3 14 0.5649 0.0573
-10 3 15 0.0017 -0.0515
-10 3 16 -0.7743 -0.0332
-10 3 17 0.0946 -0.0236
-10 3 18 1.3912 0.0477
-10 3 19 0.1256 0.0370
-10 3 20 -0.2835 0.0102
-10 4 1 -4.2754 -0.0400
-10 4 2 0.5317 -0.0244
-10 4 3 -4.0245 -0.0538
-10 4 4 3.4143 0.0598
-10 4 5 -7.0287 0.0354
-10 4 6 6.0403 -0.0282
-10 4 7 -2.3532 -0.0195
-10 4 8 3.5400 0.0172
-10 4 9 -5.5168 -0.0013
-10 4 10 2.6729 0.0289
-10 4 11 -0.4689 0.0121
-10 4 12 -3.9672 -0.0361
-10 4 13 -0.8976 -0.0477
-10 4 14 1.4834 0.0569
-10 4 15 1.1434 0.0230
-10 4 16 -0.6435 0.0090
-10 4 17 -0.0671 0.0135
-10 4 18 1.1164 -0.0061
-10 4 19 -0.2739 -0.0280
-10 4 20 0.7092 -0.0019
-10 5 1 -7.3404 -0.0103
-10 5 2 8.7469 -0.0034
-10 5 3 5.1942 -0.0116
-10 5 4 12.4784 0.0449
-10 5 5 -3.3872 0.0144
-10 5 6 2.4519 0.0439
-10 5 7 4.5843 -0.0377
-10 5 8 1.7219 -0.0179
-10 5 9 1.5229 0.0404
-10 5 10 1.3069 -0.0145
-10 5 11 1.0175 -0.0335
-10 5 12 0.2830 -0.0125
-10 5 13 1.5852 0.0017
-10 5 14 0.6038 -0.0329
-10 5 15 -0.1275 0.0274
-10 5 16 1.1818 0.0327
-10 5 17 -0.1849 0.0305
-10 5 18 -0.8074 -0.0038
-10 5 19 -0.0276 0.0004
-10 5 20 0.3229 0.0014
-10 6 1 -1.3573 0.0166
-10 6 2 -1.0674 0.0317
-10 6 3 3.0025 0.0265
-10 6 4 -2.5576 0.0102
-10 6 5 3.4921 -0.0415
-10 6 6 -3.6344 -0.0132
-10 6 7 -0.2028 0.0005
-10 6 8 -5.4950 0.0168
-10 6 9 5.8239 -0.0059
-10 6 10 -0.8205 -0.0105
-10 6 11 -1.2643 0.0009
-10 6 12 1.7256 -0.0271
-10 6 13 0.5339 0.0512
-10 6 14 -0.5045 -0.0054
-10 6 15 -1.7660 0.0099
-10 6 16 -0.0254 -0.0088
-10 6 17 -0.7480 -0.0050
-10 6 18 -0.9412 0.0030
-10 6 19 0.3098 0.0257
-10 6 20 -0.3527 -0.0130
-10 7 1 7.3694 0.0029
-10 7 2 -5.5531 0.0021
-10 7 3 -7.7001 0.0075
-10 7 4 -14.9619 0.0166
-10 7 5 6.2356 0.0006
-10 7 6 -1.0830 -0.0106
-10 7 7 -6.5245 0.0190
-10 7 8 -2.8863 -0.0242
-10 7 9 0.9638 -0.0200
-10 7 10 -1.4352 0.0540
-10 7 11 -1.4379 0.0079
-10 7 12 0.1694 -0.0343
-10 7 13 -2.0540 -0.0103
-10 7 14 -0.7991 -0.0045
-10 7 15 0.7376 -0.0143
-10 7 16 -0.5095 -0.0356
-10 7 17 0.4173 -0.0189
-10 7 18 0.2446 -0.0134
-10 7 19 -0.0674 -0.0208
-10 7 20 -0.2402 -0.0019
-10 8 1 6.3985 -0.0088
-10 8 2 -0.5390 -0.0346
-10 8 3 -1.6664 -0.0108
-10 8 4 3.0388 -0.0442
-10 8 5 0.0977 0.0253
-10 8 6 1.2383 0.0227
-10 8 7 2.2169 -0.0099
-10 8 8 6.2089 -0.0322
-10 8 9 -4.7985 0.0024
-10 8 10 -0.4531 0.0022
-10 8 11 2.6960 0.0137
-10 8 12 -0.1803 0.0344
-10 8 13 0.1696 -0.0216
-10 8 14 -1.1026 -0.0180
-10 8 15 1.9948 0.0057
-10 8 16 0.2720 0.0045
-10 8 17 1.6314 -0.0070
-10 8 18 0.1072 -0.0108
-10 8 19 -0.5489 0.0287
-10 9 1 -6.6623 0.0129
-10 9 2 1.8083 -0.0216
-10 9 3 8.3160 0.0124
-10 9 4 12.1787 -0.0294
-10 9 5 -8.2476 0.0015
-10 9 6 -0.0623 -0.0035
-10 9 7 6.7124 0.0063
-10 9 8 1.7952 0.0238
-10 9 9 -2.5419 -0.0077
-10 9 10 0.5712 -0.0245
-10 9 11 1.8320 0.0119
-10 9 12 -1.1047 0.0233
-10 9 13 1.8480 -0.0073
-10 9 14 0.1103 0.0143
-10 9 15 -0.9158 0.0021
-10 9 16 -0.5257 -0.0011
-10 9 17 -0.3619 -0.0160
-10 9 18 0.2093 -0.0060
-10 9 19 0.1924 0.0141
-10 10 1 -6.6587 0.0039
-10 10 2 3.2295 0.0093
-10 10 3 1.0720 -0.0014
-10 10 4 -3.3650 0.0304
-10 10 5 -1.7793 0.0056
-10 10 6 1.3127 -0.0292
-10 10 7 -1.8265 0.0149
-10 10 8 -5.3968 0.0113
-10 10 9 3.1333 0.0022
-10 10 10 1.3613 -0.0015
-10 10 11 -2.7212 -0.0114
-10 10 12 -0.8613 -0.0106
-10 10 13 -0.5662 -0.0240
-10 10 14 2.2839 0.0076
-10 10 15 -1.8343 -0.0065
-10 10 16 -0.5966 0.0245
-10 10 17 -1.6890 0.0206
-10 10 18 0.9366 0.0163
-10 10 19 0.4397 -0.0710
-10 11 1 5.3112 -0.0164
-10 11 2 1.5068 0.0102
-10 11 3 -6.3322 -0.0239
-10 11 4 -6.7276 -0.0061
-10 11 5 7.5312 0.0155
-10 11 6 0.7078 0.0013
-10 11 7 -5.2719 -0.0055
-10 11 8 -0.3334 -0.0134
-10 11 9 2.7106 0.0079
-10 11 10 0.6045 -0.0129
-10 11 11 -2.2630 0.0029
-10 11 12 1.5850 0.0235
-10 11 13 -0.9845 0.0075
-10 11 14 0.4496 -0.0134
-10 11 15 0.1334 0.0072
-10 11 16 0.9112 0.0422
-10 11 17 -0.1579 0.0311
-10 11 18 -0.4244 0.0216
-10 12 1 2.5594 0.0103
-10 12 2 -4.7161 0.0132
-10 12 3 -0.7293 0.0095
-10 12 4 3.1119 -0.0031
-10 12 5 1.5945 -0.0143
-10 12 6 -4.0243 0.0199
-10 12 7 -0.5119 0.0028
-10 12 8 4.2881 0.0016
-10 12 9 -1.5667 -0.0033
-10 12 10 -1.6352 -0.0064
-10 12 11 1.2212 -0.0057
-10 12 12 1.7785 -0.0008
-10 12 13 0.1696 0.0417
-10 12 14 -2.1050 -0.0013
-10 12 15 1.4826 -0.0309
-10 12 16 1.1162 -0.0400
-10 12 17 0.8873 -0.0186
-10 12 18 -0.9563 -0.0118
-10 13 1 -3.3758 0.0103
-10 13 2 -3.7804 0.0148
-10 13 3 2.8869 0.0155
-10 13 4 2.5754 0.0231
-10 13 5 -4.0483 -0.0344
-10 13 6 -1.6528 -0.0075
-10 13 7 2.8197 -0.0004
-10 13 8 -0.6389 0.0002
-10 13 9 -2.0758 0.0122
-10 13 10 -1.4396 0.0118
-10 13 11 2.3813 -0.0200
-10 13 12 -1.3622 -0.0263
-10 13 13 -0.4648 0.0228
-10 13 14 -0.4306 0.0213
-10 13 15 0.5604 -0.0084
-10 13 16 -0.2811 -0.0360
-10 13 17 0.5241 -0.0021
-10 13 18 0.4522 -0.0073
-10 14 1 2.4151 -0.0146
-10 14 2 3.4474 -0.0097
-10 14 3 0.0638 -0.0104
-10 14 4 -2.2219 -0.0203
-10 14 5 0.0815 0.0099
-10 14 6 5.5883 0.0111
-10 14 7 2.9896 -0.0136
-10 14 8 -3.9662 0.0001
-10 14 9 0.9299 -0.0039
-10 14 10 1.3200 0.0078
-10 14 11 1.1971 0.0092
-10 14 12 -2.2892 -0.0081
-10 14 13 0.6378 -0.0167
-10 14 14 1.0974 0.0080
-10 14 15 -0.9513 0.0436
-10 14 16 -1.1376 0.0093
-10 14 17 -0.1050 0.0002
-10 15 1 0.9789 0.0049
-10 15 2 3.9844 -0.0264
-10 15 3 0.3738 0.0041
-10 15 4 -1.8008 -0.0069
-10 15 5 0.3146 0.0199
-10 15 6 2.8292 0.0182
-10 15 7 -0.3879 0.0002
-10 15 8 0.1759 0.0101
-10 15 9 1.2176 -0.0245
-10 15 10 1.4797 0.0058
-10 15 11 -1.8628 0.0110
-10 15 12 0.6645 -0.0109
-10 15 13 1.7944 -0.0350
-10 15 14 0.2506 -0.0204
-10 15 15 -0.3864 0.0123
-10 15 16 -0.8058 -0.0083
-10 15 17 -0.3297 -0.0360
-10 16 1 -5.0500 0.0012
-10 16 2 -0.4940 -0.0067
-10 16 3 0.6985 0.0102
-10 16 4 0.3331 0.0286
-10 16 5 -1.6940 -0.0158
-10 16 6 -4.7830 -0.0340
-10 16 7 -3.8239 0.0066
-10 16 8 3.5835 0.0138
-10 16 9 -1.0342 0.0117
-10 16 10 -1.0985 -0.0030
-10 16 11 -3.0473 0.0019
-10 16 12 2.1375 0.0039
-10 16 13 -0.9595 -0.0241
-10 16 14 -0.5331 -0.0087
-10 16 15 0.2841 -0.0052
-10 16 16 0.4046 0.0238
-10 17 1 1.5562 -0.0180
-10 17 2 -2.0401 0.0209
-10 17 3 -2.4205 -0.0190
-10 17 4 2.7270 -0.0077
-10 17 5 1.6197 0.0146
-10 17 6 -2.9616 -0.0156
-10 17 7 -0.8089 0.0004
-10 17 8 1.7177 -0.0028
-10 17 9 -0.4413 0.0160
-10 17 10 -0.9998 -0.0064
-10 17 11 1.1855 0.0083
-10 17 12 0.2553 0.0298
-10 17 13 -1.9397 0.0140
-10 17 14 -0.2682 0.0009
-10 17 15 -0.1231 -0.0203
-10 17 16 1.3632 0.0479
-10 18 1 4.8796 0.0146
-10 18 2 -1.4761 0.0166
-10 18 3 -1.1614 -0.0061
-10 18 4 2.0475 -0.0119
-10 18 5 1.5343 0.0202
-10 18 6 2.2695 0.0241
-10 18 7 2.6436 -0.0041
-10 18 8 -1.9825 -0.0276
-10 18 9 0.5431 -0.0058
-10 18 10 1.1455 0.0069
-10 18 11 2.9279 -0.0119
-10 18 12 -1.5686 0.0309
-10 18 13 0.5772 0.0470
-10 18 14 0.6756 -0.0001
-10 18 15 0.1876 -0.0281
-10 19 1 -3.4791 0.0113
-10 19 2 -0.7472 -0.0032
-10 19 3 3.0260 0.0151
-10 19 4 -2.3482 0.0026
-10 19 5 -2.3795 -0.0323
-10 19 6 1.7210 -0.0029
-10 19 7 0.7462 -0.0057
-10 19 8 -2.9950 -0.0084
-10 19 9 -0.0906 0.0075
-10 19 10 0.8307 -0.0010
-10 19 11 -0.9598 -0.0281
-10 19 12 -0.8798 -0.0242
-10 19 13 0.9502 0.0023
-10 19 14 0.4291 0.0190
-10 20 1 -3.5859 -0.0206
-10 20 2 1.4339 -0.0149
-10 20 3 1.3354 -0.0063
-10 20 4 -3.4206 -0.0147
-10 20 5 -0.1265 -0.0091
-10 20 6 0.2275 0.0093
-10 20 7 -0.7167 0.0107
-10 20 8 0.0640 0.0070
-10 20 9 0.8489 -0.0019
-10 20 10 -0.8425 -0.0047
-10 20 11 -1.4223 0.0128
-10 20 12 0.8261 -0.0679
-10 20 13 -0.0362 -0.0437
-10 20 14 -0.7966 0.0055
-10 21 1 4.0535 0.0015
-10 21 2 2.9362 -0.0110
-10 21 3 -2.9077 0.0089
-10 21 4 0.2716 0.0162
-10 21 5 3.0092 0.0175
-10 21 6 -0.3021 0.0201
-10 21 7 -0.7709 0.0098
-10 21 8 2.2099 -0.0083
-10 21 9 0.2615 -0.0383
-10 21 10 -1.1892 -0.0040
-10 21 11 0.8250 0.0531
-10 21 12 0.7695 0.0154
-10 21 13 -0.0912 -0.0069
-10 22 1 2.3029 0.0114
-10 22 2 -0.6555 0.0086
-10 22 3 -1.4037 0.0097
-10 22 4 3.0724 0.0342
-10 22 5 -0.7907 -0.0025
-10 22 6 -1.4851 -0.0388
-10 22 7 -0.6158 -0.0098
-10 22 8 0.7287 0.0301
-10 22 9 -1.7190 -0.0112
-10 22 10 0.1041 -0.0156
-10 22 11 0.4203 -0.0015
-10 22 12 -0.1003 0.0744
-10 23 1 -3.1875 0.0080
-10 23 2 -3.3404 0.0069
-10 23 3 2.8457 -0.0397
-10 23 4 1.5634 -0.0317
-10 23 5 -3.0149 0.0176
-10 23 6 -0.2633 -0.0162
-10 23 7 1.5004 -0.0023
-10 23 8 -0.5190 0.0431
-10 23 9 -0.0814 0.0629
-10 23 10 1.4290 0.0136
-10 23 11 -0.3148 -0.0670
-10 24 1 -1.0624 0.0046
-10 24 2 0.2586 -0.0051
-10 24 3 1.1604 0.0050
-10 24 4 -1.8009 -0.0505
-10 24 5 0.5704 -0.0048
-10 24 6 1.2257 0.0473
-10 24 7 0.9864 -0.0047
-10 24 8 -0.6768 -0.0432
-10 24 9 1.1724 0.0313
-10 25 1 1.5831 -0.0316
-10 25 2 1.8545 0.0050
-10 25 3 -2.3731 0.0573
-10 25 4 -1.8407 0.0294
-10 25 5 2.0274 -0.0443
-10 25 6 0.1356 -0.0027
-9 0 2 11.4750 -0.0922
-9 0 4 10.3355 0.1016
-9 0 6 0.6358 -0.1068
-9 0 8 5.2883 -0.1740
-9 0 10 -6.8158 0.1978
-9 0 12 2.3625 -0.0793
-9 0 14 -5.5042 0.0519
-9 0 16 2.0918 0.0519
-9 0 18 -1.2765 -0.1094
-9 0 20 -0.2635 -0.0487
-9 1 1 5.1976 -0.0029
-9 1 2 10.4368 -0.0957
-9 1 3 1.2896 0.0395
-9 1 4 9.2626 -0.0341
-9 1 5 2.5242 -0.1014
-9 1 6 -7.8165 0.1981
-9 1 7 2.7668 0.0068
-9 1 8 -2.1021 -0.0997
-9 1 9 1.9233 0.0486
-9 1 10 -2.7928 0.0395
-9 1 11 1.0920 -0.0162
-9 1 12 2.0486 0.1586
-9 1 13 0.3308 0.0346
-9 1 14 2.0524 -0.1495
-9 1 15 -0.7624 -0.0959
-9 1 16 -0.1848 0.0240
-9 1 17 -0.0385 -0.0657
-9 1 18 0.1255 0.0665
-9 1 19 0.0077 0.0214
-9 1 20 -1.2674 -0.1127
-9 1 21 -0.1433 -0.1383
-9 2 1 -1.0584 -0.0551
-9 2 2 -10.7207 0.0938
-9 2 3 2.1374 -0.0296
-9 2 4 -12.6381 -0.0897
-9 2 5 -2.0778 -0.1241
-9 2 6 -2.3739 0.0442
-9 2 7 0.9842 0.0129
-9 2 8 -4.9666 0.1062
-9 2 9 -2.7681 0.0035
-9 2 10 4.5838 -0.1394
-9 2 11 -1.0162 0.0456
-9 2 12 -1.9722 0.0317
-9 2 13 -0.9048 0.0628
-9 2 14 4.6785 0.0210
-9 2 15 -1.1968 -0.0351
-9 2 16 -1.8268 -0.0714
-9 2 17 -0.5445 -0.0431
-9 2 18 1.0265 0.1307
-9 2 19 -0.0449 0.0654
-9 2 20 0.2789 0.0349
-9 2 21 -0.1935 -0.0417
-9 3 1 -12.3142 -0.0259
-9 3 2 -10.3053 0.0512
-9 3 3 -1.3293 -0.0547
-9 3 4 -4.1380 0.0604
-9 3 5 -6.6128 0.0626
-9 3 6 4.1826 -0.0892
-9 3 7 -4.7884 0.0010
-9 3 8 4.1805 0.0677
-9 3 9 -5.1198 -0.0136
-9 3 10 3.5583 -0.0103
-9 3 11 -2.8290 0.0151
-9 3 12 -1.7510 -0.1011
-9 3 13 -0.9534 -0.0101
-9 3 14 -0.9676 0.0909
-9 3 15 1.4860 0.0500
-9 3 16 0.6445 -0.0028
-9 3 17 0.0871 0.0219
-9 3 18 -0.0146 -0.0336
-9 3 19 -0.1131 -0.0107
-9 3 20 1.1398 0.0712
-9 3 21 0.2940 0.0250
-9 4 1 -1.6646 0.0290
-9 4 2 9.2131 -0.0708
-9 4 3 -1.4181 -0.0015
-9 4 4 16.5156 0.0598
-9 4 5 2.5433 0.0462
-9 4 6 6.1034 0.0442
-9 4 7 -2.8875 -0.0304
-9 4 8 4.2942 -0.0421
-9 4 9 4.7698 0.0022
-9 4 10 0.2791 0.0462
-9 4 11 -0.0955 -0.0074
-9 4 12 1.1842 -0.0169
-9 4 13 1.8591 -0.0425
-9 4 14 -2.6668 -0.0586
-9 4 15 1.4624 0.0333
-9 4 16 1.4190 0.0604
-9 4 17 0.8059 -0.0232
-9 4 18 -0.6712 -0.0648
-9 4 19 0.0717 -0.0336
-9 4 20 -0.1766 0.0233
-9 4 21 0.3877 0.0307
-9 5 1 12.9977 0.0398
-9 5 2 10.8284 0.0100
-9 5 3 -3.6038 0.0356
-9 5 4 -2.4781 -0.0313
-9 5 5 8.4950 -0.0307
-9 5 6 -0.1969 0.0007
-9 5 7 0.5390 0.0015
-9 5 8 -6.2159 -0.0157
-9 5 9 6.6796 -0.0124
-9 5 10 -4.4965 -0.0040
-9 5 11 3.0719 -0.0119
-9 5 12 1.2199 0.0289
-9 5 13 1.0581 0.0172
-9 5 14 -0.4661 -0.0071
-9 5 15 -0.8299 0.0028
-9 5 16 -1.0517 0.0105
-9 5 17 -0.2423 0.0047
-9 5 18 -0.2001 0.0026
-9 5 19 0.3363 0.0004
-9 5 20 -0.9172 0.0008
-9 5 21 -0.0128 0.0639
-9 6 1 7.6477 0.0086
-9 6 2 -7.7831 0.0379
-9 6 3 -0.8802 0.0140
-9 6 4 -16.7817 -0.0030
-9 6 5 -0.9941 -0.0019
-9 6 6 -8.6519 -0.0727
-9 6 7 5.1606 0.0341
-9 6 8 -3.3530 0.0170
-9 6 9 -5.0140 -0.0020
-9 6 10 -4.2355 0.0229
-9 6 11 2.7166 -0.0083
-9 6 12 -0.5046 0.0206
-9 6 13 -2.5698 -0.0024
-9 6 14 0.6681 0.0298
-9 6 15 -0.7356 -0.0303
-9 6 16 -1.1794 -0.0192
-9 6 17 -0.0318 0.0145
-9 6 18 0.4704 -0.0279
-9 6 19 -0.2020 -0.0182
-9 6 20 -0.2628 -0.0435
-9 7 1 -9.7742 -0.0310
-9 7 2 -11.8877 -0.0259
-9 7 3 10.6454 -0.0099
-9 7 4 6.2015 -0.0273
-9 7 5 -8.4967 0.0200
-9 7 6 -2.0133 0.0418
-9 7 7 5.7646 -0.0117
-9 7 8 6.2099 -0.0288
-9 7 9 -6.4969 0.0015
-9 7 10 4.5935 0.0074
-9 7 11 -1.5109 0.0087
-9 7 12 -1.1425 0.0288
-9 7 13 -0.1800 -0.0289
-9 7 14 0.9663 -0.0394
-9 7 15 0.0723 -0.0242
-9 7 16 0.8708 -0.0025
-9 7 17 0.8140 0.0054
-9 7 18 0.3984 0.0221
-9 7 19 -0.4182 0.0083
-9 7 20 0.4286 -0.0239
-9 8 1 -12.6958 -0.0165
-9 8 2 6.1407 -0.0120
-9 8 3 2.0749 -0.0085
-9 8 4 11.8571 -0.0333
-9 8 5 -1.9567 0.0072
-9 8 6 8.1689 0.0400
-9 8 7 -6.1462 -0.0100
-9 8 8 1.6566 -0.0057
-9 8 9 3.5024 0.0051
-9 8 10 5.4072 -0.0406
-9 8 11 -4.0794 -0.0061
-9 8 12 -0.2853 -0.0085
-9 8 13 2.8063 0.0295
-9 8 14 0.2657 0.0033
-9 8 15 0.0694 -0.0115
-9 8 16 0.6172 -0.0157
-9 8 17 -1.1743 0.0249
-9 8 18 -0.1208 0.0610
-9 8 19 0.4320 0.0246
-9 8 20 0.7604 -0.0011
-9 9 1 6.7506 0.0093
-9 9 2 12.3676 0.0052
-9 9 3 -14.5108 0.0012
-9 9 4 -5.3868 0.0489
-9 9 5 7.5807 -0.0206
-9 9 6 2.9567 -0.0488
-9 9 7 -8.7145 0.0206
-9 9 8 -4.2049 0.0306
-9 9 9 5.3682 0.0164
-9 9 10 -3.3331 -0.0148
-9 9 11 -0.4647 -0.0083
-9 9 12 1.6469 -0.0397
-9 9 13 -0.8931 0.0262
-9 9 14 -0.3698 0.0368
-9 9 15 -0.5958 0.0128
-9 9 16 -0.1282 -0.0186
-9 9 17 -1.6594 -0.0116
-9 9 18 -0.5000 -0.0156
-9 9 19 0.1727 -0.0227
-9 9 20 0.2474 0.0032
-9 10 1 13.2084 0.0025
-9 10 2 -3.9739 0.0021
-9 10 3 -1.7313 0.0023
-9 10 4 -4.0944 0.0147
-9 10 5 4.9385 -0.0066
-9 10 6 -5.8088 0.0031
-9 10 7 4.7164 -0.0066
-9 10 8 0.8739 -0.0126
-9 10 9 -1.2552 -0.0005
-9 10 10 -4.4001 0.0173
-9 10 11 2.8186 0.0147
-9 10 12 1.6113 -0.0086
-9 10 13 -2.5582 -0.0120
-9 10 14 -0.1939 -0.0013
-9 10 15 -0.1923 0.0466
-9 10 16 0.4509 0.0045
-9 10 17 1.0261 -0.0339
-9 10 18 -0.1318 -0.0300
-9 10 19 -0.5313 0.0138
-9 10 20 -0.6636 0.0363
-9 11 1 -5.8440 0.0141
-9 11 2 -11.5178 0.0050
-9 11 3 12.5906 0.0004
-9 11 4 2.3541 -0.0233
-9 11 5 -5.8021 0.0103
-9 11 6 -3.6819 0.0279
-9 11 7 6.8745 -0.0090
-9 11 8 1.8855 -0.0061
-9 11 9 -4.3458 -0.0141
-9 11 10 1.4629 0.0085
-9 11 11 1.2204 0.0047
-9 11 12 -1.5932 0.0050
-9 11 13 0.6964 -0.0035
-9 11 14 -0.0452 -0.0136
-9 11 15 1.7416 0.0080
-9 11 16 -0.5838 0.0135
-9 11 17 1.9883 -0.0026
-9 11 18 0.5574 -0.0053
-9 11 19 0.0987 0.0561
-9 12 1 -8.9753 0.0114
-9 12 2 1.5169 0.0004
-9 12 3 0.7243 0.0056
-9 12 4 -2.8432 0.0175
-9 12 5 -6.0565 -0.0211
-9 12 6 3.9862 -0.0284
-9 12 7 -1.4986 0.0071
-9 12 8 -3.5979 0.0243
-9 12 9 -1.0180 -0.0012
-9 12 10 2.8603 0.0094
-9 12 11 -0.4657 0.0053
-9 12 12 -2.9067 0.0018
-9 12 13 1.6672 -0.0089
-9 12 14 -0.0096 -0.0020
-9 12 15 0.3476 -0.0149
-9 12 16 -1.0221 0.0256
-9 12 17 0.4708 0.0153
-9 12 18 -0.1923 -0.0228
-9 12 19 0.4025 -0.0307
-9 13 1 6.3849 -0.0223
-9 13 2 9.2960 0.0047
-9 13 3 -6.6205 -0.0065
-9 13 4 -0.9557 -0.0125
-9 13 5 3.2285 0.0130
-9 13 6 4.6517 -0.0015
-9 13 7 -2.2450 -0.0110
-9 13 8 -0.8390 -0.0039
-9 13 9 4.0026 0.0055
-9 13 10 -0.1547 0.0024
-9 13 11 -0.5767 -0.0003
-9 13 12 0.4452 0.0174
-9 13 13 0.9380 -0.0254
-9 13 14 -0.2097 -0.0151
-9 13 15 -1.8693 -0.0143
-9 13 16 0.7366 0.0099
-9 13 17 -1.3835 0.0062
-9 13 18 -0.5195 -0.0053
-9 14 1 2.6338 -0.0099
-9 14 2 0.8905 -0.0094
-9 14 3 0.4530 -0.0092
-9 14 4 5.6841 -0.0194
-9 14 5 4.6166 0.0386
-9 14 6 -3.6321 0.0288
-9 14 7 -1.4085 -0.0113
-9 14 8 5.3032 -0.0146
-9 14 9 2.8308 -0.0022
-9 14 10 -2.2822 -0.0166
-9 14 11 -1.1115 -0.0249
-9 14 12 3.0586 0.0187
-9 14 13 -0.1505 0.0047
-9 14 14 -0.2286 -0.0141
-9 14 15 0.2566 -0.0312
-9 14 16 0.2594 -0.0145
-9 14 17 -1.3631 0.0107
-9 14 18 0.6048 0.0682
-9 15 1 -6.2006 0.0099
-9 15 2 -6.1314 -0.0092
-9 15 3 0.5070 0.0161
-9 15 4 2.3175 0.0269
-9 15 5 -1.0793 -0.0239
-9 15 6 -5.6901 -0.0107
-9 15 7 -2.0018 0.0080
-9 15 8 1.3371 -0.0073
-9 15 9 -3.9772 -0.0011
-9 15 10 -0.4914 0.0119
-9 15 11 -0.4634 -0.0044
-9 15 12 0.7930 -0.0045
-9 15 13 -2.3626 0.0334
-9 15 14 0.2445 0.0322
-9 15 15 0.9295 -0.0046
-9 15 16 -0.3260 -0.0183
-9 15 17 0.5404 0.0100
-9 15 18 0.2436 0.0327
-9 16 1 2.4350 -0.0099
-9 16 2 -2.6576 0.0184
-9 16 3 -1.4208 0.0011
-9 16 4 -3.7058 0.0028
-9 16 5 -2.2045 -0.0218
-9 16 6 3.5765 -0.0094
-9 16 7 2.3911 0.0149
-9 16 8 -4.6465 -0.0061
-9 16 9 -3.3550 -0.0007
-9 16 10 2.9259 0.0158
-9 16 11 1.7088 0.0119
-9 16 12 -2.1779 -0.0213
-9 16 13 -1.1149 0.0002
-9 16 14 0.6691 0.0252
-9 16 15 -0.9451 0.0140
-9 16 16 1.0056 -0.0297
-9 16 17 0.7934 -0.0366
-9 17 1 3.9331 0.0080
-9 17 2 2.8983 -0.0000
-9 17 3 2.8033 -0.0167
-9 17 4 -3.6081 -0.0134
-9 17 5 0.0805 0.0097
-9 17 6 5.7904 0.0133
-9 17 7 3.4137 0.0125
-9 17 8 -2.3091 0.0138
-9 17 9 3.3714 -0.0095
-9 17 10 1.1090 -0.0276
-9 17 11 0.8329 0.0160
-9 17 12 -1.3955 -0.0015
-9 17 13 2.0361 -0.0180
-9 17 14 0.3306 -0.0084
-9 17 15 -0.0883 0.0311
-9 17 16 -0.2781 0.0114
-9 17 17 -0.2486 -0.0222
-9 18 1 -4.3914 0.0262
-9 18 2 2.8724 -0.0138
-9 18 3 1.8244 0.0030
-9 18 4 -0.2701 0.0064
-9 18 5 0.5638 -0.0108
-9 18 6 -2.3334 -0.0088
-9 18 7 -1.9372 -0.0058
-9 18 8 1.7744 0.0138
-9 18 9 2.4509 0.0023
-9 18 10 -3.1637 -0.0126
-9 18 11 -1.7745 0.0148
-9 18 12 1.4268 0.0052
-9 18 13 1.1941 0.0022
-9 18 14 -0.7077 -0.0172
-9 18 15 0.8465 0.0362
-9 18 16 -1.3302 0.0503
-9 19 1 -0.6900 -0.0196
-9 19 2 -0.1240 0.0078
-9 19 3 -3.2002 -0.0020
-9 19 4 2.0101 -0.0049
-9 19 5 0.7331 0.0103
-9 19 6 -4.0536 -0.0090
-9 19 7 -2.1930 -0.0155
-9 19 8 2.5273 0.0028
-9 19 9 -1.8123 0.0189
-9 19 10 -1.4807 0.0075
-9 19 11 -0.2996 -0.0194
-9 19 12 1.8126 -0.0080
-9 19 13 -0.4885 0.0021
-9 19 14 -0.9383 -0.0451
-9 19 15 -0.2457 -0.0369
-9 19 16 0.6425 -0.0033
-9 20 1 3.9891 -0.0189
-9 20 2 -1.2572 0.0040
-9 20 3 -1.8274 0.0051
-9 20 4 2.9374 -0.0031
-9 20 5 0.2856 0.0304
-9 20 6 0.1265 0.0125
-9 20 7 1.3473 -0.0086
-9 20 8 1.1789 -0.0018
-9 20 9 -1.3589 0.0001
-9 20 10 1.4730 -0.0106
-9 20 11 1.4541 -0.0267
-9 20 12 -1.0931 0.0063
-9 20 13 -0.6033 0.0077
-9 20 14 0.2217 0.0005
-9 20 15 -0.3774 -0.0519
-9 21 1 -1.9346 0.0225
-9 21 2 -2.3154 -0.0028
-9 21 3 2.4445 0.0181
-9 21 4 1.4697 0.0034
-9 21 5 -2.2954 -0.0162
-9 21 6 1.2159 -0.0004
-9 21 7 0.5778 -0.0081
-9 21 8 -1.8023 -0.0274
-9 21 9 -0.2067 -0.0051
-9 21 10 0.9732 0.0226
-9 21 11 -0.4095 -0.0102
-9 21 12 -2.1611 -0.0025
-9 21 13 -0.4898 0.0083
-9 21 14 1.1548 0.0770
-9 22 1 -3.0451 0.0030
-9 22 2 -0.8057 -0.0013
-9 22 3 1.8435 -0.0033
-9 22 4 -3.2015 -0.0064
-9 22 5 -0.8164 -0.0295
-9 22 6 1.6208 -0.0066
-9 22 7 -0.6774 0.0184
-9 22 8 -2.2931 -0.0105
-9 22 9 1.1770 0.0083
-9 22 10 1.1011 0.0484
-9 22 11 -0.9919 0.0283
-9 22 12 0.6466 -0.0088
-9 22 13 0.5199 -0.0218
-9 23 1 3.5801 -0.0130
-9 23 2 3.8420 -0.0107
-9 23 3 -1.8639 -0.0052
-9 23 4 -3.7345 0.0056
-9 23 5 3.7882 0.0029
-9 23 6 0.8286 -0.0072
-9 23 7 -0.0085 0.0307
-9 23 8 0.7086 0.0302
-9 23 9 1.6791 -0.0245
-9 23 10 -0.1764 -0.0206
-9 23 11 0.5748 0.0555
-9 23 12 1.6801 0.0281
-9 24 1 2.3063 0.0007
-9 24 2 1.3510 -0.0020
-9 24 3 -1.8745 -0.0181
-9 24 4 1.5577 0.0148
-9 24 5 0.9989 0.0229
-9 24 6 -2.2575 -0.0024
-9 24 7 -0.3663 -0.0183
-9 24 8 1.6563 0.0107
-9 24 9 -1.3799 -0.0141
-9 24 10 -2.2340 -0.0608
-9 24 11 0.6788 -0.0265
-9 25 1 -3.7096 -0.0030
-9 25 2 -3.3495 0.0201
-9 25 3 1.6726 -0.0157
-9 25 4 3.4674 -0.0027
-9 25 5 -3.6130 0.0266
-9 25 6 -1.1954 0.0344
-9 25 7 0.2767 -0.0292
-9 25 8 0.1847 -0.0147
-9 25 9 -1.6780 0.0395
-9 26 1 -1.5169 -0.0018
-9 26 2 -0.4599 0.0109
-9 26 3 1.5433 0.0363
-9 26 4 0.3739 -0.0191
-9 26 5 -0.9796 -0.0203
-9 26 6 1.9477 0.0087
-9 26 7 0.9950 0.0102
-9 27 1 2.0463 0.0112
-9 27 2 1.4468 -0.0174
-9 27 3 -1.3923 0.0117
-8 0 2 26.4392 -0.2721
-8 0 4 19.6501 -0.0192
-8 0 6 11.7995 0.1996
-8 0 8 -6.4220 -0.1590
-8 0 10 1.9885 0.0561
-8 0 12 -1.1391 0.1525
-8 0 14 3.9578 -0.2587
-8 0 16 -1.0126 0.0842
-8 0 18 1.0278 -0.0012
-8 0 20 -0.3315 -0.0743
-8 1 1 -3.6317 -0.0077
-8 1 2 5.6336 0.0840
-8 1 3 0.1110 -0.0586
-8 1 4 -19.7653 -0.2093
-8 1 5 -0.4281 -0.1627
-8 1 6 1.7087 0.1019
-8 1 7 -0.2140 0.0566
-8 1 8 -8.2109 0.1156
-8 1 9 -1.0807 0.0291
-8 1 10 -1.3043 -0.1890
-8 1 11 -0.2832 -0.0729
-8 1 12 2.0492 0.1211
-8 1 13 -0.9803 0.1517
-8 1 14 3.6073 -0.0192
-8 1 15 -0.7564 -0.0872
-8 1 16 0.4201 -0.0483
-8 1 17 -1.0084 -0.0259
-8 1 18 -0.6750 0.1576
-8 1 19 -0.3867 0.0042
-8 1 20 0.8553 -0.0057
-8 1 21 -0.1856 -0.0185
-8 2 1 -3.4366 -0.0261
-8 2 2 -26.2952 0.1856
-8 2 3 -6.8380 -0.0145
-8 2 4 -15.7162 0.0387
-8 2 5 1.5810 0.1138
-8 2 6 -9.7246 -0.1502
-8 2 7 -5.7712 -0.0156
-8 2 8 5.1479 0.1615
-8 2 9 -2.0281 -0.0209
-8 2 10 0.4303 -0.0674
-8 2 11 -3.9676 0.0032
-8 2 12 0.9388 -0.1079
-8 2 13 -1.1835 -0.0714
-8 2 14 -2.8109 0.1475
-8 2 15 0.4932 0.0519
-8 2 16 1.0590 -0.0338
-8 2 17 0.2272 0.0232
-8 2 18 -0.5856 0.0146
-8 2 19 -0.6960 -0.0001
-8 2 20 0.5721 0.0467
-8 2 21 0.2055 0.0354
-8 3 1 8.1237 0.0282
-8 3 2 0.3795 -0.0897
-8 3 3 -1.9901 0.0445
-8 3 4 16.3774 0.0847
-8 3 5 2.5185 0.1048
-8 3 6 4.5346 -0.0335
-8 3 7 -1.3297 -0.0688
-8 3 8 7.5864 -0.0580
-8 3 9 2.6644 -0.0098
-8 3 10 1.9879 0.1441
-8 3 11 0.1984 0.0105
-8 3 12 0.0911 -0.0529
-8 3 13 1.7250 -0.0742
-8 3 14 -3.2786 0.0272
-8 3 15 1.8200 0.0424
-8 3 16 -0.1094 0.0318
-8 3 17 1.9844 -0.0218
-8 3 18 0.4623 -0.0949
-8 3 19 0.9364 -0.0327
-8 3 20 -0.7548 0.0145
-8 3 21 0.4080 0.0189
-8 4 1 7.9242 0.0089
-8 4 2 24.8900 -0.0302
-8 4 3 6.8014 0.0149
-8 4 4 7.2332 -0.0230
-8 4 5 -3.7913 -0.0526
-8 4 6 5.2417 0.0626
-8 4 7 9.0476 -0.0080
-8 4 8 -2.6849 -0.0842
-8 4 9 0.2420 0.0283
-8 4 10 -5.4456 0.0330
-8 4 11 7.3549 -0.0568
-8 4 12 -0.4706 0.0540
-8 4 13 1.3360 0.0181
-8 4 14 0.2779 0.0006
-8 4 15 0.1797 -0.0251
-8 4 16 -1.4419 0.0122
-8 4 17 -0.5627 -0.0114
-8 4 18 -0.0567 0.0008
-8 4 19 1.1071 0.0183
-8 4 20 -0.9134 -0.0141
-8 4 21 -0.2985 0.0079
-8 5 1 -7.1274 -0.0115
-8 5 2 -8.2471 0.0731
-8 5 3 7.3325 -0.0056
-8 5 4 -11.5283 0.0118
-8 5 5 -5.8120 -0.0571
-8 5 6 -11.5471 -0.0301
-8 5 7 6.5100 0.0666
-8 5 8 -7.1794 0.0105
-8 5 9 -2.9358 0.0044
-8 5 10 -3.5637 -0.0286
-8 5 11 1.4338 0.0123
-8 5 12 -2.9464 0.0011
-8 5 13 -0.1932 -0.0139
-8 5 14 2.5382 0.0165
-8 5 15 -2.0510 -0.0174
-8 5 16 -0.4845 -0.0231
-8 5 17 -0.8699 0.0129
-8 5 18 -0.2891 0.0227
-8 5 19 -0.8903 0.0309
-8 5 20 0.6226 -0.0468
-8 5 21 -0.5144 -0.0216
-8 6 1 -11.4240 -0.0104
-8 6 2 -21.4221 -0.0436
-8 6 3 0.4093 0.0035
-8 6 4 -0.5992 -0.0089
-8 6 5 6.4878 0.0102
-8 6 6 -1.7757 0.0079
-8 6 7 -8.1434 0.0013
-8 6 8 0.8216 -0.0106
-8 6 9 4.5632 -0.0209
-8 6 10 8.4862 0.0220
-8 6 11 -8.8137 0.0485
-8 6 12 -0.2935 -0.0116
-8 6 13 0.0710 -0.0122
-8 6 14 1.4846 -0.0577
-8 6 15 -1.0889 0.0137
-8 6 16 1.9239 -0.0089
-8 6 17 0.6642 0.0140
-8 6 18 0.1128 -0.0001
-8 6 19 -1.0423 -0.0028
-8 6 20 0.9344 -0.0001
-8 6 21 0.1363 -0.0280
-8 7 1 2.8959 -0.0213
-8 7 2 12.2430 -0.0339
-8 7 3 -14.2252 -0.0223
-8 7 4 6.3444 -0.0256
-8 7 5 7.3755 0.0334
-8 7 6 13.6032 0.0430
-8 7 7 -12.6106 -0.0259
-8 7 8 6.5737 0.0085
-8 7 9 2.0354 -0.0010
-8 7 10 4.6113 -0.0538
-8 7 11 -3.8151 0.0019
-8 7 12 4.5417 0.0114
-8 7 13 -1.8337 0.0337
-8 7 14 -1.6177 -0.0491
-8 7 15 1.8786 0.0109
-8 7 16 1.0278 0.0125
-8 7 17 -1.1526 0.0032
-8 7 18 0.3362 0.0149
-8 7 19 0.3451 -0.0114
-8 7 20 -0.0744 0.0400
-8 7 21 0.6411 0.0232
-8 8 1 11.9531 0.0091
-8 8 2 16.8263 0.0167
-8 8 3 -9.2668 -0.0125
-8 8 4 -0.6948 0.0240
-8 8 5 -7.9453 -0.0031
-8 8 6 1.0260 -0.0378
-8 8 7 4.1019 0.0064
-8 8 8 0.5186 0.0452
-8 8 9 -7.9274 0.0020
-8 8 10 -7.2886 -0.0478
-8 8 11 7.5691 0.0001
-8 8 12 1.5689 -0.0200
-8 8 13 -1.9025 0.0197
-8 8 14 -1.2179 0.0261
-8 8 15 0.7207 0.0082
-8 8 16 -1.5180 0.0002
-8 8 17 -0.7881 -0.0162
-8 8 18 0.0843 -0.0282
-8 8 19 0.5061 -0.0130
-8 8 20 -0.7915 0.0098
-8 8 21 0.0560 0.0259
-8 9 1 0.6263 0.0312
-8 9 2 -10.1666 0.0018
-8 9 3 18.0315 0.0297
-8 9 4 -1.0709 -0.0012
-8 9 5 -5.6215 -0.0061
-8 9 6 -9.8459 -0.0211
-8 9 7 15.1430 -0.0203
-8 9 8 -4.4410 -0.0094
-8 9 9 -0.6560 0.0058
-8 9 10 -3.6263 0.0448
-8 9 11 4.7457 -0.0071
-8 9 12 -3.8968 -0.0011
-8 9 13 1.7767 0.0012
-8 9 14 1.2769 0.0277
-8 9 15 -1.7334 0.0080
-8 9 16 -1.1337 0.0009
-8 9 17 1.8229 0.0051
-8 9 18 -0.2645 -0.0301
-8 9 19 0.0193 0.0134
-8 9 20 -0.8191 -0.0144
-8 10 1 -10.4268 0.0032
-8 10 2 -11.9456 0.0172
-8 10 3 13.9197 0.0049
-8 10 4 -2.1936 -0.0221
-8 10 5 6.4495 0.0073
-8 10 6 -1.8275 0.0300
-8 10 7 0.1154 -0.0033
-8 10 8 -2.0074 -0.0235
-8 10 9 6.6667 0.0097
-8 10 10 3.9224 0.0266
-8 10 11 -4.7131 -0.0161
-8 10 12 -2.8670 0.0199
-8 10 13 2.2324 -0.0130
-8 10 14 0.2013 -0.0059
-8 10 15 0.5045 -0.0256
-8 10 16 0.2983 0.0058
-8 10 17 1.5314 0.0162
-8 10 18 -0.1358 0.0377
-8 10 19 0.0176 0.0080
-8 10 20 0.6441 -0.0267
-8 11 1 -1.4781 -0.0060
-8 11 2 5.0261 0.0025
-8 11 3 -15.6378 -0.0195
-8 11 4 -3.7323 0.0084
-8 11 5 1.7315 -0.0216
-8 11 6 4.3631 -0.0027
-8 11 7 -12.0669 0.0303
-8 11 8 0.7997 0.0022
-8 11 9 -0.5059 -0.0073
-8 11 10 1.5472 0.0117
-8 11 11 -3.6017 -0.0002
-8 11 12 1.8246 -0.0101
-8 11 13 0.2127 -0.0123
-8 11 14 -1.8105 0.0136
-8 11 15 1.4032 -0.0191
-8 11 16 0.9233 -0.0031
-8 11 17 -0.5242 0.0005
-8 11 18 -0.4084 0.0287
-8 11 19 0.1882 -0.0158
-8 11 20 1.0954 0.0214
-8 12 1 8.5194 -0.0137
-8 12 2 7.2878 -0.0086
-8 12 3 -11.9673 0.0105
-8 12 4 5.5435 0.0108
-8 12 5 -2.5432 0.0021
-8 12 6 2.0945 -0.0069
-8 12 7 -2.4873 0.0020
-8 12 8 3.7162 -0.0057
-8 12 9 -1.5824 -0.0023
-8 12 10 -1.7215 0.0046
-8 12 11 2.0667 -0.0055
-8 12 12 3.2038 0.0037
-8 12 13 -0.8177 -0.0057
-8 12 14 -0.1897 0.0176
-8 12 15 -0.9264 0.0101
-8 12 16 0.3910 -0.0113
-8 12 17 -2.2714 -0.0229
-8 12 18 0.3799 -0.0130
-8 12 19 0.1058 -0.0070
-8 12 20 -0.3961 0.0264
-8 13 1 0.2945 -0.0228
-8 13 2 -1.1228 0.0004
-8 13 3 8.4374 0.0004
-8 13 4 7.5022 0.0038
-8 13 5 1.9701 0.0281
-8 13 6 -2.0129 0.0140
-8 13 7 5.3590 -0.0108
-8 13 8 2.6887 -0.0005
-8 13 9 1.0174 -0.0107
-8 13 10 -0.4884 -0.0366
-8 13 11 2.0340 0.0046
-8 13 12 -0.0557 0.0136
-8 13 13 -1.7196 -0.0142
-8 13 14 2.1324 -0.0236
-8 13 15 -0.5514 0.0054
-8 13 16 -0.8609 0.0011
-8 13 17 -0.9861 -0.0263
-8 13 18 1.3187 0.0130
-8 13 19 -0.4803 -0.0125
-8 14 1 -6.4594 0.0143
-8 14 2 -4.1643 -0.0135
-8 14 3 5.5304 -0.0152
-8 14 4 -5.7624 0.0136
-8 14 5 -1.5014 -0.0145
-8 14 6 -0.9913 -0.0067
-8 14 7 2.7037 -0.0022
-8 14 8 -5.1485 0.0132
-8 14 9 -3.9231 -0.0146
-8 14 10 1.8089 -0.0076
-8 14 11 -0.3053 0.0153
-8 14 12 -2.5444 -0.0061
-8 14 13 -0.7275 0.0175
-8 14 14 0.7784 -0.0106
-8 14 15 0.2986 0.0184
-8 14 16 0.0141 0.0290
-8 14 17 1.9034 0.0189
-8 14 18 -0.8860 -0.0121
-8 14 19 -0.6472 0.0170
-8 15 1 0.9563 0.0166
-8 15 2 0.3452 0.0087
-8 15 3 -1.0736 0.0101
-8 15 4 -9.4538 -0.0069
-8 15 5 -3.5567 -0.0182
-8 15 6 3.9825 -0.0140
-8 15 7 0.6306 -0.0075
-8 15 8 -4.4783 0.0129
-8 15 9 -0.9279 0.0210
-8 15 10 1.2099 0.0081
-8 15 11 -1.1491 -0.0105
-8 15 12 -0.5213 -0.0050
-8 15 13 1.5971 0.0164
-8 15 14 -1.1947 0.0058
-8 15 15 -0.4123 -0.0025
-8 15 16 0.9409 -0.0070
-8 15 17 1.0627 0.0265
-8 15 18 -1.5064 -0.0724
-8 16 1 3.8979 -0.0068
-8 16 2 3.1828 0.0186
-8 16 3 0.2065 -0.0062
-8 16 4 2.2324 -0.0353
-8 16 5 3.6125 0.0098
-8 16 6 -0.4762 0.0115
-8 16 7 -1.7006 -0.0069
-8 16 8 5.0983 0.0030
-8 16 9 6.5356 0.0199
-8 16 10 -3.0878 -0.0026
-8 16 11 -0.8315 0.0017
-8 16 12 1.7748 -0.0089
-8 16 13 1.0899 -0.0088
-8 16 14 -0.7187 -0.0110
-8 16 15 0.0354 -0.0289
-8 16 16 -0.6946 -0.0360
-8 16 17 -0.7261 0.0092
-8 16 18 0.9866 0.0164
-8 17 1 -0.8826 0.0150
-8 17 2 -1.6270 -0.0135
-8 17 3 -2.5212 -0.0100
-8 17 4 8.2491 0.0002
-8 17 5 2.8973 0.0034
-8 17 6 -6.7778 0.0136
-8 17 7 -2.6762 0.0076
-8 17 8 4.3298 -0.0229
-8 17 9 0.6306 -0.0003
-8 17 10 -2.7325 0.0266
-8 17 11 0.4905 0.0084
-8 17 12 0.6885 -0.0075
-8 17 13 -0.6877 0.0190
-8 17 14 -0.3467 0.0039
-8 17 15 0.6336 0.0217
-8 17 16 -0.6143 0.0077
-8 17 17 -0.1771 0.0003
-8 18 1 -1.2803 -0.0082
-8 18 2 -2.8421 -0.0062
-8 18 3 -1.8449 0.0292
-8 18 4 1.8479 0.0290
-8 18 5 -3.1480 0.0014
-8 18 6 0.5421 -0.0123
-8 18 7 1.1227 0.0181
-8 18 8 -2.7472 -0.0160
-8 18 9 -5.3681 -0.0074
-8 18 10 3.7511 0.0016
-8 18 11 1.2973 -0.0165
-8 18 12 -0.9640 0.0036
-8 18 13 -0.5333 -0.0057
-8 18 14 0.2459 0.0138
-8 18 15 0.4732 0.0318
-8 18 16 0.8468 0.0057
-8 18 17 -0.1051 -0.0280
-8 19 1 -0.0798 -0.0261
-8 19 2 2.3529 0.0042
-8 19 3 2.2990 0.0113
-8 19 4 -3.6413 0.0043
-8 19 5 -1.6926 0.0121
-8 19 6 6.3935 -0.0139
-8 19 7 1.4860 0.0032
-8 19 8 -2.7993 0.0144
-8 19 9 -0.4014 -0.0228
-8 19 10 3.4834 -0.0216
-8 19 11 0.2178 0.0101
-8 19 12 -1.4887 0.0004
-8 19 13 -0.1329 -0.0378
-8 19 14 1.3066 0.0008
-8 19 15 -0.1167 -0.0226
-8 19 16 -0.1662 0.0004
-8 20 1 -0.7932 0.0234
-8 20 2 1.4364 -0.0114
-8 20 3 0.6851 -0.0159
-8 20 4 -3.1429 -0.0057
-8 20 5 1.0341 -0.0047
-8 20 6 1.1295 0.0004
-8 20 7 -1.7227 -0.0183
-8 20 8 -0.6645 -0.0005
-8 20 9 2.4446 -0.0075
-8 20 10 -2.6270 -0.0021
-8 20 11 -1.2026 0.0133
-8 20 12 -0.5738 0.0102
-8 20 13 0.1582 0.0007
-8 20 14 -0.1740 -0.0095
-8 20 15 -0.8720 -0.0355
-8 20 16 -0.4807 0.0347
-8 21 1 0.8706 0.0033
-8 21 2 -0.8650 0.0050
-8 21 3 -1.2070 -0.0068
-8 21 4 -1.9771 -0.0062
-8 21 5 1.3656 -0.0142
-8 21 6 -2.8401 0.0014
-8 21 7 -0.2098 -0.0039
-8 21 8 0.6697 0.0003
-8 21 9 0.4680 0.0179
-8 21 10 -2.7338 -0.0102
-8 21 11 -0.5217 -0.0119
-8 21 12 2.4149 0.0230
-8 21 13 0.5792 0.0230
-8 21 14 -1.4987 -0.0058
-8 21 15 -0.1867 -0.0046
-8 22 1 2.6517 -0.0204
-8 22 2 0.8630 0.0179
-8 22 3 0.4781 -0.0192
-8 22 4 1.7670 -0.0078
-8 22 5 1.2704 0.0094
-8 22 6 -2.8319 0.0117
-8 22 7 2.4841 0.0096
-8 22 8 2.8281 0.0186
-8 22 9 -0.3009 0.0144
-8 22 10 0.3048 0.0086
-8 22 11 1.3652 -0.0062
-8 22 12 2.0817 0.0004
-8 22 13 -0.4383 0.0212
-8 22 14 0.2203 0.0141
-8 23 1 -1.3469 0.0171
-8 23 2 -2.0009 -0.0127
-8 23 3 1.2532 -0.0095
-8 23 4 4.9521 -0.0006
-8 23 5 -1.7211 -0.0040
-8 23 6 -1.1111 0.0213
-8 23 7 0.3272 -0.0045
-8 23 8 0.8066 -0.0053
-8 23 9 -0.9108 0.0103
-8 23 10 1.1699 0.0283
-8 23 11 0.2910 -0.0147
-8 23 12 -2.2073 -0.0262
-8 23 13 -0.4864 -0.0073
-8 24 1 -4.2750 -0.0044
-8 24 2 -2.5283 -0.0080
-8 24 3 -0.5036 0.0367
-8 24 4 0.0829 0.0121
-8 24 5 -2.6344 -0.0141
-8 24 6 2.9787 -0.0014
-8 24 7 -2.0773 0.0055
-8 24 8 -2.9017 -0.0013
-8 24 9 -0.2970 -0.0181
-8 24 10 1.3248 -0.0009
-8 24 11 -1.7294 0.0097
-8 24 12 -1.8325 -0.0230
-8 25 1 1.4851 -0.0081
-8 25 2 3.8941 0.0196
-8 25 3 -1.7842 0.0125
-8 25 4 -3.9814 0.0215
-8 25 5 1.8468 0.0248
-8 25 6 3.3957 -0.0367
-8 25 7 -0.8784 0.0001
-8 25 8 -0.8435 0.0045
-8 25 9 1.1084 -0.0403
-8 25 10 0.0234 -0.0255
-8 25 11 0.0679 0.0271
-8 26 1 4.3266 0.0295
-8 26 2 2.4707 -0.0035
-8 26 3 -0.5086 -0.0351
-8 26 4 -0.9354 -0.0190
-8 26 5 2.5088 0.0029
-8 26 6 -1.7633 -0.0118
-8 26 7 0.6206 -0.0264
-8 26 8 1.8899 -0.0227
-8 26 9 0.0912 0.0232
-8 27 1 -0.8978 -0.0094
-8 27 2 -3.3074 -0.0040
-8 27 3 1.5220 0.0119
-8 27 4 1.5240 -0.0398
-8 27 5 -1.3249 -0.0329
-8 27 6 -3.2180 0.0398
-8 27 7 0.9197 0.0112
-8 27 8 0.3406 -0.0061
-8 28 1 -2.5251 -0.0355
-8 28 2 -1.1134 0.0028
-8 28 3 1.4133 0.0316
-7 0 2 27.3592 0.0362
-7 0 4 -1.8971 -0.3107
-7 0 6 -4.6552 0.1251
-7 0 8 0.0966 -0.0012
-7 0 10 -8.0019 -0.1294
-7 0 12 1.3742 0.1556
-7 0 14 4.0065 0.0167
-7 0 16 1.3343 -0.0164
-7 0 18 0.1056 0.1611
-7 0 20 0.5126 -0.0913
-7 0 22 -0.3049 0.0127
-7 1 1 -0.6136 -0.0906
-7 1 2 -61.2873 0.2230
-7 1 3 -2.8498 0.0188
-7 1 4 -12.3003 0.0503
-7 1 5 0.2984 0.0950
-7 1 6 -33.3815 -0.1192
-7 1 7 -1.0203 0.0051
-7 1 8 -1.0616 0.2058
-7 1 9 -0.6512 -0.0557
-7 1 10 -0.1404 -0.0960
-7 1 11 -2.2711 0.0238
-7 1 12 -1.4232 -0.0434
-7 1 13 -0.9384 -0.2246
-7 1 14 -1.2710 0.1989
-7 1 15 -0.3855 0.0762
-7 1 16 0.3112 -0.0672
-7 1 17 -0.4960 -0.0136
-7 1 18 -0.4262 0.0567
-7 1 19 -0.5504 0.0383
-7 1 20 -0.3115 0.0644
-7 1 21 -0.3328 0.0458
-7 1 22 -0.5288 -0.0980
-7 2 1 -0.5716 0.0343
-7 2 2 -19.8506 -0.0530
-7 2 3 11.2772 0.0147
-7 2 4 1.7110 0.1848
-7 2 5 -1.9982 0.0781
-7 2 6 4.9444 -0.1095
-7 2 7 5.1417 -0.1103
-7 2 8 2.8801 -0.0107
-7 2 9 -0.5104 0.0211
-7 2 10 6.4986 0.1531
-7 2 11 1.8871 0.0740
-7 2 12 0.4248 -0.0894
-7 2 13 -0.3793 -0.0533
-7 2 14 -3.6289 0.0477
-7 2 15 2.2508 0.0185
-7 2 16 -0.8041 0.0276
-7 2 17 0.7438 0.0191
-7 2 18 0.0645 -0.1568
-7 2 19 1.7105 -0.0425
-7 2 20 -0.4437 0.0572
-7 2 21 0.3521 0.0208
-7 2 22 0.4984 -0.0283
-7 3 1 1.5746 0.0388
-7 3 2 47.7476 -0.1094
-7 3 3 8.0621 -0.0272
-7 3 4 10.8290 0.0064
-7 3 5 -3.6662 -0.0696
-7 3 6 21.9433 0.0810
-7 3 7 3.4775 -0.0053
-7 3 8 0.2796 -0.1362
-7 3 9 0.4266 0.0475
-7 3 10 -1.6342 0.0444
-7 3 11 5.1122 -0.0237
-7 3 12 -1.2331 0.0450
-7 3 13 2.5261 0.0898
-7 3 14 0.6511 -0.0931
-7 3 15 0.5154 -0.0227
-7 3 16 -1.3659 0.0766
-7 3 17 1.1852 -0.0030
-7 3 18 -0.1758 -0.0320
-7 3 19 0.8848 -0.0061
-7 3 20 -0.2963 -0.0471
-7 3 21 0.6002 0.0119
-7 3 22 -0.3107 0.1076
-7 4 1 -0.3921 -0.0298
-7 4 2 3.4835 0.0777
-7 4 3 -12.3780 -0.0095
-7 4 4 -1.3919 -0.0278
-7 4 5 5.3485 -0.0536
-7 4 6 -6.2062 0.0519
-7 4 7 -8.6019 0.0839
-7 4 8 -9.2576 0.0162
-7 4 9 4.3628 -0.0049
-7 4 10 -3.7188 -0.0908
-7 4 11 -3.3226 0.0041
-7 4 12 -4.5748 0.0312
-7 4 13 2.6769 0.0265
-7 4 14 2.6842 -0.0709
-7 4 15 -3.3107 -0.0360
-7 4 16 0.0659 -0.0176
-7 4 17 0.0216 0.0072
-7 4 18 -0.4525 0.0729
-7 4 19 -2.1113 0.0013
-7 4 20 0.3928 -0.0242
-7 4 21 -0.4468 -0.0164
-7 4 22 -0.6179 0.0073
-7 5 1 -0.6593 0.0036
-7 5 2 -28.9790 0.0165
-7 5 3 -10.4697 0.0287
-7 5 4 -8.3361 -0.0393
-7 5 5 12.3077 0.0206
-7 5 6 -8.1478 -0.0394
-7 5 7 -5.7712 -0.0109
-7 5 8 0.1828 0.0418
-7 5 9 3.3787 -0.0215
-7 5 10 3.6950 -0.0152
-7 5 11 -4.6150 0.0127
-7 5 12 3.7902 -0.0106
-7 5 13 -3.2793 0.0048
-7 5 14 0.0384 -0.0227
-7 5 15 0.6845 -0.0049
-7 5 16 2.6390 -0.0381
-7 5 17 -1.3552 0.0337
-7 5 18 0.7923 0.0002
-7 5 19 -0.1806 -0.0097
-7 5 20 0.4705 0.0183
-7 5 21 -0.3065 -0.0261
-7 6 1 1.7549 -0.0117
-7 6 2 9.2968 -0.0657
-7 6 3 2.6197 0.0088
-7 6 4 0.6338 -0.0419
-7 6 5 -9.5406 0.0490
-7 6 6 7.6425 0.0265
-7 6 7 8.2311 -0.0472
-7 6 8 13.4402 -0.0112
-7 6 9 -10.9476 -0.0068
-7 6 10 2.1354 -0.0025
-7 6 11 3.5590 -0.0137
-7 6 12 7.7862 0.0001
-7 6 13 -6.4462 0.0091
-7 6 14 -1.6993 0.0243
-7 6 15 2.8377 0.0289
-7 6 16 -0.0303 0.0031
-7 6 17 -1.4855 0.0036
-7 6 18 0.8480 0.0095
-7 6 19 1.2506 0.0035
-7 6 20 -0.3871 -0.0034
-7 6 21 0.3382 0.0089
-7 7 1 -2.7092 -0.0173
-7 7 2 14.7415 0.0030
-7 7 3 7.8260 -0.0204
-7 7 4 6.5164 0.0267
-7 7 5 -22.2832 0.0199
-7 7 6 1.0347 -0.0012
-7 7 7 5.9612 0.0066
-7 7 8 0.3889 0.0149
-7 7 9 -9.2274 -0.0082
-7 7 10 -3.4966 -0.0071
-7 7 11 2.3323 -0.0031
-7 7 12 -3.4875 -0.0225
-7 7 13 2.8960 -0.0032
-7 7 14 0.0376 0.0538
-7 7 15 -2.3298 -0.0059
-7 7 16 -2.7482 -0.0243
-7 7 17 1.1979 -0.0335
-7 7 18 -0.6958 0.0032
-7 7 19 -0.4509 0.0130
-7 7 20 -0.2138 0.0027
-7 7 21 0.0226 -0.0119
-7 8 1 -2.5643 0.0531
-7 8 2 -11.0714 0.0149
-7 8 3 9.6222 0.0090
-7 8 4 1.2669 0.0250
-7 8 5 11.9547 -0.0380
-7 8 6 -6.7919 -0.0673
-7 8 7 -4.3132 0.0076
-7 8 8 -11.7338 0.0077
-7 8 9 15.6948 0.0062
-7 8 10 -1.6350 0.0406
-7 8 11 -2.4301 -0.0134
-7 8 12 -7.4205 -0.0111
-7 8 13 8.4531 -0.0094
-7 8 14 1.2595 0.0342
-7 8 15 -1.9653 0.0047
-7 8 16 0.1257 -0.0061
-7 8 17 1.9574 -0.0076
-7 8 18 -1.1112 -0.0285
-7 8 19 -0.2603 0.0268
-7 8 20 0.1033 0.0113
-7 8 21 -0.1361 0.0148
-7 9 1 4.9310 0.0176
-7 9 2 -8.0113 0.0059
-7 9 3 -1.7487 0.0073
-7 9 4 -6.4406 -0.0128
-7 9 5 26.1750 -0.0244
-7 9 6 -1.6253 0.0266
-7 9 7 -3.5174 0.0123
-7 9 8 -1.6485 -0.0257
-7 9 9 12.1979 0.0248
-7 9 10 0.6055 0.0216
-7 9 11 -0.7926 0.0050
-7 9 12 0.8247 0.0149
-7 9 13 -1.6330 -0.0248
-7 9 14 -1.0652 -0.0212
-7 9 15 2.5757 0.0234
-7 9 16 1.4833 0.0364
-7 9 17 -0.6740 -0.0000
-7 9 18 -0.2237 0.0047
-7 9 19 0.6144 -0.0224
-7 9 20 0.2817 -0.0097
-7 9 21 0.0133 0.0473
-7 10 1 3.2202 -0.0388
-7 10 2 4.0535 0.0163
-7 10 3 -15.6714 -0.0332
-7 10 4 -3.6483 0.0034
-7 10 5 -10.5437 0.0098
-7 10 6 3.2058 0.0374
-7 10 7 -0.1534 0.0205
-7 10 8 5.7467 -0.0113
-7 10 9 -14.6824 -0.0023
-7 10 10 0.7704 -0.0169
-7 10 11 0.7545 0.0178
-7 10 12 4.5608 0.0099
-7 10 13 -6.3596 -0.0063
-7 10 14 -1.5161 -0.0436
-7 10 15 2.0021 -0.0228
-7 10 16 0.1960 0.0165
-7 10 17 -1.2482 -0.0038
-7 10 18 1.0981 0.0039
-7 10 19 0.1043 -0.0243
-7 10 20 0.3453 0.0075
-7 10 21 -0.1139 -0.0370
-7 11 1 -2.5332 -0.0147
-7 11 2 4.7559 0.0011
-7 11 3 -3.8190 0.0094
-7 11 4 7.5379 0.0186
-7 11 5 -20.0036 0.0067
-7 11 6 4.2974 -0.0234
-7 11 7 -0.0029 -0.0074
-7 11 8 3.2813 0.0204
-7 11 9 -9.3224 -0.0154
-7 11 10 2.1577 -0.0205
-7 11 11 0.8332 -0.0097
-7 11 12 1.2491 0.0134
-7 11 13 0.1976 0.0171
-7 11 14 2.1065 -0.0020
-7 11 15 -0.9506 -0.0210
-7 11 16 -0.5207 0.0033
-7 11 17 -0.2539 0.0258
-7 11 18 1.2456 0.0019
-7 11 19 -0.6752 0.0203
-7 11 20 -0.4721 0.0018
-7 12 1 -3.0663 -0.0144
-7 12 2 4.1286 -0.0005
-7 12 3 13.2338 0.0244
-7 12 4 5.3501 -0.0070
-7 12 5 6.0029 0.0210
-7 12 6 0.6717 0.0157
-7 12 7 2.7722 -0.0328
-7 12 8 -0.5019 0.0102
-7 12 9 8.3885 -0.0005
-7 12 10 0.6290 -0.0156
-7 12 11 0.5941 -0.0006
-7 12 12 -2.4273 -0.0028
-7 12 13 2.0384 0.0011
-7 12 14 1.9329 0.0115
-7 12 15 -2.5986 0.0051
-7 12 16 -0.3158 -0.0075
-7 12 17 0.3910 0.0087
-7 12 18 -0.7323 0.0170
-7 12 19 -0.6285 -0.0328
-7 12 20 -0.2729 -0.0234
-7 13 1 -2.9780 0.0082
-7 13 2 -0.9277 -0.0113
-7 13 3 6.5023 -0.0228
-7 13 4 -9.2014 -0.0126
-7 13 5 7.2126 -0.0019
-7 13 6 -3.5275 0.0098
-7 13 7 2.5758 -0.0178
-7 13 8 -5.2032 -0.0126
-7 13 9 2.8673 -0.0010
-7 13 10 -2.2300 0.0115
-7 13 11 -1.5474 0.0056
-7 13 12 -1.3045 -0.0150
-7 13 13 0.9050 0.0128
-7 13 14 -2.1823 0.0033
-7 13 15 -0.8523 0.0066
-7 13 16 1.0343 -0.0230
-7 13 17 0.9771 -0.0252
-7 13 18 -1.5789 -0.0091
-7 13 19 0.4614 0.0051
-7 13 20 0.2056 0.0103
-7 14 1 1.3146 0.0348
-7 14 2 -6.5812 -0.0145
-7 14 3 -6.1046 0.0138
-7 14 4 -6.1024 -0.0003
-7 14 5 -0.6789 -0.0382
-7 14 6 -2.3477 -0.0275
-7 14 7 -3.0577 0.0238
-7 14 8 -0.5163 0.0015
-7 14 9 -0.7146 0.0002
-7 14 10 -1.7076 0.0218
-7 14 11 -1.4358 -0.0125
-7 14 12 2.3021 -0.0105
-7 14 13 0.9684 0.0067
-7 14 14 -1.7053 0.0195
-7 14 15 2.4456 0.0087
-7 14 16 -0.1979 -0.0187
-7 14 17 -0.0139 -0.0077
-7 14 18 0.2243 -0.0176
-7 14 19 0.7893 0.0775
-7 15 1 7.3342 -0.0026
-7 15 2 -3.6948 0.0089
-7 15 3 -6.3045 0.0122
-7 15 4 10.5060 -0.0137
-7 15 5 3.7986 0.0071
-7 15 6 -1.6957 -0.0072
-7 15 7 -3.3620 0.0200
-7 15 8 6.4334 0.0046
-7 15 9 2.5687 -0.0011
-7 15 10 -0.3688 0.0042
-7 15 11 1.7001 0.0059
-7 15 12 0.4772 -0.0044
-7 15 13 -1.5595 -0.0244
-7 15 14 1.4257 -0.0033
-7 15 15 1.1032 0.0060
-7 15 16 -1.8310 0.0004
-7 15 17 -0.8863 0.0119
-7 15 18 1.1220 0.0016
-7 15 19 0.2307 -0.0163
-7 16 1 0.5547 -0.0052
-7 16 2 1.8219 0.0000
-7 16 3 0.1483 -0.0315
-7 16 4 5.6595 0.0081
-7 16 5 -3.1007 0.0292
-7 16 6 1.0312 0.0076
-7 16 7 1.9747 0.0016
-7 16 8 -1.6096 -0.0067
-7 16 9 -4.1021 0.0017
-7 16 10 2.0206 -0.0089
-7 16 11 1.8533 0.0151
-7 16 12 -2.8475 0.0236
-7 16 13 -1.6679 -0.0002
-7 16 14 0.7052 -0.0308
-7 16 15 -1.2494 0.0087
-7 16 16 0.7161 0.0258
-7 16 17 -0.1231 0.0036
-7 16 18 0.1247 0.0029
-7 17 1 -7.8154 -0.0022
-7 17 2 7.0237 -0.0050
-7 17 3 4.5362 0.0167
-7 17 4 -9.4598 0.0255
-7 17 5 -6.8659 -0.0007
-7 17 6 7.3873 0.0054
-7 17 7 3.0689 0.0047
-7 17 8 -5.8840 -0.0018
-7 17 9 -4.0919 0.0111
-7 17 10 3.9312 -0.0227
-7 17 11 -0.8174 -0.0139
-7 17 12 -0.1635 0.0063
-7 17 13 1.4357 0.0109
-7 17 14 -0.4133 0.0027
-7 17 15 -0.0042 -0.0090
-7 17 16 1.3406 0.0249
-7 17 17 0.3701 0.0130
-7 17 18 -0.3461 0.0013
-7 18 1 -0.7240 -0.0235
-7 18 2 4.9578 0.0117
-7 18 3 1.3719 0.0172
-7 18 4 -3.7843 -0.0115
-7 18 5 4.0323 0.0057
-7 18 6 2.0684 -0.0016
-7 18 7 -1.3595 -0.0182
-7 18 8 2.9610 -0.0037
-7 18 9 4.3807 0.0034
-7 18 10 -1.3173 -0.0003
-7 18 11 -1.6526 -0.0072
-7 18 12 2.3609 -0.0186
-7 18 13 1.3919 0.0061
-7 18 14 0.3091 0.0190
-7 18 15 -0.0718 -0.0266
-7 18 16 -0.5560 0.0005
-7 18 17 0.3489 0.0151
-7 18 18 -0.2566 0.0116
-7 19 1 4.7819 0.0098
-7 19 2 -6.8313 0.0036
-7 19 3 -2.7496 -0.0218
-7 19 4 5.4007 -0.0128
-7 19 5 3.4293 -0.0100
-7 19 6 -8.2344 0.0036
-7 19 7 -2.7027 -0.0174
-7 19 8 3.9914 -0.0037
-7 19 9 2.1263 -0.0079
-7 19 10 -6.0897 0.0174
-7 19 11 -0.4016 0.0113
-7 19 12 0.6341 0.0035
-7 19 13 -0.2739 0.0070
-7 19 14 -0.8618 -0.0041
-7 19 15 -0.9412 -0.0029
-7 19 16 -0.0809 -0.0324
-7 19 17 -0.1913 -0.0453
-7 20 1 -0.1542 0.0168
-7 20 2 -7.2403 -0.0067
-7 20 3 0.0427 -0.0038
-7 20 4 1.3363 0.0009
-7 20 5 -2.7413 -0.0318
-7 20 6 -4.4021 0.0060
-7 20 7 1.9475 0.0163
-7 20 8 -1.4865 0.0070
-7 20 9 -2.2734 -0.0073
-7 20 10 -0.7631 -0.0011
-7 20 11 1.0591 -0.0052
-7 20 12 -0.5208 -0.0085
-7 20 13 -1.2050 -0.0235
-7 20 14 -0.7526 0.0119
-7 20 15 0.6424 0.0180
-7 20 16 -0.1016 -0.0265
-7 21 1 -0.7750 -0.0076
-7 21 2 2.8655 0.0004
-7 21 3 2.0769 -0.0082
-7 21 4 -0.3713 0.0032
-7 21 5 0.6146 0.0108
-7 21 6 3.5628 -0.0078
-7 21 7 2.5700 0.0058
-7 21 8 -1.9030 0.0128
-7 21 9 0.4302 0.0000
-7 21 10 5.2942 0.0074
-7 21 11 0.9411 0.0002
-7 21 12 -1.3610 0.0002
-7 21 13 -1.0115 -0.0188
-7 21 14 2.0843 0.0128
-7 21 15 0.8968 0.0195
-7 21 16 -0.4710 0.0284
-7 22 1 0.1700 0.0078
-7 22 2 3.7712 0.0043
-7 22 3 -1.0640 0.0026
-7 22 4 0.2774 0.0106
-7 22 5 0.9508 0.0177
-7 22 6 4.1839 0.0032
-7 22 7 -2.4223 -0.0115
-7 22 8 -1.2482 0.0082
-7 22 9 1.0357 -0.0065
-7 22 10 3.1997 0.0012
-7 22 11 -1.0746 0.0158
-7 22 12 -1.4001 0.0376
-7 22 13 1.1324 0.0176
-7 22 14 0.7919 -0.0321
-7 22 15 -0.3796 -0.0013
-7 23 1 -1.7294 -0.0108
-7 23 2 2.0322 0.0001
-7 23 3 -2.6603 0.0276
-7 23 4 -3.1877 -0.0040
-7 23 5 -1.9921 -0.0014
-7 23 6 1.9261 0.0064
-7 23 7 -2.4774 0.0055
-7 23 8 0.1655 -0.0047
-7 23 9 -1.1873 -0.0003
-7 23 10 -2.5827 -0.0051
-7 23 11 -0.6759 -0.0123
-7 23 12 1.6349 -0.0030
-7 23 13 1.2138 0.0258
-7 23 14 -2.0039 -0.0150
-7 24 1 0.9920 -0.0188
-7 24 2 1.6872 -0.0021
-7 24 3 0.4079 -0.0020
-7 24 4 -0.5057 -0.0025
-7 24 5 0.3584 0.0115
-7 24 6 -1.9774 -0.0095
-7 24 7 1.6471 0.0064
-7 24 8 2.8823 -0.0184
-7 24 9 -1.1933 0.0204
-7 24 10 -3.7052 0.0063
-7 24 11 1.7772 -0.0354
-7 24 12 1.8752 -0.0456
-7 24 13 -0.8650 0.0062
-7 25 1 2.0231 0.0200
-7 25 2 -4.4371 -0.0060
-7 25 3 3.1247 -0.0051
-7 25 4 4.3442 -0.0073
-7 25 5 1.2709 -0.0244
-7 25 6 -4.0468 0.0001
-7 25 7 1.9621 -0.0038
-7 25 8 0.9936 -0.0158
-7 25 9 0.4619 -0.0044
-7 25 10 0.4647 -0.0245
-7 25 11 0.1379 0.0129
-7 25 12 -1.1502 -0.0085
-7 26 1 -1.8561 0.0073
-7 26 2 -4.8162 -0.0084
-7 26 3 1.0310 0.0053
-7 26 4 0.0687 -0.0060
-7 26 5 -1.0362 -0.0184
-7 26 6 -0.0028 -0.0099
-7 26 7 -0.2733 0.0036
-7 26 8 -2.5469 0.0133
-7 26 9 1.1287 -0.0145
-7 26 10 2.0167 -0.0095
-7 26 11 -1.7888 0.0575
-7 27 1 -1.1338 -0.0041
-7 27 2 3.7776 0.0020
-7 27 3 -2.1162 -0.0325
-7 27 4 -3.4331 0.0401
-7 27 5 0.0240 0.0586
-7 27 6 2.9479 -0.0211
-7 27 7 -0.8958 -0.0038
-7 27 8 -1.3733 0.0204
-7 27 9 0.0416 0.0213
-7 28 1 1.4670 0.0074
-7 28 2 4.0654 0.0138
-7 28 3 -1.7774 -0.0179
-7 28 4 0.0767 -0.0108
-7 28 5 1.0399 0.0136
-7 28 6 0.3029 0.0368
-7 28 7 -0.5662 -0.0086
-7 29 1 0.4742 -0.0141
-7 29 2 -2.0408 0.0118
-7 29 3 0.5070 0.0445
-7 29 4 1.5402 -0.0674
-6 0 2 -80.3769 0.1797
-6 0 4 -25.3788 -0.0047
-6 0 6 -25.4249 -0.0763
-6 0 8 -24.3731 0.2173
-6 0 10 -0.3373 -0.2055
-6 0 12 -3.9805 0.0913
-6 0 14 -1.4642 0.1412
-6 0 16 1.3091 -0.0934
-6 0 18 -0.8101 0.1281
-6 0 20 -0.2875 0.0385
-6 0 22 -0.5247 -0.1215
-6 1 1 0.3658 -0.0153
-6 1 2 -10.2483 -0.0153
-6 1 3 7.9599 -0.0107
-6 1 4 -47.8397 0.1814
-6 1 5 3.8628 0.0221
-6 1 6 10.3075 -0.1398
-6 1 7 4.1788 -0.2023
-6 1 8 -5.8904 0.0943
-6 1 9 1.4770 0.1033
-6 1 10 6.2095 0.1448
-6 1 11 1.0716 0.1278
-6 1 12 3.4545 -0.1292
-6 1 13 0.0977 0.0307
-6 1 14 -3.1747 0.1248
-6 1 15 0.3961 -0.0049
-6 1 16 -1.4487 -0.0249
-6 1 17 0.4881 0.0057
-6 1 18 -0.0442 -0.1273
-6 1 19 0.3293 -0.0669
-6 1 20 -0.7178 0.0845
-6 1 21 0.4624 0.0082
-6 1 22 0.8475 -0.0346
-6 2 1 16.4816 0.0795
-6 2 2 66.2490 -0.1207
-6 2 3 -4.0960 -0.0073
-6 2 4 21.5224 0.0380
-6 2 5 4.2704 -0.0618
-6 2 6 21.5763 0.0824
-6 2 7 -3.2182 -0.0524
-6 2 8 18.1495 -0.1807
-6 2 9 1.5300 0.0235
-6 2 10 0.4890 0.1393
-6 2 11 0.5709 0.0517
-6 2 12 1.6892 -0.0902
-6 2 13 2.8210 0.0846
-6 2 14 1.1216 -0.1058
-6 2 15 -0.4625 0.0272
-6 2 16 -1.7872 0.0976
-6 2 17 2.5793 -0.0093
-6 2 18 0.2300 -0.0703
-6 2 19 0.3447 -0.0336
-6 2 20 0.2015 -0.0091
-6 2 21 0.9855 -0.0103
-6 2 22 0.0645 0.0958
-6 3 1 1.4043 -0.0065
-6 3 2 6.5236 0.0310
-6 3 3 -20.2585 0.0391
-6 3 4 33.0007 -0.0950
-6 3 5 -5.0388 0.0051
-6 3 6 -7.3676 0.1279
-6 3 7 -11.1437 0.1225
-6 3 8 0.0534 -0.0303
-6 3 9 -2.2209 -0.0697
-6 3 10 -6.5474 -0.0797
-6 3 11 -2.0526 -0.0582
-6 3 12 -4.3386 0.0833
-6 3 13 -0.0448 0.0106
-6 3 14 0.9906 -0.0966
-6 3 15 -0.4336 -0.0076
-6 3 16 0.8626 -0.0116
-6 3 17 -1.1101 -0.0046
-6 3 18 -0.6597 0.0776
-6 3 19 -0.3750 0.0220
-6 3 20 0.0730 -0.0157
-6 3 21 -0.9945 -0.0207
-6 3 22 -0.5778 0.0213
-6 4 1 -18.9681 0.0005
-6 4 2 -34.6533 0.0494
-6 4 3 5.6914 0.0156
-6 4 4 -12.7809 -0.0441
-6 4 5 -4.5583 0.0224
-6 4 6 -12.6298 -0.0522
-6 4 7 8.8641 0.0248
-6 4 8 -4.8406 0.0933
-6 4 9 -2.9762 -0.0466
-6 4 10 -1.0969 -0.0607
-6 4 11 2.0364 -0.0061
-6 4 12 3.3113 0.0344
-6 4 13 -4.3740 -0.0491
-6 4 14 -0.2525 0.0506
-6 4 15 2.1377 -0.0109
-6 4 16 2.6108 -0.0703
-6 4 17 -3.3530 0.0161
-6 4 18 1.0618 0.0157
-6 4 19 0.0259 -0.0011
-6 4 20 -0.0062 -0.0162
-6 4 21 -0.7806 -0.0162
-6 4 22 0.4562 -0.0332
-6 5 1 -8.0034 0.0149
-6 5 2 -1.0066 -0.0707
-6 5 3 23.3887 -0.0089
-6 5 4 -14.7428 0.0167
-6 5 5 -6.2516 0.0155
-6 5 6 3.7479 -0.0365
-6 5 7 14.6574 -0.0648
-6 5 8 7.2962 -0.0086
-6 5 9 -2.3119 0.0071
-6 5 10 6.4014 0.0197
-6 5 11 0.5055 0.0031
-6 5 12 5.4175 -0.0441
-6 5 13 -0.8294 -0.0438
-6 5 14 1.3212 0.0401
-6 5 15 -1.2223 0.0311
-6 5 16 -0.7330 0.0286
-6 5 17 1.0229 0.0168
-6 5 18 0.9173 -0.0145
-6 5 19 -0.3665 0.0000
-6 5 20 0.5296 -0.0228
-6 5 21 0.9235 0.0222
-6 5 22 0.1760 0.0097
-6 6 1 6.0788 -0.0406
-6 6 2 7.7081 -0.0052
-6 6 3 -6.0849 -0.0305
-6 6 4 5.3403 0.0245
-6 6 5 -1.3341 0.0324
-6 6 6 4.9794 -0.0028
-6 6 7 -16.3802 0.0029
-6 6 8 -4.7933 -0.0133
-6 6 9 3.1845 0.0279
-6 6 10 2.4425 0.0046
-6 6 11 -7.5789 -0.0124
-6 6 12 -6.5223 0.0184
-6 6 13 4.6763 0.0261
-6 6 14 -0.2956 -0.0071
-6 6 15 -3.8810 -0.0041
-6 6 16 -2.6601 0.0110
-6 6 17 2.2749 -0.0157
-6 6 18 -1.8877 -0.0036
-6 6 19 -0.7954 0.0213
-6 6 20 -0.0875 0.0191
-6 6 21 0.0706 0.0034
-6 6 22 -0.1956 -0.0162
-6 7 1 15.3172 0.0212
-6 7 2 -1.8418 0.0719
-6 7 3 -17.3363 -0.0171
-6 7 4 4.8424 0.0102
-6 7 5 21.8956 -0.0456
-6 7 6 -1.3102 -0.0604
-6 7 7 -14.4785 0.0324
-6 7 8 -9.9516 0.0088
-6 7 9 10.3146 0.0243
-6 7 10 -5.1392 0.0080
-6 7 11 2.3545 0.0052
-6 7 12 -5.3915 -0.0005
-6 7 13 2.5672 0.0378
-6 7 14 -1.5533 0.0073
-6 7 15 3.4921 -0.0267
-6 7 16 1.2570 -0.0273
-6 7 17 -0.6069 -0.0139
-6 7 18 -0.6755 -0.0135
-6 7 19 0.9239 0.0117
-6 7 20 -0.6088 0.0291
-6 7 21 -0.6739 0.0079
-6 8 1 10.0601 0.0225
-6 8 2 1.3466 -0.0054
-6 8 3 6.6969 0.0252
-6 8 4 -2.9827 -0.0173
-6 8 5 9.7877 -0.0481
-6 8 6 -3.2777 0.0410
-6 8 7 21.5806 -0.0048
-6 8 8 5.1197 -0.0212
-6 8 9 -1.5826 0.0161
-6 8 10 -4.3204 0.0243
-6 8 11 11.7928 0.0180
-6 8 12 5.0253 -0.0333
-6 8 13 -4.3299 -0.0097
-6 8 14 -0.5010 -0.0178
-6 8 15 3.7119 0.0181
-6 8 16 1.5822 0.0300
-6 8 17 -1.0529 0.0095
-6 8 18 1.2633 0.0048
-6 8 19 1.1734 -0.0207
-6 8 20 -0.2041 -0.0123
-6 8 21 0.0119 0.0144
-6 9 1 -16.2018 -0.0520
-6 9 2 -0.9666 -0.0209
-6 9 3 7.4525 0.0022
-6 9 4 -5.0022 0.0004
-6 9 5 -28.2743 0.0361
-6 9 6 0.2524 0.0719
-6 9 7 11.5739 0.0014
-6 9 8 6.0608 -0.0161
-6 9 9 -15.3169 -0.0173
-6 9 10 3.1781 -0.0191
-6 9 11 -3.6308 0.0136
-6 9 12 3.6647 0.0263
-6 9 13 -3.9901 -0.0128
-6 9 14 0.0734 -0.0283
-6 9 15 -3.5663 -0.0012
-6 9 16 -1.4859 0.0159
-6 9 17 0.5150 -0.0026
-6 9 18 0.9715 0.0049
-6 9 19 -0.9194 -0.0121
-6 9 20 0.3987 -0.0261
-6 9 21 0.5010 -0.0362
-6 10 1 -16.1152 0.0017
-6 10 2 2.9520 0.0078
-6 10 3 -6.7242 0.0033
-6 10 4 4.0991 0.0244
-6 10 5 -13.7761 0.0152
-6 10 6 5.6652 -0.0326
-6 10 7 -20.2050 -0.0017
-6 10 8 0.3038 0.0193
-6 10 9 -0.6304 -0.0297
-6 10 10 5.8751 -0.0261
-6 10 11 -10.8546 -0.0081
-6 10 12 -1.0903 0.0148
-6 10 13 3.3365 -0.0018
-6 10 14 2.2591 0.0239
-6 10 15 -1.7298 -0.0186
-6 10 16 -0.2327 -0.0210
-6 10 17 0.9809 0.0097
-6 10 18 0.2331 0.0036
-6 10 19 -1.1446 0.0045
-6 10 20 0.8771 0.0115
-6 10 21 0.2457 -0.0032
-6 11 1 9.2133 0.0227
-6 11 2 7.4075 -0.0194
-6 11 3 1.4275 0.0190
-6 11 4 7.9854 -0.0042
-6 11 5 20.2899 0.0076
-6 11 6 0.6757 -0.0167
-6 11 7 -6.9309 -0.0347
-6 11 8 -0.3955 0.0338
-6 11 9 13.1045 0.0034
-6 11 10 -1.4548 0.0156
-6 11 11 2.1250 -0.0164
-6 11 12 -1.4277 -0.0190
-6 11 13 3.8297 -0.0111
-6 11 14 0.6367 0.0188
-6 11 15 0.4598 0.0213
-6 11 16 1.2275 0.0012
-6 11 17 -0.8253 0.0072
-6 11 18 -1.7115 0.0038
-6 11 19 0.7197 -0.0181
-6 11 20 -0.2245 0.0270
-6 11 21 -0.4204 0.0216
-6 12 1 9.2986 -0.0066
-6 12 2 -7.7945 -0.0151
-6 12 3 5.7935 -0.0233
-6 12 4 -5.5334 -0.0130
-6 12 5 10.8708 0.0116
-6 12 6 -7.2721 -0.0027
-6 12 7 12.3852 -0.0049
-6 12 8 -4.5734 -0.0118
-6 12 9 1.9138 0.0029
-6 12 10 -6.3483 0.0066
-6 12 11 5.6270 -0.0052
-6 12 12 -0.8594 0.0157
-6 12 13 -1.6520 0.0083
-6 12 14 -3.4291 -0.0130
-6 12 15 -0.0498 0.0028
-6 12 16 -0.2129 -0.0037
-6 12 17 -1.4582 -0.0329
-6 12 18 -0.7864 -0.0033
-6 12 19 1.1339 0.0136
-6 12 20 -1.4248 -0.0130
-6 13 1 0.2457 0.0269
-6 13 2 -12.8999 0.0114
-6 13 3 -7.4167 -0.0106
-6 13 4 -6.5085 -0.0038
-6 13 5 -4.5640 -0.0327
-6 13 6 -2.9336 -0.0229
-6 13 7 2.1618 0.0413
-6 13 8 -1.4396 -0.0222
-6 13 9 -5.7997 -0.0010
-6 13 10 0.4598 0.0055
-6 13 11 0.5536 -0.0050
-6 13 12 0.4535 0.0005
-6 13 13 -2.3856 0.0236
-6 13 14 0.4283 0.0014
-6 13 15 3.0257 -0.0281
-6 13 16 -1.3623 -0.0130
-6 13 17 1.0157 0.0020
-6 13 18 1.6564 0.0041
-6 13 19 -0.5059 0.0327
-6 13 20 -0.0074 -0.0197
-6 14 1 2.8512 0.0047
-6 14 2 5.3969 0.0108
-6 14 3 -4.4798 0.0096
-6 14 4 6.1252 -0.0170
-6 14 5 -4.9816 0.0003
-6 14 6 5.7991 0.0171
-6 14 7 -3.0561 0.0111
-6 14 8 4.0468 0.0072
-6 14 9 -2.0166 0.0143
-6 14 10 5.4060 0.0138
-6 14 11 0.0365 -0.0034
-6 14 12 -0.3201 -0.0268
-6 14 13 0.0323 -0.0123
-6 14 14 3.1264 0.0014
-6 14 15 0.3365 0.0056
-6 14 16 -0.2906 0.0112
-6 14 17 1.3011 0.0398
-6 14 18 -0.1787 -0.0064
-6 14 19 -0.8804 -0.0181
-6 14 20 1.3684 0.0105
-6 15 1 -6.9132 -0.0285
-6 15 2 14.1627 0.0094
-6 15 3 9.2396 -0.0085
-6 15 4 -0.6939 0.0001
-6 15 5 -8.3776 0.0235
-6 15 6 5.8524 0.0271
-6 15 7 0.6862 -0.0157
-6 15 8 -1.6632 -0.0104
-6 15 9 -1.5584 0.0035
-6 15 10 -0.0708 -0.0174
-6 15 11 -2.0952 0.0207
-6 15 12 -1.0642 0.0093
-6 15 13 0.9898 -0.0183
-6 15 14 -1.7075 -0.0034
-6 15 15 -3.6700 0.0201
-6 15 16 1.7733 0.0041
-6 15 17 -0.7288 -0.0062
-6 15 18 -0.6293 -0.0089
-6 15 19 0.2601 -0.0120
-6 16 1 -10.5221 -0.0000
-6 16 2 2.7458 0.0016
-6 16 3 2.8931 0.0167
-6 16 4 -5.6580 0.0281
-6 16 5 1.0406 -0.0172
-6 16 6 -1.7038 -0.0038
-6 16 7 -2.1491 -0.0019
-6 16 8 -0.0028 -0.0045
-6 16 9 1.7975 -0.0023
-6 16 10 -3.1581 -0.0160
-6 16 11 -3.1237 0.0165
-6 16 12 2.2624 0.0040
-6 16 13 0.8076 0.0089
-6 16 14 -1.7861 -0.0004
-6 16 15 0.1801 -0.0009
-6 16 16 0.6031 -0.0087
-6 16 17 -0.4356 -0.0253
-6 16 18 1.0610 0.0001
-6 16 19 0.1048 0.0063
-6 17 1 8.9133 -0.0036
-6 17 2 -10.7511 -0.0099
-6 17 3 -6.8380 0.0094
-6 17 4 8.6585 0.0101
-6 17 5 12.2047 -0.0073
-6 17 6 -6.9136 -0.0266
-6 17 7 -1.2674 -0.0091
-6 17 8 6.5645 0.0182
-6 17 9 5.1648 -0.0001
-6 17 10 -0.2604 0.0039
-6 17 11 1.4826 -0.0082
-6 17 12 2.1363 -0.0054
-6 17 13 -0.0303 0.0033
-6 17 14 1.5873 -0.0063
-6 17 15 1.7993 0.0136
-6 17 16 -1.2046 0.0187
-6 17 17 0.1582 -0.0045
-6 17 18 -0.1830 0.0011
-6 18 1 9.3648 -0.0027
-6 18 2 -9.6029 0.0021
-6 18 3 -1.2576 -0.0196
-6 18 4 4.2065 -0.0108
-6 18 5 -0.7737 0.0102
-6 18 6 -2.9639 -0.0043
-6 18 7 1.9322 -0.0060
-6 18 8 -2.9188 0.0061
-6 18 9 -1.8999 -0.0094
-6 18 10 0.3507 -0.0028
-6 18 11 2.9684 -0.0033
-6 18 12 -2.4187 0.0185
-6 18 13 -0.9738 0.0032
-6 18 14 0.3356 -0.0025
-6 18 15 -0.2097 0.0041
-6 18 16 -0.2363 0.0007
-6 18 17 -0.3779 0.0026
-6 18 18 -0.6692 0.0214
-6 19 1 -6.5043 0.0149
-6 19 2 4.7428 0.0003
-6 19 3 3.0137 -0.0029
-6 19 4 -10.9045 -0.0107
-6 19 5 -8.1037 -0.0039
-6 19 6 5.0574 0.0209
-6 19 7 0.8842 0.0084
-6 19 8 -8.7635 0.0004
-6 19 9 -4.3295 -0.0023
-6 19 10 0.9079 0.0088
-6 19 11 0.3906 -0.0134
-6 19 12 -2.7880 -0.0091
-6 19 13 -1.0036 0.0065
-6 19 14 -0.1938 0.0016
-6 19 15 -0.1681 -0.0484
-6 19 16 -0.3045 -0.0255
-6 19 17 0.2706 0.0245
-6 20 1 -2.9129 -0.0034
-6 20 2 9.7122 -0.0124
-6 20 3 0.4521 0.0026
-6 20 4 -2.5156 -0.0066
-6 20 5 2.5798 0.0046
-6 20 6 5.3770 -0.0009
-6 20 7 0.2328 -0.0002
-6 20 8 1.3277 -0.0049
-6 20 9 2.2581 0.0058
-6 20 10 2.1879 0.0201
-6 20 11 -1.3714 -0.0152
-6 20 12 0.3040 -0.0080
-6 20 13 0.7629 -0.0129
-6 20 14 0.6641 0.0117
-6 20 15 -0.3333 -0.0202
-6 20 16 0.0141 0.0156
-6 20 17 0.6170 0.0100
-6 21 1 2.0282 -0.0025
-6 21 2 1.0197 0.0062
-6 21 3 -0.9011 0.0076
-6 21 4 5.9910 0.0066
-6 21 5 2.1495 0.0110
-6 21 6 -1.7302 0.0039
-6 21 7 -0.5530 0.0012
-6 21 8 6.1689 -0.0122
-6 21 9 1.6798 -0.0110
-6 21 10 -1.4536 -0.0031
-6 21 11 -1.7577 0.0115
-6 21 12 2.8726 0.0170
-6 21 13 1.6711 -0.0022
-6 21 14 -1.1203 0.0161
-6 21 15 0.0297 0.0420
-6 21 16 1.1354 0.0081
-6 22 1 -2.2882 0.0022
-6 22 2 -3.9485 0.0027
-6 22 3 -0.9980 0.0071
-6 22 4 0.9991 0.0124
-6 22 5 -3.9184 -0.0118
-6 22 6 -4.6479 -0.0007
-6 22 7 -1.0853 0.0047
-6 22 8 2.7670 -0.0012
-6 22 9 -2.7237 0.0058
-6 22 10 -3.8795 -0.0049
-6 22 11 0.9249 0.0023
-6 22 12 2.3010 -0.0097
-6 22 13 -0.2822 0.0136
-6 22 14 -1.1099 -0.0049
-6 22 15 0.5273 0.0277
-6 23 1 0.9800 -0.0014
-6 23 2 -4.3043 -0.0073
-6 23 3 0.9417 -0.0125
-6 23 4 1.4880 -0.0015
-6 23 5 1.0180 -0.0120
-6 23 6 -1.1206 -0.0249
-6 23 7 0.5660 0.0001
-6 23 8 -1.3043 0.0141
-6 23 9 -0.2463 0.0260
-6 23 10 1.4224 0.0024
-6 23 11 1.9257 0.0033
-6 23 12 -2.1959 -0.0057
-6 23 13 -1.0813 -0.0222
-6 23 14 1.2001 -0.0253
-6 23 15 -0.3194 -0.0058
-6 24 1 3.0524 0.0129
-6 24 2 -2.6370 0.0128
-6 24 3 2.1447 -0.0067
-6 24 4 0.3736 -0.0160
-6 24 5 3.4585 0.0145
-6 24 6 2.6664 0.0109
-6 24 7 0.6263 -0.0036
-6 24 8 -4.7866 0.0053
-6 24 9 2.9768 -0.0262
-6 24 10 3.9904 -0.0286
-6 24 11 -1.7999 0.0241
-6 24 12 -3.1773 0.0058
-6 24 13 -0.2239 -0.0131
-6 24 14 1.0523 -0.0212
-6 25 1 -1.0033 -0.0104
-6 25 2 4.1782 -0.0018
-6 25 3 -1.4112 -0.0007
-6 25 4 -6.2196 -0.0016
-6 25 5 -1.0502 0.0160
-6 25 6 2.5788 0.0151
-6 25 7 -0.6627 -0.0084
-6 25 8 -1.5275 -0.0196
-6 25 9 0.2362 -0.0151
-6 25 10 -1.0123 -0.0177
-6 25 11 -1.4489 0.0029
-6 25 12 0.8956 -0.0123
-6 25 13 -0.0247 0.0535
-6 26 1 -0.7496 -0.0149
-6 26 2 5.9124 -0.0024
-6 26 3 -2.4587 0.0058
-6 26 4 -1.1499 0.0149
-6 26 5 -1.5151 -0.0106
-6 26 6 -1.2266 -0.0107
-6 26 7 0.0059 0.0116
-6 26 8 3.4658 -0.0135
-6 26 9 -2.3192 0.0507
-6 26 10 -2.4825 0.0300
-6 26 11 1.8313 -0.0207
-6 26 12 2.0777 -0.0037
-6 27 1 -0.2902 0.0193
-6 27 2 -1.9841 0.0184
-6 27 3 0.9852 0.0210
-6 27 4 6.2946 -0.0120
-6 27 5 -0.1901 -0.0269
-6 27 6 -2.7625 0.0133
-6 27 7 0.3297 0.0201
-6 27 8 1.0948 0.0147
-6 27 9 -0.1091 -0.0097
-6 27 10 0.4439 0.0186
-6 28 1 -1.2834 -0.0040
-6 28 2 -5.0871 -0.0274
-6 28 3 1.6352 0.0023
-6 28 4 0.9341 -0.0036
-6 28 5 -0.3406 -0.0007
-6 28 6 0.4097 -0.0076
-6 28 7 -0.2892 -0.0203
-6 28 8 -1.1723 0.0259
-6 28 9 0.8762 -0.0546
-6 29 1 0.6923 -0.0127
-6 29 2 0.1925 -0.0283
-6 29 3 -0.1449 -0.0228
-6 29 4 -3.4286 0.0319
-6 29 5 0.8807 0.0287
-6 29 6 2.0255 -0.0320
-6 29 7 0.2135 -0.0289
-6 30 1 1.1243 0.0173
-6 30 2 2.4286 0.0461
-5 0 2 -3.9569 -0.0139
-5 0 4 -55.4260 0.0533
-5 0 6 -27.2246 -0.1428
-5 0 8 9.3164 0.2220
-5 0 10 -6.5189 0.1511
-5 0 12 8.8312 -0.0781
-5 0 14 -2.7802 0.2727
-5 0 16 -0.7272 -0.0566
-5 0 18 0.7786 -0.0994
-5 0 20 -0.8938 0.1280
-5 0 22 0.3501 -0.0936
-5 1 1 11.7185 0.2155
-5 1 2 31.7245 -0.0952
-5 1 3 0.3199 -0.0497
-5 1 4 56.0015 0.1588
-5 1 5 0.8748 -0.0212
-5 1 6 -1.9161 0.0724
-5 1 7 -0.4487 -0.1235
-5 1 8 33.8244 -0.1082
-5 1 9 -0.4469 -0.0197
-5 1 10 9.1414 0.2078
-5 1 11 -0.0711 0.1058
-5 1 12 2.9683 -0.1429
-5 1 13 0.2170 -0.0120
-5 1 14 3.9910 -0.1034
-5 1 15 0.2826 0.0343
-5 1 16 -1.1827 0.1351
-5 1 17 0.6049 0.0770
-5 1 18 -0.3845 -0.1211
-5 1 19 0.3261 -0.0554
-5 1 20 1.4581 0.0081
-5 1 21 0.0499 -0.0457
-5 1 22 -0.2892 0.1128
-5 2 1 -20.8897 -0.0035
-5 2 2 6.8842 -0.0041
-5 2 3 -10.7537 0.0670
-5 2 4 47.9283 -0.0523
-5 2 5 -17.3627 0.0290
-5 2 6 21.8047 0.1582
-5 2 7 -13.1055 0.1787
-5 2 8 -8.0070 -0.1215
-5 2 9 -7.8244 -0.0777
-5 2 10 3.5504 -0.0675
-5 2 11 -3.3774 -0.1599
-5 2 12 -8.2134 0.1080
-5 2 13 -2.1413 0.0148
-5 2 14 1.5898 -0.1919
-5 2 15 0.3667 -0.0371
-5 2 16 0.3891 0.0285
-5 2 17 -1.4243 0.0317
-5 2 18 -0.7922 0.0584
-5 2 19 0.7424 0.0632
-5 2 20 0.2566 -0.1021
-5 2 21 -0.5731 -0.0278
-5 2 22 -0.1595 0.0812
-5 3 1 -29.7707 -0.1373
-5 3 2 -19.4937 0.0800
-5 3 3 4.2753 0.0088
-5 3 4 -30.6201 -0.0942
-5 3 5 -4.4481 0.0097
-5 3 6 2.8375 -0.0490
-5 3 7 4.5765 0.0857
-5 3 8 -18.9733 0.0890
-5 3 9 0.9706 -0.0255
-5 3 10 -5.5284 -0.1182
-5 3 11 0.8958 -0.0310
-5 3 12 -0.3655 0.0981
-5 3 13 0.3008 0.0167
-5 3 14 -1.7305 0.0686
-5 3 15 -0.3253 -0.0245
-5 3 16 1.7907 -0.0950
-5 3 17 -0.9044 -0.0196
-5 3 18 1.5792 0.0625
-5 3 19 -0.8812 0.0268
-5 3 20 -0.9473 -0.0482
-5 3 21 -0.1201 0.0042
-5 3 22 -0.2445 -0.0752
-5 4 1 18.7407 -0.0009
-5 4 2 -11.2977 -0.0195
-5 4 3 15.5442 -0.0353
-5 4 4 -30.5099 0.0480
-5 4 5 21.2291 -0.0113
-5 4 6 -9.8459 -0.0943
-5 4 7 15.2700 -0.0789
-5 4 8 4.7175 0.0207
-5 4 9 11.5572 0.0449
-5 4 10 3.0139 -0.0123
-5 4 11 2.4013 0.0632
-5 4 12 6.3938 -0.0970
-5 4 13 3.0054 -0.0181
-5 4 14 0.8276 0.0435
-5 4 15 -1.6145 0.0174
-5 4 16 0.3238 -0.0102
-5 4 17 1.8399 -0.0066
-5 4 18 0.7641 -0.0093
-5 4 19 -0.8991 -0.0121
-5 4 20 0.7873 0.0404
-5 4 21 0.3687 0.0094
-5 4 22 -0.0302 -0.0391
-5 5 1 34.2342 -0.0028
-5 5 2 3.7752 -0.0272
-5 5 3 -18.4342 -0.0230
-5 5 4 -0.0749 0.0236
-5 5 5 10.3212 0.0176
-5 5 6 -3.4244 -0.0090
-5 5 7 -15.5822 -0.0174
-5 5 8 0.3985 -0.0674
-5 5 9 -0.7437 0.0574
-5 5 10 1.9349 0.0269
-5 5 11 -3.3389 0.0056
-5 5 12 -2.8650 -0.0123
-5 5 13 -2.5175 0.0075
-5 5 14 -1.2507 -0.0139
-5 5 15 -0.0941 0.0109
-5 5 16 -2.2269 0.0210
-5 5 17 -0.2925 -0.0100
-5 5 18 -2.6327 -0.0205
-5 5 19 0.8954 0.0107
-5 5 20 0.1980 0.0435
-5 5 21 -0.0219 0.0155
-5 5 22 0.5500 -0.0024
-5 6 1 5.5487 0.0225
-5 6 2 11.2902 0.0464
-5 6 3 -13.0944 -0.0168
-5 6 4 15.2138 -0.0194
-5 6 5 -9.6900 -0.0220
-5 6 6 -0.1228 -0.0098
-5 6 7 -6.2962 0.0310
-5 6 8 -0.9044 0.0051
-5 6 9 -9.9789 0.0044
-5 6 10 -7.9233 0.0106
-5 6 11 3.6315 0.0167
-5 6 12 -3.8072 0.0241
-5 6 13 -1.7399 0.0386
-5 6 14 -2.2056 0.0356
-5 6 15 3.5903 -0.0187
-5 6 16 -0.4945 -0.0116
-5 6 17 -0.8476 -0.0176
-5 6 18 -0.5611 -0.0117
-5 6 19 0.7474 0.0066
-5 6 20 -1.0142 0.0204
-5 6 21 -0.0173 0.0026
-5 6 22 -0.0946 -0.0043
-5 7 1 -25.0420 0.0619
-5 7 2 3.8039 -0.0228
-5 7 3 34.1575 0.0300
-5 7 4 14.3853 -0.0036
-5 7 5 -14.5817 -0.0265
-5 7 6 2.2191 0.0374
-5 7 7 29.1710 -0.0142
-5 7 8 8.3898 0.0313
-5 7 9 -0.0339 -0.0310
-5 7 10 -1.8912 0.0125
-5 7 11 6.9465 0.0057
-5 7 12 4.0435 -0.0392
-5 7 13 4.6289 -0.0169
-5 7 14 2.1684 -0.0266
-5 7 15 -0.3306 0.0108
-5 7 16 1.5251 0.0282
-5 7 17 1.5411 0.0106
-5 7 18 2.4970 -0.0022
-5 7 19 -0.2916 -0.0238
-5 7 20 -0.0709 -0.0123
-5 7 21 0.3583 -0.0064
-5 7 22 -0.3314 0.0553
-5 8 1 -29.6989 -0.0344
-5 8 2 -7.5809 -0.0373
-5 8 3 7.3062 0.0256
-5 8 4 -10.9319 -0.0030
-5 8 5 -5.4924 0.0324
-5 8 6 3.5041 0.0717
-5 8 7 -3.5317 -0.0049
-5 8 8 -1.9343 -0.0073
-5 8 9 5.5440 -0.0128
-5 8 10 7.9429 0.0041
-5 8 11 -9.6138 -0.0315
-5 8 12 1.4104 0.0350
-5 8 13 -0.7735 -0.0360
-5 8 14 1.6860 -0.0295
-5 8 15 -4.7384 0.0202
-5 8 16 -0.4037 0.0303
-5 8 17 -0.4637 0.0179
-5 8 18 0.3672 0.0010
-5 8 19 -0.8338 -0.0268
-5 8 20 0.6844 -0.0420
-5 8 21 0.2078 0.0070
-5 9 1 10.8432 -0.0273
-5 9 2 0.3799 0.0287
-5 9 3 -38.5693 -0.0026
-5 9 4 -8.5262 0.0086
-5 9 5 13.5289 0.0142
-5 9 6 0.4545 -0.0293
-5 9 7 -35.0361 0.0008
-5 9 8 -4.2003 0.0016
-5 9 9 0.9044 -0.0105
-5 9 10 4.8324 -0.0184
-5 9 11 -9.7696 -0.0179
-5 9 12 -2.1717 0.0284
-5 9 13 -4.0377 0.0106
-5 9 14 -0.0089 0.0311
-5 9 15 1.6426 -0.0260
-5 9 16 0.2751 -0.0235
-5 9 17 -1.3702 0.0028
-5 9 18 -1.4257 0.0150
-5 9 19 -0.0140 0.0023
-5 9 20 1.1792 -0.0011
-5 9 21 -0.5141 -0.0058
-5 10 1 34.6396 0.0227
-5 10 2 4.1275 -0.0004
-5 10 3 -1.9372 0.0008
-5 10 4 14.6198 0.0033
-5 10 5 11.5439 -0.0020
-5 10 6 -2.3004 -0.0589
-5 10 7 5.0738 -0.0135
-5 10 8 3.1763 0.0296
-5 10 9 -1.6113 -0.0040
-5 10 10 -5.0492 0.0177
-5 10 11 9.5588 0.0060
-5 10 12 0.2547 -0.0279
-5 10 13 2.4738 0.0129
-5 10 14 -0.7789 0.0036
-5 10 15 3.4750 -0.0148
-5 10 16 1.4310 -0.0292
-5 10 17 0.3153 -0.0048
-5 10 18 -0.5181 0.0185
-5 10 19 1.0854 0.0211
-5 10 20 -0.7598 0.0209
-5 10 21 -0.5364 -0.0405
-5 11 1 -0.7881 -0.0125
-5 11 2 -9.2370 -0.0063
-5 11 3 27.4238 -0.0242
-5 11 4 -3.7518 -0.0139
-5 11 5 -6.7915 -0.0019
-5 11 6 -3.1828 0.0121
-5 11 7 27.8916 0.0084
-5 11 8 -4.1468 -0.0221
-5 11 9 -1.4972 0.0116
-5 11 10 -7.2050 0.0143
-5 11 11 9.9015 0.0081
-5 11 12 -1.0163 0.0050
-5 11 13 0.8054 -0.0096
-5 11 14 -2.6279 -0.0015
-5 11 15 -2.0266 0.0083
-5 11 16 -1.9355 -0.0023
-5 11 17 0.2140 -0.0197
-5 11 18 0.5720 0.0018
-5 11 19 -0.4585 0.0189
-5 11 20 -2.5323 -0.0058
-5 11 21 0.4668 -0.0007
-5 12 1 -20.5050 0.0088
-5 12 2 -2.8423 0.0220
-5 12 3 -2.2488 -0.0161
-5 12 4 -16.2097 -0.0040
-5 12 5 -7.0729 -0.0281
-5 12 6 0.8156 0.0152
-5 12 7 1.1552 0.0243
-5 12 8 -3.5690 -0.0329
-5 12 9 -0.3096 0.0042
-5 12 10 3.2247 -0.0200
-5 12 11 -3.6604 0.0081
-5 12 12 -1.5239 -0.0028
-5 12 13 -2.3674 0.0023
-5 12 14 1.2260 0.0160
-5 12 15 -0.4374 0.0027
-5 12 16 -1.5583 0.0117
-5 12 17 1.3263 -0.0112
-5 12 18 0.5728 -0.0171
-5 12 19 -1.0844 0.0090
-5 12 20 1.0654 0.0203
-5 12 21 0.5115 0.0581
-5 13 1 -2.5830 0.0184
-5 13 2 14.5519 -0.0107
-5 13 3 -8.5829 0.0216
-5 13 4 8.2859 0.0115
-5 13 5 -2.3857 -0.0069
-5 13 6 5.4182 0.0019
-5 13 7 -13.3202 0.0081
-5 13 8 7.2861 0.0275
-5 13 9 1.6312 0.0029
-5 13 10 6.7979 -0.0002
-5 13 11 -7.0886 0.0059
-5 13 12 2.8280 -0.0165
-5 13 13 2.4699 -0.0024
-5 13 14 2.7719 -0.0207
-5 13 15 0.7875 0.0200
-5 13 16 2.3626 0.0146
-5 13 17 0.5019 0.0149
-5 13 18 -0.7173 -0.0322
-5 13 19 0.9337 -0.0110
-5 13 20 2.4679 0.0107
-5 14 1 0.2140 -0.0305
-5 14 2 3.6725 -0.0050
-5 14 3 4.4253 0.0085
-5 14 4 10.5254 0.0084
-5 14 5 -1.0198 0.0200
-5 14 6 -1.3671 0.0127
-5 14 7 -8.4453 -0.0271
-5 14 8 3.7492 0.0059
-5 14 9 0.3726 0.0061
-5 14 10 -4.0592 -0.0189
-5 14 11 -2.7255 0.0001
-5 14 12 2.3820 0.0159
-5 14 13 1.2036 -0.0080
-5 14 14 -2.5932 -0.0237
-5 14 15 -1.6607 0.0102
-5 14 16 1.1001 0.0100
-5 14 17 -2.3913 0.0184
-5 14 18 0.0633 -0.0038
-5 14 19 0.7747 -0.0256
-5 14 20 -0.8306 -0.0430
-5 15 1 2.1804 -0.0091
-5 15 2 -14.0960 0.0172
-5 15 3 -6.3044 -0.0009
-5 15 4 -2.3949 0.0067
-5 15 5 9.0166 0.0124
-5 15 6 -6.6810 -0.0140
-5 15 7 0.9174 -0.0216
-5 15 8 -3.4337 -0.0098
-5 15 9 -1.0060 0.0040
-5 15 10 -4.2126 -0.0140
-5 15 11 2.8851 -0.0023
-5 15 12 -2.2893 0.0081
-5 15 13 -3.7012 0.0229
-5 15 14 -0.8219 0.0056
-5 15 15 0.4279 -0.0198
-5 15 16 -1.5936 -0.0105
-5 15 17 -0.4142 0.0097
-5 15 18 1.1990 0.0155
-5 15 19 -0.7541 -0.0120
-5 15 20 -1.1651 -0.0100
-5 16 1 13.3663 0.0161
-5 16 2 -5.5332 -0.0187
-5 16 3 -3.6206 0.0023
-5 16 4 -0.8268 -0.0028
-5 16 5 6.4853 -0.0044
-5 16 6 3.2021 -0.0223
-5 16 7 11.0973 0.0108
-5 16 8 -2.9066 0.0089
-5 16 9 0.5002 -0.0005
-5 16 10 6.4021 0.0367
-5 16 11 5.2048 -0.0086
-5 16 12 -1.9884 -0.0158
-5 16 13 -0.2982 0.0146
-5 16 14 2.9768 0.0087
-5 16 15 1.3900 -0.0097
-5 16 16 -0.6181 -0.0215
-5 16 17 1.6107 -0.0050
-5 16 18 -0.6431 0.0137
-5 16 19 -0.4272 0.0182
-5 17 1 -1.5803 -0.0022
-5 17 2 9.8113 -0.0145
-5 17 3 10.7614 -0.0094
-5 17 4 -6.7807 -0.0229
-5 17 5 -10.3384 -0.0063
-5 17 6 6.1075 0.0217
-5 17 7 4.1630 0.0121
-5 17 8 -3.1732 -0.0126
-5 17 9 -0.5084 -0.0114
-5 17 10 1.6131 0.0118
-5 17 11 0.6004 0.0014
-5 17 12 0.7578 -0.0073
-5 17 13 2.5203 -0.0134
-5 17 14 -0.5217 0.0141
-5 17 15 -0.4979 -0.0012
-5 17 16 0.4290 -0.0029
-5 17 17 0.2956 -0.0047
-5 17 18 -0.8536 0.0483
-5 17 19 0.1790 0.0230
-5 18 1 -14.5613 0.0106
-5 18 2 6.4893 0.0101
-5 18 3 1.5794 -0.0046
-5 18 4 -6.4820 -0.0038
-5 18 5 -6.7712 0.0100
-5 18 6 -3.5419 0.0198
-5 18 7 -8.1332 0.0143
-5 18 8 0.3909 -0.0043
-5 18 9 -1.2500 -0.0125
-5 18 10 -7.3547 -0.0084
-5 18 11 -3.3970 0.0074
-5 18 12 0.2787 0.0036
-5 18 13 0.2383 -0.0101
-5 18 14 -1.6439 0.0088
-5 18 15 -0.4058 -0.0006
-5 18 16 0.1001 0.0084
-5 18 17 -0.2536 -0.0087
-5 18 18 0.2553 -0.0020
-5 19 1 1.9210 0.0088
-5 19 2 -4.2657 -0.0007
-5 19 3 -6.5075 0.0005
-5 19 4 10.6903 0.0140
-5 19 5 7.7835 -0.0016
-5 19 6 -3.7570 -0.0175
-5 19 7 -2.8602 0.0044
-5 19 8 6.8097 0.0099
-5 19 9 2.0553 0.0004
-5 19 10 -0.8025 0.0036
-5 19 11 -2.3041 -0.0084
-5 19 12 0.2608 0.0134
-5 19 13 -0.0751 -0.0187
-5 19 14 0.0506 -0.0021
-5 19 15 0.2593 0.0120
-5 19 16 0.3735 0.0127
-5 19 17 -0.5788 -0.0430
-5 19 18 -0.0015 -0.0848
-5 20 1 7.0948 -0.0106
-5 20 2 -4.8445 0.0161
-5 20 3 -0.8167 0.0013
-5 20 4 7.7681 0.0014
-5 20 5 3.0914 -0.0078
-5 20 6 0.9425 -0.0029
-5 20 7 3.1974 -0.0183
-5 20 8 2.7129 0.0036
-5 20 9 1.2912 0.0068
-5 20 10 4.1587 -0.0202
-5 20 11 0.1207 -0.0044
-5 20 12 1.4490 0.0172
-5 20 13 -0.6420 -0.0099
-5 20 14 -0.1436 -0.0031
-5 20 15 0.4293 0.0010
-5 20 16 0.2913 0.0204
-5 20 17 -0.1211 -0.0037
-5 21 1 -2.3980 -0.0062
-5 21 2 -0.7367 0.0138
-5 21 3 0.1136 0.0075
-5 21 4 -6.9708 0.0038
-5 21 5 -4.6879 -0.0060
-5 21 6 0.3528 0.0018
-5 21 7 -0.4816 -0.0118
-5 21 8 -4.9302 0.0069
-5 21 9 -2.6923 0.0078
-5 21 10 1.3500 -0.0143
-5 21 11 2.5414 0.0042
-5 21 12 -0.7364 -0.0007
-5 21 13 -1.3793 0.0224
-5 21 14 0.8100 -0.0168
-5 21 15 -0.3219 -0.0075
-5 21 16 -0.5308 -0.0042
-5 21 17 0.7867 0.0748
-5 22 1 0.3280 -0.0033
-5 22 2 0.8219 -0.0151
-5 22 3 1.4207 0.0024
-5 22 4 -4.1522 -0.0009
-5 22 5 0.7990 -0.0163
-5 22 6 2.4860 -0.0125
-5 22 7 -0.3244 0.0039
-5 22 8 -4.7948 -0.0016
-5 22 9 -0.3658 0.0091
-5 22 10 1.9815 0.0227
-5 22 11 1.4996 0.0018
-5 22 12 -2.1104 -0.0158
-5 22 13 0.9944 0.0121
-5 22 14 0.9536 -0.0087
-5 22 15 -0.6662 0.0045
-5 22 16 -0.3037 -0.0369
-5 23 1 2.4876 0.0022
-5 23 2 3.8545 -0.0091
-5 23 3 3.1792 -0.0019
-5 23 4 -0.1922 -0.0080
-5 23 5 3.0227 0.0161
-5 23 6 3.0132 0.0130
-5 23 7 1.9604 0.0133
-5 23 8 0.3607 -0.0049
-5 23 9 2.7024 -0.0089
-5 23 10 -1.5702 0.0102
-5 23 11 -2.0088 -0.0009
-5 23 12 0.8571 -0.0241
-5 23 13 0.7468 0.0062
-5 23 14 -0.5987 0.0107
-5 23 15 0.1502 0.0031
-5 24 1 -2.3911 -0.0021
-5 24 2 2.9408 -0.0141
-5 24 3 -2.0408 -0.0039
-5 24 4 -0.6870 0.0065
-5 24 5 -2.0813 0.0260
-5 24 6 -3.8929 0.0073
-5 24 7 0.0338 0.0019
-5 24 8 5.2381 -0.0085
-5 24 9 -1.0864 -0.0034
-5 24 10 -6.0179 -0.0185
-5 24 11 -0.9135 0.0049
-5 24 12 1.7798 -0.0161
-5 24 13 -1.0466 0.0223
-5 24 14 -0.7395 0.0007
-5 25 1 -2.0144 0.0003
-5 25 2 -4.1378 0.0024
-5 25 3 -2.4043 0.0001
-5 25 4 5.6598 0.0053
-5 25 5 -2.3224 -0.0075
-5 25 6 -4.4712 -0.0154
-5 25 7 -0.9004 -0.0110
-5 25 8 2.4134 -0.0157
-5 25 9 -2.4053 0.0270
-5 25 10 1.1812 -0.0045
-5 25 11 1.1040 0.0223
-5 25 12 -0.3297 0.0195
-5 25 13 0.3759 -0.0196
-5 26 1 0.2271 0.0154
-5 26 2 -3.9048 0.0278
-5 26 3 1.8006 0.0054
-5 26 4 3.5926 -0.0085
-5 26 5 0.9013 -0.0049
-5 26 6 2.9350 0.0019
-5 26 7 -0.6713 0.0030
-5 26 8 -4.3880 0.0045
-5 26 9 1.6134 -0.0190
-5 26 10 5.1922 0.0150
-5 26 11 -0.0974 -0.0096
-5 26 12 -1.1026 0.0352
-5 27 1 0.7315 -0.0067
-5 27 2 2.5045 -0.0168
-5 27 3 -0.1854 -0.0058
-5 27 4 -6.8772 -0.0044
-5 27 5 1.4404 -0.0076
-5 27 6 3.3009 0.0040
-5 27 7 -0.6475 0.0035
-5 27 8 -2.1623 0.0262
-5 27 9 1.3520 -0.0536
-5 27 10 -0.8620 0.0128
-5 27 11 -0.0825 -0.0472
-5 28 1 2.0043 -0.0063
-5 28 2 2.4584 -0.0097
-5 28 3 -0.8848 -0.0074
-5 28 4 -3.4666 0.0033
-5 28 5 0.6926 -0.0143
-5 28 6 -1.0753 0.0078
-5 28 7 0.9658 -0.0047
-5 28 8 2.8643 0.0195
-5 28 9 -0.7535 0.0221
-5 28 10 -2.1174 0.0017
-5 29 1 0.4842 0.0134
-5 29 2 -1.1424 0.0397
-5 29 3 1.5089 -0.0033
-5 29 4 4.3737 0.0027
-5 29 5 -0.5528 0.0066
-5 29 6 -1.2021 0.0113
-5 29 7 0.8470 0.0032
-5 29 8 0.8342 -0.0139
-5 30 1 -1.7976 -0.0191
-5 30 2 -0.7320 -0.0110
-5 30 3 0.1610 0.0029
-5 30 4 1.6320 0.0060
-5 30 5 -1.0126 0.0071
-4 0 2 16.2024 -0.0761
-4 0 4 27.4523 0.2987
-4 0 6 17.2274 0.0588
-4 0 8 5.7696 0.0108
-4 0 10 31.1618 0.2468
-4 0 12 -2.0159 -0.1705
-4 0 14 10.4293 -0.0484
-4 0 16 -0.3723 0.1344
-4 0 18 -0.6583 -0.1177
-4 0 20 2.4025 0.0167
-4 0 22 -0.1487 0.0716
-4 1 1 -16.2371 -0.0240
-4 1 2 40.0620 -0.0173
-4 1 3 -11.5182 0.0388
-4 1 4 7.2654 0.0289
-4 1 5 -9.4910 -0.0108
-4 1 6 61.2248 0.1363
-4 1 7 -12.1518 0.2638
-4 1 8 -14.7223 -0.2419
-4 1 9 -6.4226 -0.0133
-4 1 10 3.9395 -0.0214
-4 1 11 -3.8519 -0.1397
-4 1 12 -2.0184 -0.0068
-4 1 13 -1.9571 0.0362
-4 1 14 -2.7270 -0.2747
-4 1 15 -0.9876 -0.0495
-4 1 16 0.6802 0.0669
-4 1 17 -0.8099 0.0247
-4 1 18 -0.7978 0.0031
-4 1 19 0.2524 0.0762
-4 1 20 -0.2437 -0.1017
-4 1 21 0.1395 -0.0244
-4 1 22 1.1080 0.1033
-4 2 1 -5.8219 -0.1534
-4 2 2 -12.8990 0.1109
-4 2 3 -7.5304 0.0374
-4 2 4 -15.5315 -0.2070
-4 2 5 -2.8346 0.0037
-4 2 6 -8.8930 -0.0562
-4 2 7 1.2161 0.0936
-4 2 8 -3.0909 0.0105
-4 2 9 -0.8142 -0.0193
-4 2 10 -24.7473 -0.2117
-4 2 11 1.4186 0.0012
-4 2 12 2.6692 0.1552
-4 2 13 0.9881 0.0970
-4 2 14 -8.5294 0.0271
-4 2 15 -0.8198 -0.0194
-4 2 16 1.2247 -0.1012
-4 2 17 0.5500 -0.0714
-4 2 18 1.1653 0.0921
-4 2 19 -0.5944 -0.0022
-4 2 20 -1.6965 -0.0439
-4 2 21 0.5314 -0.0000
-4 2 22 -0.2853 -0.0775
-4 3 1 38.0313 0.0356
-4 3 2 -24.2637 0.0333
-4 3 3 20.4033 -0.0333
-4 3 4 -16.5532 0.0003
-4 3 5 25.1742 0.0463
-4 3 6 -39.1933 -0.1030
-4 3 7 25.5547 -0.1211
-4 3 8 9.0966 0.1049
-4 3 9 15.8046 0.0203
-4 3 10 -0.9663 -0.0622
-4 3 11 8.7741 0.1035
-4 3 12 2.9006 -0.0630
-4 3 13 3.9815 -0.0044
-4 3 14 2.3502 0.1106
-4 3 15 2.1768 0.0203
-4 3 16 0.2420 -0.0627
-4 3 17 1.4390 -0.0048
-4 3 18 0.1888 0.0220
-4 3 19 -0.3037 -0.0447
-4 3 20 0.6010 0.0811
-4 3 21 -0.2216 0.0152
-4 3 22 -0.5037 -0.0333
-4 4 1 18.1347 0.0707
-4 4 2 5.4010 -0.0777
-4 4 3 1.9528 -0.0108
-4 4 4 -10.2656 0.0664
-4 4 5 4.0393 -0.0030
-4 4 6 -9.3767 -0.0015
-4 4 7 -3.1697 -0.0530
-4 4 8 -2.5685 -0.0753
-4 4 9 -1.5042 0.0831
-4 4 10 10.3037 0.0877
-4 4 11 -1.7195 -0.0128
-4 4 12 -4.0024 -0.0805
-4 4 13 -3.1494 -0.0514
-4 4 14 4.1301 0.0122
-4 4 15 0.7536 0.0006
-4 4 16 -3.0038 0.0464
-4 4 17 -1.0302 0.0132
-4 4 18 -2.2402 -0.0558
-4 4 19 0.6150 -0.0094
-4 4 20 0.5016 0.0374
-4 4 21 0.0380 -0.0020
-4 4 22 0.7662 0.0351
-4 5 1 -36.1305 0.0115
-4 5 2 3.2444 -0.0121
-4 5 3 -1.5836 0.0328
-4 5 4 25.8174 -0.0261
-4 5 5 -32.8554 -0.0465
-4 5 6 10.1008 0.0385
-4 5 7 -16.0266 0.0251
-4 5 8 -1.2135 0.0010
-4 5 9 -17.6168 -0.0010
-4 5 10 -2.7955 0.0579
-4 5 11 -7.4466 -0.0393
-4 5 12 -3.2981 0.0468
-4 5 13 -1.5592 0.0113
-4 5 14 -1.5327 0.0195
-4 5 15 -1.6776 -0.0152
-4 5 16 -1.6120 0.0378
-4 5 17 -0.1063 -0.0130
-4 5 18 -0.0783 -0.0123
-4 5 19 -0.0589 0.0213
-4 5 20 -1.2843 -0.0223
-4 5 21 0.1121 -0.0105
-4 5 22 -0.1475 -0.0111
-4 6 1 -32.2766 0.0110
-4 6 2 0.4130 0.0143
-4 6 3 17.1866 0.0237
-4 6 4 27.5394 -0.0119
-4 6 5 -4.1354 -0.0038
-4 6 6 22.8630 0.0221
-4 6 7 6.0457 0.0223
-4 6 8 5.7727 0.0751
-4 6 9 6.7617 -0.0926
-4 6 10 1.1094 0.0110
-4 6 11 1.2004 -0.0154
-4 6 12 4.3387 -0.0117
-4 6 13 5.9689 -0.0051
-4 6 14 -0.3459 -0.0267
-4 6 15 0.1665 0.0075
-4 6 16 3.6950 -0.0021
-4 6 17 1.3002 0.0118
-4 6 18 2.7354 0.0252
-4 6 19 -0.1026 0.0090
-4 6 20 -0.2648 -0.0026
-4 6 21 -0.5393 0.0058
-4 6 22 -0.4015 0.0213
-4 7 1 16.3536 -0.0314
-4 7 2 9.5274 -0.0108
-4 7 3 -29.7684 0.0037
-4 7 4 -27.6394 0.0199
-4 7 5 32.3082 0.0150
-4 7 6 7.6390 0.0220
-4 7 7 -6.9334 0.0160
-4 7 8 -4.1282 -0.0336
-4 7 9 14.0176 -0.0052
-4 7 10 5.2110 0.0089
-4 7 11 1.3595 -0.0018
-4 7 12 1.8849 0.0171
-4 7 13 -3.7760 -0.0299
-4 7 14 0.7555 -0.0379
-4 7 15 0.2202 0.0264
-4 7 16 2.2465 0.0105
-4 7 17 -2.1705 0.0078
-4 7 18 0.0339 -0.0030
-4 7 19 -0.0569 -0.0179
-4 7 20 1.7609 -0.0270
-4 7 21 -0.1993 0.0085
-4 7 22 0.2355 0.0211
-4 8 1 37.9124 -0.0398
-4 8 2 -0.5452 0.0199
-4 8 3 -35.6451 -0.0007
-4 8 4 -21.6340 0.0089
-4 8 5 4.5467 0.0076
-4 8 6 -22.1874 -0.0186
-4 8 7 -9.0867 -0.0216
-4 8 8 -2.9783 -0.0156
-4 8 9 -10.2077 0.0161
-4 8 10 -2.1004 -0.0331
-4 8 11 -1.4635 0.0171
-4 8 12 -2.3873 0.0503
-4 8 13 -7.1037 0.0107
-4 8 14 -0.3452 0.0116
-4 8 15 -0.6500 -0.0121
-4 8 16 -1.8390 -0.0123
-4 8 17 -1.0174 -0.0151
-4 8 18 -1.8499 0.0040
-4 8 19 -0.0887 -0.0010
-4 8 20 1.1156 -0.0135
-4 8 21 0.0265 -0.0048
-4 8 22 -0.0898 -0.0449
-4 9 1 3.4595 0.0122
-4 9 2 -9.0748 0.0028
-4 9 3 46.7840 -0.0340
-4 9 4 22.6119 0.0064
-4 9 5 -26.2583 0.0182
-4 9 6 -8.1365 -0.0519
-4 9 7 21.7313 -0.0243
-4 9 8 4.5086 0.0342
-4 9 9 -10.5823 -0.0107
-4 9 10 -5.6895 -0.0230
-4 9 11 4.4388 0.0093
-4 9 12 0.6405 -0.0249
-4 9 13 6.7573 0.0241
-4 9 14 -0.8073 0.0122
-4 9 15 0.6161 -0.0301
-4 9 16 -1.5623 -0.0309
-4 9 17 3.3481 0.0023
-4 9 18 0.9309 0.0045
-4 9 19 0.4643 0.0111
-4 9 20 -1.8022 0.0322
-4 9 21 0.4917 -0.0201
-4 10 1 -30.8915 0.0191
-4 10 2 -3.1462 -0.0155
-4 10 3 38.2944 -0.0293
-4 10 4 0.1836 0.0032
-4 10 5 -5.0374 -0.0075
-4 10 6 11.5805 0.0216
-4 10 7 11.4350 0.0048
-4 10 8 -3.9616 -0.0203
-4 10 9 7.4388 0.0478
-4 10 10 -3.5290 0.0126
-4 10 11 3.5222 -0.0033
-4 10 12 -1.2590 -0.0210
-4 10 13 4.7405 -0.0068
-4 10 14 -1.3963 0.0071
-4 10 15 0.0116 0.0046
-4 10 16 -1.3642 0.0135
-4 10 17 0.4298 0.0083
-4 10 18 0.2629 -0.0166
-4 10 19 -0.5907 -0.0088
-4 10 20 -1.9673 0.0027
-4 10 21 0.5027 -0.0024
-4 11 1 -11.4328 -0.0009
-4 11 2 2.2359 0.0142
-4 11 3 -38.2420 0.0118
-4 11 4 -15.5014 -0.0144
-4 11 5 17.3391 -0.0301
-4 11 6 1.1707 0.0412
-4 11 7 -17.3831 0.0126
-4 11 8 -1.9625 -0.0183
-4 11 9 10.0110 0.0108
-4 11 10 4.5936 -0.0072
-4 11 11 -6.1506 -0.0104
-4 11 12 -2.2643 -0.0051
-4 11 13 -4.3199 -0.0051
-4 11 14 1.3586 0.0005
-4 11 15 -0.4215 0.0101
-4 11 16 0.5791 0.0176
-4 11 17 -2.3684 -0.0007
-4 11 18 -2.0148 0.0026
-4 11 19 -0.1607 0.0116
-4 11 20 1.7153 -0.0001
-4 11 21 -0.6129 0.0408
-4 12 1 16.1242 0.0124
-4 12 2 6.9206 -0.0013
-4 12 3 -24.2810 0.0213
-4 12 4 17.3182 -0.0014
-4 12 5 4.3456 0.0030
-4 12 6 -2.1456 -0.0066
-4 12 7 -12.6484 0.0280
-4 12 8 10.4133 0.0124
-4 12 9 -0.0205 -0.0371
-4 12 10 6.6263 0.0110
-4 12 11 -6.0519 -0.0062
-4 12 12 4.8579 -0.0103
-4 12 13 -0.0472 0.0232
-4 12 14 2.4262 -0.0104
-4 12 15 0.6879 0.0036
-4 12 16 3.1448 -0.0133
-4 12 17 -0.3698 0.0005
-4 12 18 0.6343 0.0040
-4 12 19 1.4707 0.0149
-4 12 20 1.8319 0.0011
-4 12 21 -0.2883 0.0161
-4 13 1 8.7980 -0.0029
-4 13 2 1.0870 -0.0058
-4 13 3 14.3125 0.0173
-4 13 4 9.9749 -0.0008
-4 13 5 -8.5854 0.0141
-4 13 6 1.4033 -0.0035
-4 13 7 1.4001 -0.0137
-4 13 8 0.0184 -0.0105
-4 13 9 -10.6837 0.0046
-4 13 10 -2.8090 0.0056
-4 13 11 3.9956 0.0126
-4 13 12 2.0943 0.0058
-4 13 13 -0.7239 -0.0041
-4 13 14 -1.0514 -0.0053
-4 13 15 0.1016 0.0149
-4 13 16 -0.3981 -0.0064
-4 13 17 0.3445 0.0009
-4 13 18 1.9990 -0.0075
-4 13 19 -0.5960 -0.0315
-4 13 20 -1.3760 -0.0365
-4 14 1 -1.8919 -0.0213
-4 14 2 -9.1505 0.0158
-4 14 3 5.5488 0.0030
-4 14 4 -19.9173 -0.0141
-4 14 5 -2.3056 0.0067
-4 14 6 0.3207 -0.0205
-4 14 7 11.9948 -0.0296
-4 14 8 -13.1106 0.0026
-4 14 9 -6.5866 0.0022
-4 14 10 -3.3881 -0.0144
-4 14 11 6.5325 0.0160
-4 14 12 -6.8720 0.0026
-4 14 13 -3.6322 -0.0227
-4 14 14 -0.9652 0.0034
-4 14 15 -0.6786 0.0060
-4 14 16 -2.4903 0.0015
-4 14 17 0.6447 0.0015
-4 14 18 -0.4824 0.0032
-4 14 19 -1.6654 -0.0048
-4 14 20 -0.8270 0.0027
-4 15 1 -2.7755 0.0179
-4 15 2 2.2637 -0.0168
-4 15 3 7.7200 -0.0075
-4 15 4 -6.9578 0.0091
-4 15 5 2.9650 0.0037
-4 15 6 2.6844 -0.0274
-4 15 7 12.4938 0.0248
-4 15 8 0.1832 0.0197
-4 15 9 9.8396 -0.0090
-4 15 10 1.9706 0.0184
-4 15 11 -0.8541 -0.0047
-4 15 12 -0.4451 0.0072
-4 15 13 3.4257 0.0063
-4 15 14 -0.1774 0.0022
-4 15 15 -0.2390 -0.0148
-4 15 16 0.6260 -0.0025
-4 15 17 0.8173 -0.0078
-4 15 18 -1.0719 0.0015
-4 15 19 0.5887 0.0337
-4 15 20 0.6766 0.0375
-4 16 1 -6.5979 0.0066
-4 16 2 9.0160 -0.0241
-4 16 3 6.1069 -0.0119
-4 16 4 10.6312 0.0059
-4 16 5 -0.5455 -0.0096
-4 16 6 -4.2335 0.0216
-4 16 7 -9.0139 0.0042
-4 16 8 11.4124 -0.0052
-4 16 9 8.5864 0.0057
-4 16 10 -2.8149 -0.0030
-4 16 11 -4.3046 -0.0094
-4 16 12 6.5813 0.0079
-4 16 13 4.0280 0.0009
-4 16 14 -1.1451 -0.0050
-4 16 15 0.4064 -0.0146
-4 16 16 0.9927 0.0104
-4 16 17 -0.2924 -0.0001
-4 16 18 0.0421 0.0168
-4 16 19 1.2006 -0.0064
-4 17 1 -0.7209 -0.0248
-4 17 2 -7.5006 0.0182
-4 17 3 -16.4421 -0.0123
-4 17 4 5.5653 -0.0022
-4 17 5 -0.1842 0.0053
-4 17 6 -8.0250 0.0283
-4 17 7 -16.3992 -0.0071
-4 17 8 0.5286 -0.0058
-4 17 9 -6.2567 0.0048
-4 17 10 -2.8925 -0.0214
-4 17 11 -0.8088 -0.0050
-4 17 12 -1.7588 -0.0015
-4 17 13 -2.0492 -0.0019
-4 17 14 0.7830 0.0094
-4 17 15 0.6076 0.0039
-4 17 16 -0.3422 0.0152
-4 17 17 -0.9421 0.0120
-4 17 18 0.0674 0.0109
-4 17 19 0.1308 -0.0169
-4 18 1 8.8693 0.0078
-4 18 2 -6.3560 0.0181
-4 18 3 -7.4990 0.0061
-4 18 4 1.0337 0.0090
-4 18 5 3.6122 0.0001
-4 18 6 7.5074 -0.0043
-4 18 7 4.9432 0.0116
-4 18 8 -6.9046 -0.0008
-4 18 9 -5.7134 0.0020
-4 18 10 6.3776 0.0104
-4 18 11 1.1620 -0.0160
-4 18 12 -4.5370 0.0049
-4 18 13 -1.9227 0.0091
-4 18 14 1.3619 0.0146
-4 18 15 0.0305 0.0044
-4 18 16 -0.3351 -0.0055
-4 18 17 -0.4431 -0.0238
-4 18 18 0.0838 -0.0457
-4 19 1 0.1771 0.0120
-4 19 2 8.4657 0.0062
-4 19 3 11.7074 0.0119
-4 19 4 -4.2084 -0.0018
-4 19 5 -1.7608 -0.0218
-4 19 6 9.0993 -0.0089
-4 19 7 11.1375 -0.0209
-4 19 8 -1.1160 0.0039
-4 19 9 1.4824 -0.0033
-4 19 10 3.8384 0.0080
-4 19 11 0.8424 0.0057
-4 19 12 2.5096 -0.0036
-4 19 13 -1.0790 -0.0117
-4 19 14 -0.2562 -0.0114
-4 19 15 -0.9436 -0.0124
-4 19 16 -0.2610 -0.0077
-4 19 17 1.1806 -0.0165
-4 19 18 0.4171 -0.0149
-4 20 1 -6.9640 -0.0076
-4 20 2 2.4927 0.0002
-4 20 3 3.0787 0.0030
-4 20 4 -7.2537 -0.0002
-4 20 5 -5.6122 0.0029
-4 20 6 -6.1227 -0.0065
-4 20 7 -1.9264 -0.0155
-4 20 8 1.7392 0.0079
-4 20 9 0.6524 -0.0007
-4 20 10 -4.3644 0.0043
-4 20 11 0.9452 0.0215
-4 20 12 1.9765 -0.0105
-4 20 13 -0.1018 -0.0092
-4 20 14 -0.2340 -0.0097
-4 20 15 -0.6732 0.0054
-4 20 16 0.3612 0.0008
-4 20 17 0.6527 0.0438
-4 21 1 1.9418 0.0013
-4 21 2 -4.2242 -0.0200
-4 21 3 -2.4477 -0.0021
-4 21 4 1.4525 0.0004
-4 21 5 2.9030 0.0105
-4 21 6 -4.7594 -0.0074
-4 21 7 -3.5575 0.0126
-4 21 8 0.3982 -0.0138
-4 21 9 1.7342 0.0043
-4 21 10 -2.6241 0.0056
-4 21 11 -0.3796 -0.0106
-4 21 12 -0.6413 -0.0042
-4 21 13 2.8346 0.0128
-4 21 14 -0.2598 0.0066
-4 21 15 1.1940 0.0208
-4 21 16 0.2859 -0.0191
-4 21 17 -1.4275 0.0236
-4 22 1 3.8986 0.0035
-4 22 2 1.2275 -0.0098
-4 22 3 1.0810 -0.0058
-4 22 4 6.1667 -0.0082
-4 22 5 5.5764 0.0083
-4 22 6 1.8257 0.0142
-4 22 7 0.8099 0.0150
-4 22 8 2.5988 -0.0078
-4 22 9 2.6763 -0.0086
-4 22 10 -1.1650 -0.0087
-4 22 11 -1.3569 -0.0037
-4 22 12 0.1773 -0.0091
-4 22 13 0.5399 0.0155
-4 22 14 -0.1931 -0.0083
-4 22 15 0.7219 -0.0039
-4 22 16 -0.1936 -0.0048
-4 23 1 -3.2048 -0.0069
-4 23 2 -1.5269 -0.0028
-4 23 3 -2.7909 -0.0064
-4 23 4 2.2746 -0.0033
-4 23 5 -2.7952 0.0177
-4 23 6 -1.7513 0.0109
-4 23 7 -0.0917 0.0084
-4 23 8 1.7515 0.0062
-4 23 9 -2.6743 -0.0068
-4 23 10 -0.0927 -0.0125
-4 23 11 0.0709 0.0280
-4 23 12 -1.7265 0.0049
-4 23 13 -2.4033 0.0095
-4 23 14 0.2052 -0.0153
-4 23 15 -1.1501 0.0001
-4 24 1 -2.2542 -0.0068
-4 24 2 -3.7992 -0.0001
-4 24 3 -1.9694 0.0046
-4 24 4 -0.9112 -0.0017
-4 24 5 -4.0632 -0.0095
-4 24 6 1.9280 -0.0153
-4 24 7 -0.5605 -0.0030
-4 24 8 -4.6515 -0.0030
-4 24 9 -2.5136 0.0128
-4 24 10 5.4636 -0.0095
-4 24 11 0.5330 0.0103
-4 24 12 -1.2076 0.0239
-4 24 13 -0.0606 -0.0172
-4 24 14 -0.0819 0.0111
-4 25 1 3.0312 0.0091
-4 25 2 5.3002 0.0303
-4 25 3 2.3701 0.0133
-4 25 4 -4.5366 0.0047
-4 25 5 2.1359 -0.0272
-4 25 6 5.9595 -0.0092
-4 25 7 -0.6864 0.0042
-4 25 8 -3.2595 0.0098
-4 25 9 2.2329 0.0014
-4 25 10 1.7627 -0.0000
-4 25 11 -0.1971 -0.0347
-4 25 12 1.9660 0.0056
-4 25 13 1.0094 -0.0251
-4 26 1 1.9952 0.0137
-4 26 2 4.4147 0.0103
-4 26 3 0.0981 -0.0103
-4 26 4 -3.7794 0.0035
-4 26 5 2.1116 -0.0088
-4 26 6 -3.7737 -0.0052
-4 26 7 -0.0666 -0.0093
-4 26 8 3.8788 0.0173
-4 26 9 0.6351 -0.0095
-4 26 10 -5.8237 0.0158
-4 26 11 0.3670 -0.0472
-4 26 12 0.9233 -0.0106
-4 27 1 -1.3933 0.0032
-4 27 2 -5.7356 -0.0144
-4 27 3 0.4978 -0.0155
-4 27 4 4.0685 0.0032
-4 27 5 -1.3082 0.0160
-4 27 6 -5.7842 0.0130
-4 27 7 2.2931 -0.0311
-4 27 8 2.5545 -0.0037
-4 27 9 -0.8906 0.0199
-4 27 10 -1.4939 0.0248
-4 27 11 0.6250 0.0129
-4 28 1 -1.5246 -0.0166
-4 28 2 -3.6511 -0.0009
-4 28 3 1.9910 0.0154
-4 28 4 4.5235 0.0123
-4 28 5 -0.5718 0.0166
-4 28 6 3.3854 0.0338
-4 28 7 0.8124 0.0017
-4 28 8 -2.0361 -0.0241
-4 28 9 0.4591 0.0066
-4 28 10 3.3201 0.0041
-4 29 1 -0.6178 -0.0337
-4 29 2 3.5439 -0.0272
-4 29 3 -2.0788 0.0153
-4 29 4 -2.2505 -0.0100
-4 29 5 0.4971 -0.0090
-4 29 6 2.8037 -0.0192
-4 29 7 -1.9887 0.0332
-4 29 8 -0.8889 -0.0154
-4 29 9 -0.4498 -0.0365
-4 30 1 0.6483 0.0110
-4 30 2 2.5131 -0.0164
-4 30 3 -2.0538 -0.0051
-4 30 4 -2.0325 -0.0206
-4 30 5 0.1182 0.0008
-4 30 6 -1.4788 -0.0434
-4 30 7 -0.7498 0.0139
-4 31 1 1.1554 0.0585
-4 31 2 -1.1959 0.0363
-4 31 3 1.2533 -0.0159
-4 31 4 0.7105 0.0075
-3 0 2 24.5541 0.0128
-3 0 4 7.6509 0.0753
-3 0 6 24.2276 0.1343
-3 0 8 9.8521 -0.2848
-3 0 10 -15.0802 0.0685
-3 0 12 10.7349 -0.0735
-3 0 14 -8.0778 -0.2508
-3 0 16 0.5667 0.1066
-3 0 18 0.2873 -0.0451
-3 0 20 -1.1955 -0.0493
-3 0 22 1.5606 0.1425
-3 1 1 -3.3525 -0.1301
-3 1 2 -90.6623 -0.1149
-3 1 3 3.4109 0.2664
-3 1 4 47.5016 -0.2598
-3 1 5 -7.1125 -0.0449
-3 1 6 -38.5849 0.0192
-3 1 7 1.9248 0.0034
-3 1 8 14.8314 -0.1325
-3 1 9 -1.7668 -0.0842
-3 1 10 -25.3094 -0.2429
-3 1 11 -0.3431 -0.0011
-3 1 12 -9.0155 0.1958
-3 1 13 0.7760 0.1574
-3 1 14 -6.4706 -0.0495
-3 1 15 -0.3781 -0.0326
-3 1 16 -3.7376 -0.0712
-3 1 17 0.5431 -0.0754
-3 1 18 0.3690 0.1092
-3 1 19 -0.3554 -0.0242
-3 1 20 -0.9849 -0.0765
-3 1 21 0.1046 -0.0548
-3 1 22 -0.5411 -0.0126
-3 2 1 17.9614 -0.0289
-3 2 2 -12.9037 0.0400
-3 2 3 27.4235 0.0507
-3 2 4 -11.4018 -0.0332
-3 2 5 20.2330 0.1057
-3 2 6 -22.0358 -0.0938
-3 2 7 20.7244 -0.1389
-3 2 8 -6.6454 0.2056
-3 2 9 16.5137 -0.0447
-3 2 10 12.1351 -0.0797
-3 2 11 8.5738 0.0362
-3 2 12 -9.1003 0.0051
-3 2 13 4.2120 -0.0321
-3 2 14 7.3712 0.1651
-3 2 15 4.1182 0.0422
-3 2 16 -0.6305 -0.1018
-3 2 17 1.1874 -0.0326
-3 2 18 -0.2601 0.0602
-3 2 19 0.9860 -0.0017
-3 2 20 0.8671 0.0671
-3 2 21 -0.5008 0.0376
-3 2 22 -1.2700 -0.0848
-3 3 1 6.3378 0.0898
-3 3 2 47.4111 -0.0595
-3 3 3 -4.7215 -0.1528
-3 3 4 -42.0845 0.1493
-3 3 5 12.4452 -0.0110
-3 3 6 5.9594 -0.0428
-3 3 7 -2.5166 -0.0106
-3 3 8 -15.3525 0.0419
-3 3 9 2.9922 0.0779
-3 3 10 15.1944 0.1406
-3 3 11 0.6459 -0.0222
-3 3 12 2.4891 -0.1221
-3 3 13 -1.8140 -0.1075
-3 3 14 4.5109 0.0359
-3 3 15 0.4468 0.0151
-3 3 16 0.3559 0.0454
-3 3 17 -0.8776 0.0152
-3 3 18 -0.9288 -0.0865
-3 3 19 0.7947 0.0158
-3 3 20 0.0758 0.0450
-3 3 21 -0.0543 0.0193
-3 3 22 0.2104 0.0071
-3 4 1 -29.0622 0.0379
-3 4 2 -12.8957 -0.0587
-3 4 3 -24.3882 0.0051
-3 4 4 18.9432 -0.0103
-3 4 5 -27.4626 -0.0701
-3 4 6 15.8587 0.0436
-3 4 7 -27.9509 0.0404
-3 4 8 -0.7007 -0.0555
-3 4 9 -20.0922 0.0194
-3 4 10 -5.6702 0.0746
-3 4 11 -13.0837 -0.0302
-3 4 12 5.6122 0.0336
-3 4 13 -4.0186 0.0077
-3 4 14 -5.7385 -0.0457
-3 4 15 -5.3108 -0.0076
-3 4 16 0.4508 0.0688
-3 4 17 -1.0660 -0.0008
-3 4 18 -0.0828 -0.0395
-3 4 19 -0.9292 -0.0003
-3 4 20 -0.9646 -0.0366
-3 4 21 0.2034 -0.0109
-3 4 22 0.5432 0.0068
-3 5 1 -1.7860 -0.0184
-3 5 2 3.8754 0.1200
-3 5 3 -3.8161 0.0175
-3 5 4 31.2789 -0.0495
-3 5 5 0.1064 0.0334
-3 5 6 33.4548 0.0214
-3 5 7 -3.8882 0.0259
-3 5 8 14.1679 0.0425
-3 5 9 0.0447 -0.0784
-3 5 10 -2.8344 -0.0235
-3 5 11 0.0990 -0.0123
-3 5 12 4.8786 0.0328
-3 5 13 1.7341 0.0222
-3 5 14 -2.2256 -0.0265
-3 5 15 1.1322 -0.0139
-3 5 16 3.3506 -0.0119
-3 5 17 0.3549 0.0183
-3 5 18 1.5812 0.0390
-3 5 19 -0.5436 0.0131
-3 5 20 0.7735 -0.0010
-3 5 21 -0.1722 0.0177
-3 5 22 -0.0005 0.0154
-3 6 1 28.8866 -0.0187
-3 6 2 32.1906 0.0199
-3 6 3 -11.6969 -0.0431
-3 6 4 -22.8008 0.0312
-3 6 5 20.3568 0.0018
-3 6 6 -7.8348 0.0043
-3 6 7 19.2252 -0.0102
-3 6 8 6.6202 -0.0456
-3 6 9 9.6793 0.0040
-3 6 10 0.8860 -0.0308
-3 6 11 11.8490 0.0283
-3 6 12 -3.0201 0.0069
-3 6 13 -0.8609 0.0063
-3 6 14 3.9190 -0.0135
-3 6 15 2.9538 0.0045
-3 6 16 0.1931 -0.0037
-3 6 17 -0.5780 0.0099
-3 6 18 0.4902 0.0113
-3 6 19 -0.0266 -0.0164
-3 6 20 2.0479 -0.0129
-3 6 21 -0.0050 -0.0001
-3 6 22 -0.0088 0.0418
-3 7 1 -6.8318 -0.0365
-3 7 2 -26.9204 -0.0557
-3 7 3 14.8358 0.0564
-3 7 4 -15.8770 0.0014
-3 7 5 -21.3439 0.0056
-3 7 6 -49.3916 0.0209
-3 7 7 14.0097 -0.0500
-3 7 8 -8.5012 -0.0403
-3 7 9 -4.6751 0.0369
-3 7 10 -2.9257 -0.0213
-3 7 11 -1.3924 0.0183
-3 7 12 -6.0809 0.0325
-3 7 13 -0.8355 0.0180
-3 7 14 1.3966 0.0089
-3 7 15 -3.6774 0.0027
-3 7 16 -4.2009 -0.0126
-3 7 17 0.0113 -0.0108
-3 7 18 -1.0180 -0.0004
-3 7 19 -0.0906 -0.0281
-3 7 20 -0.6659 -0.0203
-3 7 21 0.1305 -0.0149
-3 7 22 0.2099 -0.0288
-3 8 1 -19.9783 -0.0194
-3 8 2 -30.1447 0.0065
-3 8 3 51.4856 -0.0162
-3 8 4 19.0374 -0.0174
-3 8 5 -9.7511 0.0152
-3 8 6 1.8104 -0.0260
-3 8 7 -4.1355 -0.0038
-3 8 8 -7.1244 0.0613
-3 8 9 2.0949 -0.0147
-3 8 10 -0.9199 -0.0054
-3 8 11 -6.6666 -0.0331
-3 8 12 2.5818 -0.0406
-3 8 13 5.8898 -0.0011
-3 8 14 -2.4587 0.0242
-3 8 15 0.2380 -0.0192
-3 8 16 -0.7910 -0.0370
-3 8 17 2.3868 0.0029
-3 8 18 0.0289 0.0059
-3 8 19 0.7787 0.0296
-3 8 20 -2.3698 0.0267
-3 8 21 0.6993 -0.0051
-3 8 22 0.1553 -0.0436
-3 9 1 12.3043 0.0439
-3 9 2 16.8857 -0.0044
-3 9 3 -17.9564 -0.0499
-3 9 4 -0.4410 0.0201
-3 9 5 33.0137 -0.0463
-3 9 6 34.9803 -0.0034
-3 9 7 -19.3727 0.0458
-3 9 8 -0.8996 0.0065
-3 9 9 7.1143 0.0199
-3 9 10 0.2649 0.0157
-3 9 11 1.4584 0.0068
-3 9 12 0.2395 -0.0406
-3 9 13 0.1350 -0.0103
-3 9 14 -2.0095 0.0133
-3 9 15 4.8178 0.0095
-3 9 16 1.9339 0.0137
-3 9 17 -0.2618 -0.0037
-3 9 18 -1.1329 -0.0058
-3 9 19 0.2955 0.0217
-3 9 20 -0.0924 0.0034
-3 9 21 -0.0631 -0.0240
-3 10 1 9.1642 0.0221
-3 10 2 11.1853 0.0106
-3 10 3 -63.0314 0.0499
-3 10 4 -10.5737 -0.0141
-3 10 5 6.2836 -0.0088
-3 10 6 -0.3833 0.0271
-3 10 7 -6.0402 0.0213
-3 10 8 4.4233 -0.0320
-3 10 9 -2.5410 0.0002
-3 10 10 3.3710 0.0100
-3 10 11 0.8351 0.0208
-3 10 12 -3.0734 0.0141
-3 10 13 -6.1021 -0.0107
-3 10 14 1.7393 -0.0226
-3 10 15 -1.2240 0.0193
-3 10 16 0.9453 0.0171
-3 10 17 -2.9108 -0.0163
-3 10 18 -1.2187 -0.0134
-3 10 19 -0.5089 -0.0041
-3 10 20 1.1890 -0.0018
-3 10 21 -1.3777 0.0237
-3 11 1 -10.1006 -0.0060
-3 11 2 4.0153 0.0097
-3 11 3 10.7166 0.0118
-3 11 4 12.9194 -0.0171
-3 11 5 -26.5121 0.0298
-3 11 6 -9.8882 -0.0258
-3 11 7 15.0986 0.0056
-3 11 8 9.3524 0.0082
-3 11 9 -6.1866 -0.0357
-3 11 10 5.3530 -0.0044
-3 11 11 0.2826 -0.0127
-3 11 12 6.3089 0.0099
-3 11 13 -0.4591 0.0081
-3 11 14 2.7027 -0.0145
-3 11 15 -3.2078 0.0027
-3 11 16 0.7273 -0.0018
-3 11 17 0.5713 -0.0011
-3 11 18 2.9779 -0.0139
-3 11 19 -0.0642 -0.0002
-3 11 20 0.4958 0.0225
-3 11 21 0.2741 0.0649
-3 12 1 -0.7091 0.0080
-3 12 2 6.8816 -0.0193
-3 12 3 42.4432 0.0034
-3 12 4 2.9054 0.0223
-3 12 5 -10.7851 0.0052
-3 12 6 2.7209 -0.0245
-3 12 7 7.2241 -0.0288
-3 12 8 -3.8901 0.0022
-3 12 9 -7.8077 0.0173
-3 12 10 -3.3085 -0.0129
-3 12 11 3.1968 0.0093
-3 12 12 2.4414 0.0143
-3 12 13 1.3760 0.0089
-3 12 14 -1.0682 0.0087
-3 12 15 0.2905 0.0048
-3 12 16 -0.5755 0.0170
-3 12 17 2.2024 0.0166
-3 12 18 1.5081 0.0039
-3 12 19 -0.4223 -0.0398
-3 12 20 -0.0457 -0.0254
-3 12 21 1.1214 -0.0392
-3 13 1 1.4227 -0.0309
-3 13 2 -14.8555 0.0024
-3 13 3 0.4579 0.0103
-3 13 4 -19.2644 -0.0064
-3 13 5 9.4359 0.0162
-3 13 6 -4.2433 -0.0020
-3 13 7 -5.1011 -0.0478
-3 13 8 -12.7643 -0.0063
-3 13 9 2.9781 0.0245
-3 13 10 -7.8684 -0.0026
-3 13 11 -2.3622 0.0017
-3 13 12 -7.7274 0.0117
-3 13 13 1.3585 -0.0150
-3 13 14 -2.7819 -0.0103
-3 13 15 0.4620 -0.0138
-3 13 16 -1.2065 -0.0061
-3 13 17 -0.3949 0.0187
-3 13 18 -2.7257 0.0208
-3 13 19 -0.1724 -0.0172
-3 13 20 -0.3079 -0.0287
-3 14 1 -4.4407 -0.0141
-3 14 2 -11.0450 -0.0003
-3 14 3 -10.4825 -0.0374
-3 14 4 1.7849 -0.0020
-3 14 5 17.0387 0.0097
-3 14 6 -5.7660 0.0064
-3 14 7 -2.0739 0.0236
-3 14 8 7.1933 0.0104
-3 14 9 18.7191 -0.0059
-3 14 10 -0.5477 0.0168
-3 14 11 -4.4200 -0.0240
-3 14 12 0.0993 -0.0099
-3 14 13 3.4832 0.0073
-3 14 14 -0.5592 0.0068
-3 14 15 0.2234 -0.0195
-3 14 16 -0.2038 -0.0207
-3 14 17 -1.0545 -0.0018
-3 14 18 -0.4618 0.0117
-3 14 19 0.9089 0.0478
-3 14 20 -0.1004 0.0287
-3 15 1 7.6769 0.0210
-3 15 2 10.6489 -0.0119
-3 15 3 -8.4892 -0.0114
-3 15 4 18.7245 0.0146
-3 15 5 4.8798 -0.0312
-3 15 6 2.3357 0.0324
-3 15 7 -3.5856 0.0368
-3 15 8 10.6870 -0.0041
-3 15 9 0.9268 -0.0161
-3 15 10 5.4850 0.0049
-3 15 11 3.2415 0.0035
-3 15 12 4.2027 -0.0160
-3 15 13 -1.5805 0.0080
-3 15 14 2.3539 0.0224
-3 15 15 0.8947 -0.0016
-3 15 16 0.0023 0.0034
-3 15 17 -0.0875 -0.0169
-3 15 18 1.1518 0.0025
-3 15 19 0.6189 0.0199
-3 15 20 0.0298 0.0191
-3 16 1 6.8364 -0.0134
-3 16 2 3.0450 0.0094
-3 16 3 -11.4162 0.0042
-3 16 4 -4.0742 -0.0112
-3 16 5 -18.0689 -0.0155
-3 16 6 6.9269 0.0249
-3 16 7 -3.6772 -0.0070
-3 16 8 -11.1295 -0.0134
-3 16 9 -21.4807 -0.0090
-3 16 10 4.9750 -0.0082
-3 16 11 3.6960 0.0168
-3 16 12 -3.2705 0.0035
-3 16 13 -4.0570 -0.0134
-3 16 14 2.1712 -0.0073
-3 16 15 0.6047 0.0103
-3 16 16 0.6887 0.0102
-3 16 17 -0.1911 -0.0124
-3 16 18 -0.6069 -0.0036
-3 16 19 -0.5661 -0.0091
-3 17 1 -10.7311 0.0162
-3 17 2 1.4852 0.0162
-3 17 3 11.4856 0.0047
-3 17 4 -12.0502 -0.0019
-3 17 5 -9.2344 0.0109
-3 17 6 7.1184 -0.0155
-3 17 7 7.8804 -0.0046
-3 17 8 -6.1133 0.0074
-3 17 9 -3.7010 0.0043
-3 17 10 -0.7611 -0.0027
-3 17 11 -2.3001 -0.0057
-3 17 12 0.0539 0.0177
-3 17 13 0.8799 0.0050
-3 17 14 -1.4936 -0.0020
-3 17 15 -0.4891 0.0175
-3 17 16 0.4378 0.0033
-3 17 17 0.2096 -0.0167
-3 17 18 -0.1512 -0.0309
-3 17 19 -1.1552 -0.0235
-3 18 1 -7.7128 0.0280
-3 18 2 6.1891 0.0065
-3 18 3 15.8054 0.0223
-3 18 4 3.8252 0.0046
-3 18 5 11.2334 -0.0060
-3 18 6 -5.5206 -0.0313
-3 18 7 5.3342 -0.0122
-3 18 8 11.7565 0.0156
-3 18 9 14.5730 0.0001
-3 18 10 -6.6906 0.0052
-3 18 11 -2.8551 -0.0077
-3 18 12 4.6116 -0.0066
-3 18 13 0.9766 0.0003
-3 18 14 -2.1725 0.0022
-3 18 15 -1.8502 -0.0073
-3 18 16 -0.3076 -0.0055
-3 18 17 1.2193 0.0005
-3 18 18 0.6645 -0.0215
-3 19 1 7.0761 -0.0269
-3 19 2 -10.2247 -0.0027
-3 19 3 -10.5816 0.0014
-3 19 4 3.4604 -0.0012
-3 19 5 5.3103 0.0074
-3 19 6 -12.8711 -0.0055
-3 19 7 -8.1568 -0.0119
-3 19 8 2.6034 0.0063
-3 19 9 3.9323 0.0096
-3 19 10 -2.2908 0.0037
-3 19 11 -0.0675 0.0072
-3 19 12 -1.4294 -0.0078
-3 19 13 -0.2033 -0.0129
-3 19 14 0.4795 -0.0112
-3 19 15 -0.0397 -0.0129
-3 19 16 0.4634 0.0016
-3 19 17 -0.1306 0.0454
-3 19 18 0.1243 0.0501
-3 20 1 7.4343 -0.0129
-3 20 2 -8.4512 -0.0203
-3 20 3 -8.7782 -0.0073
-3 20 4 -1.4784 0.0024
-3 20 5 -1.3396 0.0162
-3 20 6 2.4434 0.0065
-3 20 7 -3.3055 0.0164
-3 20 8 -7.9056 -0.0111
-3 20 9 -3.6133 0.0045
-3 20 10 4.9747 -0.0121
-3 20 11 2.3536 -0.0026
-3 20 12 -2.9002 0.0057
-3 20 13 1.7723 0.0017
-3 20 14 1.2438 0.0055
-3 20 15 2.4861 0.0092
-3 20 16 -0.3655 0.0042
-3 20 17 -1.4213 0.0277
-3 21 1 -1.9538 0.0062
-3 21 2 9.1619 -0.0180
-3 21 3 7.2056 -0.0012
-3 21 4 2.5657 -0.0028
-3 21 5 0.4832 -0.0081
-3 21 6 9.4744 0.0058
-3 21 7 5.7575 0.0147
-3 21 8 -0.6120 -0.0119
-3 21 9 -2.2800 -0.0160
-3 21 10 1.8821 -0.0056
-3 21 11 2.0874 -0.0059
-3 21 12 -0.1697 -0.0123
-3 21 13 0.0409 0.0170
-3 21 14 0.1157 -0.0047
-3 21 15 -0.2922 0.0006
-3 21 16 -0.9560 -0.0132
-3 21 17 0.0654 -0.0395
-3 22 1 -6.1937 -0.0042
-3 22 2 3.9108 0.0084
-3 22 3 0.7980 -0.0128
-3 22 4 -0.2702 -0.0012
-3 22 5 -4.5598 0.0057
-3 22 6 0.5395 0.0099
-3 22 7 1.2680 -0.0090
-3 22 8 1.7954 0.0021
-3 22 9 -3.6538 0.0046
-3 22 10 -1.1406 0.0052
-3 22 11 -1.5184 0.0174
-3 22 12 -0.2083 0.0022
-3 22 13 -2.1503 0.0193
-3 22 14 -0.7620 -0.0249
-3 22 15 -2.2774 0.0174
-3 22 16 0.5737 -0.0107
-3 23 1 -0.4527 0.0071
-3 23 2 -1.6865 0.0173
-3 23 3 -3.6744 -0.0041
-3 23 4 -4.9922 -0.0077
-3 23 5 -2.9566 0.0042
-3 23 6 -0.1594 -0.0088
-3 23 7 -2.9609 -0.0102
-3 23 8 -1.1588 -0.0029
-3 23 9 1.0107 0.0205
-3 23 10 0.6733 0.0024
-3 23 11 -2.1968 0.0059
-3 23 12 2.1117 0.0187
-3 23 13 0.0177 -0.0126
-3 23 14 -0.0763 0.0110
-3 23 15 0.6583 0.0093
-3 23 16 0.3856 0.0059
-3 24 1 5.1681 0.0078
-3 24 2 2.5807 0.0211
-3 24 3 2.2749 0.0165
-3 24 4 -0.1420 -0.0018
-3 24 5 5.0105 -0.0228
-3 24 6 -1.7108 -0.0054
-3 24 7 -0.9941 0.0067
-3 24 8 3.0979 0.0002
-3 24 9 4.3144 0.0050
-3 24 10 -2.2427 0.0089
-3 24 11 0.3439 -0.0223
-3 24 12 2.0074 -0.0156
-3 24 13 1.1646 -0.0208
-3 24 14 0.4293 0.0398
-3 24 15 1.4610 -0.0510
-3 25 1 0.4352 -0.0016
-3 25 2 -4.5898 0.0028
-3 25 3 1.9071 -0.0002
-3 25 4 4.5873 0.0160
-3 25 5 1.5001 -0.0061
-3 25 6 -7.6228 0.0079
-3 25 7 1.5177 0.0019
-3 25 8 2.1180 0.0066
-3 25 9 -1.1922 -0.0183
-3 25 10 -2.8016 -0.0032
-3 25 11 1.0561 -0.0036
-3 25 12 -2.4089 -0.0171
-3 25 13 -0.2241 0.0046
-3 26 1 -4.2015 -0.0020
-3 26 2 -6.6165 -0.0291
-3 26 3 -0.5745 -0.0093
-3 26 4 1.3076 0.0083
-3 26 5 -2.9497 0.0155
-3 26 6 1.0609 0.0070
-3 26 7 1.7519 -0.0048
-3 26 8 -4.8727 -0.0051
-3 26 9 -1.3992 -0.0218
-3 26 10 2.9914 -0.0060
-3 26 11 0.6826 0.0190
-3 26 12 -1.7955 0.0251
-3 27 1 0.1018 -0.0066
-3 27 2 5.4985 -0.0178
-3 27 3 -1.2801 0.0186
-3 27 4 -2.7598 0.0000
-3 27 5 1.0145 0.0038
-3 27 6 8.8979 0.0122
-3 27 7 -0.9146 -0.0022
-3 27 8 -1.5882 0.0100
-3 27 9 1.5959 -0.0036
-3 27 10 2.5861 0.0107
-3 27 11 -0.1839 -0.0031
-3 27 12 1.2964 0.0268
-3 28 1 2.0933 -0.0143
-3 28 2 6.2260 -0.0026
-3 28 3 -2.4774 0.0032
-3 28 4 -1.7840 -0.0166
-3 28 5 0.9413 -0.0032
-3 28 6 -0.2917 -0.0226
-3 28 7 -2.1927 -0.0031
-3 28 8 3.8839 0.0277
-3 28 9 -0.8210 0.0065
-3 28 10 -1.5067 -0.0049
-3 28 11 -1.0859 -0.0226
-3 29 1 0.0194 0.0125
-3 29 2 -2.4023 0.0183
-3 29 3 0.5265 -0.0327
-3 29 4 1.4263 -0.0202
-3 29 5 -1.7635 0.0156
-3 29 6 -4.7351 -0.0308
-3 29 7 0.2345 0.0118
-3 29 8 0.8889 -0.0151
-3 29 9 -0.9633 0.0266
-3 30 1 0.0751 0.0348
-3 30 2 -2.9765 0.0299
-3 30 3 3.1329 -0.0107
-3 30 4 1.3953 0.0124
-3 30 5 -0.2812 -0.0039
-3 30 6 0.2811 0.0309
-3 30 7 1.4681 0.0007
-3 31 1 -0.6814 -0.0164
-3 31 2 -0.2674 -0.0094
-3 31 3 0.1149 0.0301
-3 31 4 -0.8827 0.0179
-3 31 5 0.6899 -0.0376
-2 0 2 -147.6303 -0.4577
-2 0 4 28.2005 -0.2775
-2 0 6 -11.5678 0.1241
-2 0 8 -1.7698 -0.1423
-2 0 10 -7.9365 -0.1741
-2 0 12 -21.8617 0.1999
-2 0 14 -4.1975 -0.1382
-2 0 16 -5.7354 0.0039
-2 0 18 -2.6070 0.0987
-2 0 20 1.1749 -0.1074
-2 0 22 -0.0098 0.0472
-2 1 1 20.5420 0.0596
-2 1 2 101.2252 0.2488
-2 1 3 4.3198 0.0153
-2 1 4 -69.8512 -0.1576
-2 1 5 19.9095 0.1309
-2 1 6 43.3991 -0.1307
-2 1 7 7.3120 -0.1349
-2 1 8 -12.2711 0.2456
-2 1 9 8.6052 -0.0246
-2 1 10 12.3258 -0.1633
-2 1 11 6.5015 -0.0129
-2 1 12 -3.1124 0.0407
-2 1 13 1.6803 -0.0634
-2 1 14 1.1101 0.1143
-2 1 15 2.7711 0.0519
-2 1 16 2.5696 -0.1444
-2 1 17 0.5103 -0.0507
-2 1 18 -0.7489 0.1071
-2 1 19 1.0035 0.0643
-2 1 20 0.5524 0.0177
-2 1 21 0.1106 0.0741
-2 1 22 -0.5891 -0.1345
-2 2 1 20.5673 0.0497
-2 2 2 113.1868 0.2458
-2 2 3 -19.6354 -0.3030
-2 2 4 -31.8372 0.1555
-2 2 5 8.8079 0.0088
-2 2 6 0.6846 -0.0976
-2 2 7 -0.8503 0.0456
-2 2 8 -6.6877 0.1139
-2 2 9 2.2844 0.1378
-2 2 10 6.3711 0.1404
-2 2 11 1.5071 0.0292
-2 2 12 16.1308 -0.1605
-2 2 13 0.7153 -0.1358
-2 2 14 2.3342 0.1031
-2 2 15 -1.8237 -0.0051
-2 2 16 4.1996 -0.0305
-2 2 17 0.3727 0.0270
-2 2 18 1.7112 -0.0962
-2 2 19 -0.2271 -0.0116
-2 2 20 -1.2086 0.0681
-2 2 21 0.8238 0.0438
-2 2 22 -0.1627 -0.0458
-2 3 1 -43.2754 -0.0483
-2 3 2 -75.8460 -0.1477
-2 3 3 -9.7004 0.0155
-2 3 4 43.0883 0.0452
-2 3 5 -41.4997 -0.0928
-2 3 6 -22.6106 0.0724
-2 3 7 -18.6282 0.0405
-2 3 8 3.7229 -0.1894
-2 3 9 -18.3341 0.0398
-2 3 10 -10.2555 0.1116
-2 3 11 -14.8100 -0.0133
-2 3 12 6.0468 -0.0392
-2 3 13 -3.8012 0.0552
-2 3 14 -2.4765 -0.0411
-2 3 15 -5.9659 0.0030
-2 3 16 -0.8232 0.0967
-2 3 17 -1.4293 0.0173
-2 3 18 -0.2565 -0.0850
-2 3 19 -2.0643 -0.0303
-2 3 20 -0.6008 -0.0098
-2 3 21 -0.1345 -0.0352
-2 3 22 0.6797 0.0597
-2 4 1 -19.6957 -0.0218
-2 4 2 -35.9564 0.0634
-2 4 3 23.5752 0.1641
-2 4 4 36.5796 -0.0291
-2 4 5 -10.6583 0.0024
-2 4 6 22.6469 0.0511
-2 4 7 3.2019 0.0160
-2 4 8 23.7271 -0.0413
-2 4 9 -7.5343 -0.0502
-2 4 10 -2.9215 -0.0547
-2 4 11 0.0314 -0.0001
-2 4 12 -4.0013 0.0705
-2 4 13 -2.3954 0.0368
-2 4 14 1.5923 -0.0460
-2 4 15 2.9832 -0.0104
-2 4 16 -0.7921 0.0275
-2 4 17 -0.8195 -0.0065
-2 4 18 0.0990 0.0494
-2 4 19 -0.1442 0.0083
-2 4 20 1.5766 -0.0221
-2 4 21 -0.9887 -0.0047
-2 4 22 0.3599 0.0275
-2 5 1 26.7038 -0.0023
-2 5 2 40.3930 0.0177
-2 5 3 6.3557 -0.0320
-2 5 4 -8.6129 0.0224
-2 5 5 24.3651 -0.0305
-2 5 6 -3.5942 -0.0127
-2 5 7 21.9493 -0.0215
-2 5 8 7.1006 0.0547
-2 5 9 12.8796 -0.0342
-2 5 10 7.5134 -0.0517
-2 5 11 12.7537 0.0425
-2 5 12 -9.1513 0.0294
-2 5 13 3.2018 -0.0181
-2 5 14 4.0274 0.0013
-2 5 15 4.2040 -0.0080
-2 5 16 -0.7317 -0.0173
-2 5 17 1.3906 -0.0012
-2 5 18 1.3052 0.0322
-2 5 19 1.2213 -0.0110
-2 5 20 0.9529 -0.0028
-2 5 21 -0.3294 0.0091
-2 5 22 -0.2818 0.0090
-2 6 1 -4.3603 -0.0548
-2 6 2 -27.4284 -0.1390
-2 6 3 -9.3387 0.0171
-2 6 4 -31.0805 -0.0106
-2 6 5 4.1738 0.0287
-2 6 6 -38.6914 0.0045
-2 6 7 -5.7158 -0.0460
-2 6 8 -31.3361 -0.0044
-2 6 9 15.2539 -0.0098
-2 6 10 0.6223 0.0032
-2 6 11 -3.7393 -0.0072
-2 6 12 -4.0361 0.0179
-2 6 13 4.3810 0.0070
-2 6 14 -3.6427 -0.0035
-2 6 15 -3.7005 0.0248
-2 6 16 -1.7731 -0.0075
-2 6 17 0.7411 0.0017
-2 6 18 -0.9442 -0.0031
-2 6 19 0.1774 -0.0117
-2 6 20 -2.0314 -0.0065
-2 6 21 0.5842 -0.0124
-2 6 22 -0.0694 -0.0053
-2 7 1 14.8923 0.0105
-2 7 2 -12.3240 0.0329
-2 7 3 4.8666 -0.0103
-2 7 4 -12.1026 -0.0228
-2 7 5 15.8811 0.0522
-2 7 6 17.5009 -0.0336
-2 7 7 -17.9599 0.0206
-2 7 8 -13.4328 0.0510
-2 7 9 0.9551 0.0087
-2 7 10 -4.7239 0.0093
-2 7 11 -3.7701 -0.0407
-2 7 12 9.2812 -0.0194
-2 7 13 -0.7995 -0.0124
-2 7 14 -4.1705 -0.0022
-2 7 15 0.5530 -0.0143
-2 7 16 1.3108 -0.0354
-2 7 17 0.0713 0.0054
-2 7 18 -1.4495 0.0098
-2 7 19 0.5002 0.0349
-2 7 20 -0.9036 0.0080
-2 7 21 1.0795 0.0042
-2 7 22 -0.1680 -0.0395
-2 8 1 32.1226 0.0750
-2 8 2 39.5904 0.0359
-2 8 3 -9.6282 -0.0854
-2 8 4 13.1843 0.0167
-2 8 5 6.2012 -0.0417
-2 8 6 35.5193 -0.0213
-2 8 7 4.8252 0.0318
-2 8 8 19.8170 0.0215
-2 8 9 -19.8772 0.0247
-2 8 10 -1.5472 0.0042
-2 8 11 5.6960 0.0111
-2 8 12 2.1765 -0.0503
-2 8 13 -5.5145 0.0064
-2 8 14 1.6161 0.0281
-2 8 15 4.2552 -0.0137
-2 8 16 1.8164 -0.0032
-2 8 17 -0.3398 0.0039
-2 8 18 -0.1276 -0.0181
-2 8 19 0.5287 0.0109
-2 8 20 1.5390 0.0091
-2 8 21 -0.3969 -0.0054
-2 8 22 -0.5123 -0.0153
-2 9 1 -45.8100 0.0138
-2 9 2 -1.9890 -0.0139
-2 9 3 -15.2697 0.0483
-2 9 4 12.9462 0.0031
-2 9 5 -41.8476 0.0195
-2 9 6 -14.9548 0.0392
-2 9 7 11.7507 -0.0024
-2 9 8 13.5314 -0.0709
-2 9 9 -9.9041 0.0125
-2 9 10 2.0551 0.0039
-2 9 11 -2.8085 0.0130
-2 9 12 -5.9981 0.0039
-2 9 13 -1.1814 0.0078
-2 9 14 2.5947 0.0040
-2 9 15 -3.6255 0.0178
-2 9 16 -1.3851 0.0278
-2 9 17 -1.3667 -0.0147
-2 9 18 1.0077 -0.0260
-2 9 19 -1.3170 -0.0329
-2 9 20 -0.0849 -0.0054
-2 9 21 -1.4132 0.0084
-2 10 1 -41.4529 -0.0208
-2 10 2 -12.5607 0.0239
-2 10 3 17.3743 0.0436
-2 10 4 6.6690 -0.0293
-2 10 5 -14.3195 0.0179
-2 10 6 -18.3729 -0.0013
-2 10 7 1.1646 -0.0045
-2 10 8 1.1114 -0.0201
-2 10 9 15.8772 -0.0110
-2 10 10 4.7669 -0.0008
-2 10 11 -3.2825 -0.0051
-2 10 12 5.4491 0.0262
-2 10 13 4.9368 -0.0130
-2 10 14 1.9250 -0.0254
-2 10 15 -4.3949 0.0002
-2 10 16 -0.3201 0.0013
-2 10 17 0.6881 -0.0061
-2 10 18 1.8319 0.0138
-2 10 19 -1.1048 -0.0099
-2 10 20 -0.1727 -0.0024
-2 10 21 0.6097 0.0389
-2 11 1 45.1838 -0.0063
-2 11 2 7.6004 -0.0015
-2 11 3 17.7279 -0.0158
-2 11 4 -4.6158 0.0082
-2 11 5 33.3673 -0.0421
-2 11 6 6.7267 -0.0190
-2 11 7 -7.5752 -0.0152
-2 11 8 -10.6454 0.0249
-2 11 9 7.7306 -0.0055
-2 11 10 -0.5078 -0.0034
-2 11 11 2.0908 0.0114
-2 11 12 2.0466 0.0074
-2 11 13 1.7644 0.0117
-2 11 14 -0.8349 0.0009
-2 11 15 2.4991 -0.0010
-2 11 16 1.2657 0.0037
-2 11 17 1.1123 0.0151
-2 11 18 -0.8879 0.0213
-2 11 19 0.8875 0.0134
-2 11 20 0.9528 -0.0039
-2 11 21 1.0330 -0.0447
-2 12 1 27.0173 -0.0427
-2 12 2 -15.3780 -0.0064
-2 12 3 -11.5133 0.0026
-2 12 4 -17.7216 0.0197
-2 12 5 16.4543 0.0167
-2 12 6 0.4060 0.0101
-2 12 7 -9.4479 -0.0151
-2 12 8 -14.1532 -0.0056
-2 12 9 -5.0557 0.0061
-2 12 10 -8.0269 -0.0010
-2 12 11 -2.2291 -0.0057
-2 12 12 -10.1422 0.0096
-2 12 13 -2.1696 -0.0078
-2 12 14 -3.2728 0.0021
-2 12 15 3.9043 -0.0024
-2 12 16 -0.8798 -0.0005
-2 12 17 -1.5758 -0.0009
-2 12 18 -2.0201 0.0023
-2 12 19 1.2033 0.0081
-2 12 20 -0.7831 0.0019
-2 12 21 -0.5657 -0.0591
-2 13 1 -22.1016 -0.0239
-2 13 2 -10.4661 -0.0025
-2 13 3 -13.1413 -0.0296
-2 13 4 0.5259 -0.0114
-2 13 5 -3.6324 0.0086
-2 13 6 -3.5605 0.0047
-2 13 7 6.4577 0.0236
-2 13 8 8.6431 0.0201
-2 13 9 1.8946 -0.0121
-2 13 10 0.5393 0.0014
-2 13 11 2.6587 -0.0098
-2 13 12 -0.2955 -0.0099
-2 13 13 -1.3808 -0.0096
-2 13 14 0.4182 -0.0007
-2 13 15 0.6947 -0.0049
-2 13 16 -1.4559 -0.0110
-2 13 17 -0.2153 -0.0018
-2 13 18 0.9957 -0.0049
-2 13 19 -0.1498 0.0037
-2 13 20 -0.6539 0.0184
-2 14 1 -1.9881 0.0536
-2 14 2 20.9803 -0.0097
-2 14 3 1.4710 -0.0129
-2 14 4 17.3137 0.0079
-2 14 5 -13.1641 -0.0305
-2 14 6 9.3085 0.0048
-2 14 7 14.9163 0.0269
-2 14 9 -5.0520 -0.0212
-2 14 10 9.4767 0.0014
-2 14 11 7.1112 0.0067
-2 14 12 7.5174 -0.0250
-2 14 13 -1.5543 0.0215
-2 14 14 2.1941 0.0169
-2 14 15 -2.8169 0.0003
-2 14 16 1.2506 0.0055
-2 14 17 1.5133 0.0062
-2 14 18 0.4245 -0.0075
-2 14 19 -0.9258 0.0020
-2 14 20 0.8397 -0.0006
-2 15 1 -1.8465 0.0198
-2 15 2 11.1352 -0.0036
-2 15 3 6.7640 0.0173
-2 15 4 -4.4608 0.0074
-2 15 5 -21.8735 0.0061
-2 15 6 5.7738 0.0083
-2 15 7 -6.5745 -0.0210
-2 15 8 -8.6169 -0.0246
-2 15 9 -11.4382 0.0129
-2 15 10 -0.8061 0.0008
-2 15 11 -5.6572 -0.0021
-2 15 12 0.9353 0.0140
-2 15 13 0.6873 -0.0070
-2 15 14 -0.9871 0.0009
-2 15 15 -2.0114 -0.0065
-2 15 16 2.0731 -0.0036
-2 15 17 -0.1055 -0.0165
-2 15 18 -0.8258 0.0013
-2 15 19 -0.3899 -0.0049
-2 15 20 -0.1462 -0.0197
-2 16 1 -15.7481 -0.0100
-2 16 2 -7.3399 0.0090
-2 16 3 5.6356 0.0131
-2 16 4 -8.4373 -0.0164
-2 16 5 8.1529 0.0144
-2 16 6 -8.5851 -0.0095
-2 16 7 -14.2391 -0.0268
-2 16 8 -1.3270 -0.0019
-2 16 9 9.3344 0.0207
-2 16 10 -8.1063 0.0002
-2 16 11 -8.3744 -0.0058
-2 16 12 -0.6052 0.0215
-2 16 13 3.8014 -0.0101
-2 16 14 -0.6369 -0.0045
-2 16 15 1.2763 0.0130
-2 16 16 -1.0944 -0.0086
-2 16 17 -0.1824 -0.0082
-2 16 18 0.9905 -0.0052
-2 16 19 0.1288 -0.0249
-2 17 1 12.6211 0.0124
-2 17 2 -8.8678 0.0150
-2 17 3 -3.1668 0.0155
-2 17 4 10.6407 -0.0001
-2 17 5 29.0269 -0.0075
-2 17 6 -8.4016 -0.0227
-2 17 7 4.5829 0.0047
-2 17 8 9.1133 0.0144
-2 17 9 14.6578 0.0010
-2 17 10 -0.1785 0.0016
-2 17 11 3.8269 -0.0039
-2 17 12 -2.1476 -0.0135
-2 17 13 -0.5147 0.0041
-2 17 14 0.9145 -0.0006
-2 17 15 0.3888 0.0086
-2 17 16 -1.9907 0.0131
-2 17 17 0.0561 0.0090
-2 17 18 0.6024 -0.0215
-2 17 19 0.7031 -0.0125
-2 18 1 18.1137 -0.0289
-2 18 2 -9.7050 -0.0039
-2 18 3 -9.2176 -0.0126
-2 18 4 -2.1149 0.0103
-2 18 5 -4.5767 0.0096
-2 18 6 1.6823 0.0004
-2 18 7 8.2063 0.0079
-2 18 8 -8.5013 -0.0075
-2 18 9 -8.0355 0.0047
-2 18 10 4.9571 -0.0007
-2 18 11 5.8847 0.0082
-2 18 12 -4.1684 -0.0080
-2 18 13 -3.9588 -0.0135
-2 18 14 -0.1670 -0.0189
-2 18 15 0.3052 -0.0135
-2 18 16 0.6679 0.0161
-2 18 17 -0.9633 0.0137
-2 18 18 -0.7899 0.0257
-2 19 1 -9.6302 -0.0222
-2 19 2 5.2626 -0.0107
-2 19 3 3.1942 -0.0133
-2 19 4 -11.8579 -0.0006
-2 19 5 -20.0502 0.0182
-2 19 6 8.3841 0.0177
-2 19 7 -0.0856 0.0070
-2 19 8 -8.1604 -0.0130
-2 19 9 -10.3262 -0.0116
-2 19 10 2.0923 -0.0020
-2 19 11 1.3751 0.0100
-2 19 12 2.4236 0.0014
-2 19 13 1.2241 0.0091
-2 19 14 0.4472 -0.0044
-2 19 15 1.6655 -0.0011
-2 19 16 0.8007 -0.0007
-2 19 17 -0.1414 0.0292
-2 19 18 -0.5305 0.0383
-2 20 1 -10.3189 0.0188
-2 20 2 16.5765 -0.0081
-2 20 3 9.4225 0.0066
-2 20 4 6.8841 -0.0084
-2 20 5 2.6728 -0.0146
-2 20 6 3.7916 0.0075
-2 20 7 -1.1695 0.0102
-2 20 8 9.8172 -0.0141
-2 20 9 3.7513 -0.0179
-2 20 10 -2.2938 0.0050
-2 20 11 -2.1323 -0.0066
-2 20 12 3.5710 -0.0042
-2 20 13 3.2748 0.0252
-2 20 14 -0.0872 0.0150
-2 20 15 -1.3880 -0.0086
-2 20 16 -0.3272 -0.0313
-2 20 17 0.8134 -0.0177
-2 21 1 1.2369 0.0058
-2 21 2 -1.5981 0.0008
-2 21 3 -4.2236 -0.0079
-2 21 4 6.4833 -0.0033
-2 21 5 6.3511 -0.0118
-2 21 6 -4.8224 0.0044
-2 21 7 -3.1848 -0.0047
-2 21 8 4.7840 0.0029
-2 21 9 3.1876 0.0058
-2 21 10 -3.1252 -0.0061
-2 21 11 -5.1888 0.0108
-2 21 12 -1.5514 0.0052
-2 21 13 -1.8411 0.0014
-2 21 14 -1.8083 0.0016
-2 21 15 -2.0481 0.0172
-2 21 16 0.1922 -0.0342
-2 21 17 0.2507 -0.0450
-2 22 1 2.2405 0.0100
-2 22 2 -10.7661 0.0131
-2 22 3 -6.4980 -0.0026
-2 22 4 -4.9013 0.0020
-2 22 5 -1.3145 0.0040
-2 22 6 -3.7847 -0.0131
-2 22 7 -2.6481 -0.0038
-2 22 8 -3.4124 0.0168
-2 22 9 0.5605 0.0087
-2 22 10 0.8423 -0.0147
-2 22 11 -0.1683 0.0047
-2 22 12 0.0966 0.0014
-2 22 13 -2.2741 -0.0094
-2 22 14 1.0141 -0.0033
-2 22 15 1.6324 0.0333
-2 22 16 0.3235 0.0256
-2 23 1 4.4415 0.0040
-2 23 2 -1.9699 0.0015
-2 23 3 4.3146 0.0161
-2 23 4 1.2354 0.0026
-2 23 5 2.0750 -0.0134
-2 23 6 -1.0676 -0.0163
-2 23 7 3.2343 0.0092
-2 23 8 0.2019 0.0164
-2 23 9 1.0419 0.0144
-2 23 10 2.1372 0.0047
-2 23 11 4.6425 -0.0267
-2 23 12 0.2620 -0.0014
-2 23 13 1.3485 -0.0178
-2 23 14 1.7435 0.0094
-2 23 15 1.4170 -0.0457
-2 23 16 -0.2921 0.0612
-2 24 1 1.1141 -0.0132
-2 24 2 -0.2832 -0.0022
-2 24 3 3.2691 -0.0002
-2 24 4 1.2200 0.0072
-2 24 5 0.0782 0.0002
-2 24 6 0.2523 0.0106
-2 24 7 2.7429 -0.0067
-2 24 8 -3.8681 0.0091
-2 24 9 -2.4619 0.0006
-2 24 10 -0.0151 0.0048
-2 24 11 0.4116 0.0029
-2 24 12 -2.7961 0.0007
-2 24 13 0.8837 -0.0092
-2 24 14 -1.5605 0.0141
-2 24 15 -0.9921 -0.0353
-2 25 1 -4.8570 0.0018
-2 25 2 4.0331 -0.0019
-2 25 3 -3.2652 -0.0115
-2 25 4 -6.0286 0.0042
-2 25 5 -2.8487 0.0255
-2 25 6 5.4445 0.0111
-2 25 7 -1.8068 -0.0183
-2 25 8 -4.2241 -0.0210
-2 25 9 -0.9240 -0.0172
-2 25 10 -0.2878 0.0051
-2 25 11 -1.5939 0.0092
-2 25 12 0.5156 0.0015
-2 25 13 -0.1668 0.0051
-2 25 14 -0.7091 -0.0125
-2 26 1 -0.5966 0.0005
-2 26 2 7.6777 -0.0074
-2 26 3 -2.0890 0.0136
-2 26 4 0.4191 -0.0017
-2 26 5 0.9049 0.0028
-2 26 6 2.6295 0.0018
-2 26 7 -1.4022 -0.0101
-2 26 8 6.4789 -0.0155
-2 26 9 1.7839 -0.0074
-2 26 10 -0.5041 0.0293
-2 26 11 0.1360 -0.0295
-2 26 12 2.7322 0.0214
-2 27 1 1.8455 -0.0092
-2 27 2 -3.4131 -0.0016
-2 27 3 0.8675 0.0053
-2 27 4 5.8045 -0.0117
-2 27 5 -0.2711 -0.0183
-2 27 6 -5.6156 -0.0049
-2 27 7 0.3293 0.0046
-2 27 8 4.8950 0.0178
-2 27 9 -0.8919 -0.0181
-2 27 10 -0.4610 0.0137
-2 27 11 -0.5547 0.0005
-2 28 1 -0.8077 0.0076
-2 28 2 -7.6807 0.0073
-2 28 3 2.0779 -0.0296
-2 28 4 0.0927 -0.0067
-2 28 5 -1.3729 0.0060
-2 28 6 -2.4737 -0.0041
-2 28 7 0.3752 0.0369
-2 28 8 -4.1689 0.0014
-2 28 9 -0.4519 0.0160
-2 28 10 0.8610 -0.0379
-2 28 11 -0.3280 0.0526
-2 29 1 0.8011 0.0089
-2 29 2 1.6277 0.0119
-2 29 3 1.6308 -0.0084
-2 29 4 -2.4996 0.0101
-2 29 5 2.1156 0.0020
-2 29 6 3.0985 0.0054
-2 29 7 0.7448 0.0148
-2 29 8 -2.6704 -0.0284
-2 29 9 1.3567 0.0483
-2 30 1 0.8289 -0.0147
-2 30 2 3.2230 -0.0036
-2 30 3 -1.7093 0.0276
-2 30 4 -1.0633 -0.0019
-2 30 5 1.0541 -0.0268
-2 30 6 0.5425 -0.0051
-2 30 7 -0.0035 -0.0386
-2 30 8 0.5942 0.0002
-2 31 1 -0.8077 -0.0039
-2 31 2 -0.5778 -0.0127
-2 31 3 -1.9206 0.0237
-2 31 4 -0.0900 0.0055
-2 31 5 -0.9258 0.0156
-2 31 6 -0.7921 -0.0069
-1 0 2 146.8932 0.2972
-1 0 4 -62.6953 -0.1815
-1 0 6 47.3191 -0.0749
-1 0 8 23.0467 0.0907
-1 0 10 3.7397 -0.2667
-1 0 12 4.9943 0.0525
-1 0 14 -2.7796 0.0109
-1 0 16 1.9685 -0.1356
-1 0 18 1.9979 0.1441
-1 0 20 -0.3069 -0.0129
-1 0 22 -0.2604 -0.1250
-1 1 1 -7.9306 -0.1789
-1 1 3 3.6824 -0.1837
-1 1 4 101.0768 0.2635
-1 1 5 -10.0713 0.0647
-1 1 6 -40.5419 -0.1583
-1 1 7 1.7020 0.0116
-1 1 8 13.2957 0.1195
-1 1 9 1.3622 0.2367
-1 1 10 11.7570 0.0306
-1 1 11 -1.5983 0.0525
-1 1 12 12.8273 -0.1627
-1 1 13 1.7006 -0.1524
-1 1 14 8.3395 0.1514
-1 1 15 -1.9072 -0.0218
-1 1 16 2.9607 -0.1001
-1 1 17 0.3063 0.0252
-1 1 18 4.1263 -0.0874
-1 1 19 -0.3350 -0.0708
-1 1 20 -0.9859 0.0689
-1 1 21 0.2125 0.0498
-1 1 22 -0.5592 -0.0918
-1 2 1 -64.6786 -0.1079
-1 2 2 -124.1883 -0.2564
-1 2 3 1.8664 -0.0654
-1 2 4 51.2617 0.1738
-1 2 5 -38.4991 -0.0122
-1 2 6 -42.8979 0.0146
-1 2 7 -15.4335 0.0618
-1 2 8 -17.9872 -0.1559
-1 2 9 -11.6319 -0.0207
-1 2 10 -6.8415 0.1488
-1 2 11 -10.0526 -0.0494
-1 2 12 -1.8210 -0.0711
-1 2 13 -5.7058 0.0655
-1 2 14 2.8576 -0.0067
-1 2 15 -2.2113 0.0267
-1 2 16 -1.5240 0.1383
-1 2 17 -2.5885 0.0145
-1 2 18 -1.8629 -0.1207
-1 2 19 -0.6642 -0.0472
-1 2 20 -0.1199 0.0145
-1 2 21 -1.0221 -0.0577
-1 2 22 0.2131 0.1029
-1 3 1 18.0465 0.1230
-1 3 2 -21.6076 -0.0504
-1 3 3 -3.6237 0.1518
-1 3 4 -46.7959 -0.0661
-1 3 5 21.0731 -0.0389
-1 3 6 39.5144 0.1193
-1 3 7 -1.1853 0.0093
-1 3 8 6.6778 -0.0662
-1 3 9 -5.5348 -0.1077
-1 3 10 -3.0600 -0.0254
-1 3 11 3.2796 -0.0067
-1 3 12 -9.0029 0.1038
-1 3 13 -4.0355 0.0694
-1 3 14 -1.3116 -0.1040
-1 3 15 3.8653 -0.0069
-1 3 16 -1.7051 0.0733
-1 3 17 -0.5487 -0.0088
-1 3 18 -1.9373 0.0580
-1 3 19 0.5190 0.0216
-1 3 20 1.3696 -0.0441
-1 3 21 -0.6798 -0.0233
-1 3 22 0.4300 0.0399
-1 4 1 75.6562 0.0847
-1 4 2 68.7578 0.0879
-1 4 3 -8.3241 -0.0172
-1 4 4 -24.9148 -0.0950
-1 4 5 49.5380 -0.0104
-1 4 6 30.6994 0.0045
-1 4 7 13.8100 -0.0587
-1 4 8 6.8305 0.1310
-1 4 9 17.5427 -0.0131
-1 4 10 12.7401 -0.0387
-1 4 11 8.4304 0.0530
-1 4 12 -4.7589 0.0638
-1 4 13 7.7208 -0.0333
-1 4 14 -2.6237 0.0011
-1 4 15 2.1362 -0.0378
-1 4 16 0.7157 -0.0734
-1 4 17 3.5585 0.0031
-1 4 18 1.7383 0.0558
-1 4 19 1.0301 -0.0017
-1 4 20 0.6538 -0.0225
-1 4 21 0.8054 -0.0042
-1 4 22 -0.0164 -0.0327
-1 5 1 -16.6280 -0.0852
-1 5 2 2.9148 -0.1017
-1 5 3 -10.5529 -0.0769
-1 5 4 -19.4114 -0.0466
-1 5 5 -12.6128 0.0624
-1 5 6 -34.2190 -0.0428
-1 5 7 -6.0533 -0.0333
-1 5 8 -27.7255 0.0083
-1 5 9 11.9416 -0.0096
-1 5 10 -6.1360 0.0184
-1 5 11 -1.4270 -0.0247
-1 5 12 4.6138 -0.0164
-1 5 13 4.1238 -0.0212
-1 5 14 -6.2679 0.0370
-1 5 15 -2.7749 0.0291
-1 5 16 -0.4232 -0.0324
-1 5 17 0.1466 0.0117
-1 5 18 -0.5680 0.0091
-1 5 19 -0.2241 0.0106
-1 5 20 -1.8719 -0.0003
-1 5 21 0.9935 0.0053
-1 5 22 -0.3335 0.0065
-1 6 1 -23.4545 0.0051
-1 6 2 -11.2734 0.0173
-1 6 3 19.4537 0.0198
-1 6 4 -0.1922 0.0072
-1 6 5 -27.8025 0.0432
-1 6 6 -14.4372 0.0031
-1 6 7 5.9084 0.0374
-1 6 8 1.0098 -0.0372
-1 6 9 -16.0795 0.0247
-1 6 10 -14.8820 -0.0028
-1 6 11 4.4061 -0.0292
-1 6 12 9.4641 -0.0265
-1 6 13 -5.3437 0.0030
-1 6 14 1.4833 0.0020
-1 6 15 0.7211 0.0009
-1 6 16 0.0232 -0.0112
-1 6 17 -2.1004 -0.0070
-1 6 18 -1.7297 0.0129
-1 6 19 -0.2141 0.0247
-1 6 20 -0.1666 0.0307
-1 6 21 0.4577 0.0217
-1 6 22 -0.1961 -0.0278
-1 7 1 8.6165 0.0527
-1 7 2 4.9701 0.0798
-1 7 3 29.8076 -0.0012
-1 7 4 49.2244 0.0266
-1 7 5 -7.2836 -0.0545
-1 7 6 22.4549 -0.0163
-1 7 7 14.1082 0.0321
-1 7 8 31.1368 0.0247
-1 7 9 -17.8184 0.0354
-1 7 10 6.4358 -0.0109
-1 7 11 -2.8484 0.0098
-1 7 12 -3.2230 -0.0407
-1 7 13 -2.8677 0.0143
-1 7 14 7.7025 0.0278
-1 7 15 0.8021 -0.0139
-1 7 16 1.3611 0.0012
-1 7 17 0.2613 -0.0136
-1 7 18 1.4182 -0.0454
-1 7 19 0.2636 -0.0041
-1 7 20 1.6287 0.0205
-1 7 21 -0.9685 -0.0078
-1 7 22 0.1449 -0.0247
-1 8 1 -46.4233 -0.0294
-1 8 2 -21.0693 -0.0156
-1 8 3 -27.5086 0.0221
-1 8 4 13.4637 0.0268
-1 8 5 -4.6657 -0.0283
-1 8 6 -0.1558 0.0104
-1 8 7 -25.1189 0.0206
-1 8 8 0.9129 -0.0416
-1 8 9 10.5871 -0.0078
-1 8 10 10.4905 -0.0007
-1 8 11 -16.5207 -0.0062
-1 8 12 -9.6823 -0.0090
-1 8 13 2.2003 -0.0060
-1 8 14 0.1083 -0.0008
-1 8 15 -4.2227 0.0245
-1 8 16 -1.0466 0.0459
-1 8 17 -0.1382 -0.0100
-1 8 18 1.6444 -0.0391
-1 8 19 -1.3531 -0.0185
-1 8 20 -0.9755 -0.0262
-1 8 21 -1.2522 0.0025
-1 9 1 -3.0133 -0.0091
-1 9 2 3.9351 0.0053
-1 9 3 -38.5132 0.0395
-1 9 4 -32.7233 -0.0044
-1 9 5 19.1043 -0.0041
-1 9 6 -7.4198 0.0220
-1 9 7 -15.0727 -0.0131
-1 9 8 -16.7841 -0.0274
-1 9 9 19.7037 -0.0098
-1 9 10 2.4456 0.0065
-1 9 11 5.7041 0.0191
-1 9 12 5.0643 0.0490
-1 9 13 2.2852 -0.0144
-1 9 14 -2.8403 -0.0552
-1 9 15 -0.0588 -0.0101
-1 9 16 0.0153 0.0116
-1 9 17 0.0473 -0.0014
-1 9 18 -0.7267 0.0287
-1 9 19 -0.5443 -0.0101
-1 9 20 -0.3284 0.0040
-1 9 21 0.8038 0.0070
-1 10 1 77.7952 0.0008
-1 10 2 25.1757 0.0014
-1 10 3 24.8870 -0.0271
-1 10 4 -15.1742 -0.0054
-1 10 5 21.1062 -0.0084
-1 10 6 8.6019 -0.0340
-1 10 7 24.8117 -0.0443
-1 10 8 -8.9256 0.0534
-1 10 9 -5.1629 -0.0064
-1 10 10 -3.2322 0.0028
-1 10 11 17.4518 0.0242
-1 10 12 6.0829 0.0139
-1 10 13 -1.6865 0.0197
-1 10 14 -0.9735 -0.0012
-1 10 15 5.6646 -0.0148
-1 10 16 2.0412 -0.0233
-1 10 17 0.2328 0.0197
-1 10 18 -1.6893 0.0122
-1 10 19 2.0550 0.0054
-1 10 20 1.2603 0.0115
-1 10 21 0.7930 -0.0384
-1 11 1 3.0944 -0.0348
-1 11 2 -18.7330 -0.0318
-1 11 3 29.8859 -0.0297
-1 11 4 1.0157 0.0225
-1 11 5 -12.6878 0.0430
-1 11 6 -5.4420 -0.0042
-1 11 7 7.1647 -0.0024
-1 11 8 -0.5826 0.0098
-1 11 9 -16.4851 0.0035
-1 11 10 -11.7240 -0.0103
-1 11 11 -4.8795 -0.0213
-1 11 12 -7.5360 -0.0284
-1 11 13 -3.0665 -0.0001
-1 11 14 -2.4220 0.0314
-1 11 15 1.2482 0.0072
-1 11 16 -1.8428 -0.0063
-1 11 17 -0.7461 0.0142
-1 11 18 0.1529 0.0060
-1 11 19 0.5575 -0.0026
-1 11 20 -0.9137 -0.0271
-1 11 21 -0.4788 0.0058
-1 12 1 -57.6363 -0.0025
-1 12 2 -17.9471 -0.0129
-1 12 3 -13.7307 -0.0069
-1 12 4 11.7239 -0.0229
-1 12 5 -15.6335 0.0228
-1 12 6 -10.1390 0.0274
-1 12 7 -6.1418 0.0123
-1 12 8 13.9521 -0.0137
-1 12 9 1.4827 -0.0000
-1 12 10 -1.0133 0.0051
-1 12 11 -7.6653 -0.0163
-1 12 12 -1.4269 -0.0004
-1 12 13 2.5790 -0.0118
-1 12 14 0.6303 0.0024
-1 12 15 -4.3687 0.0034
-1 12 16 -1.8438 -0.0053
-1 12 17 2.1194 -0.0023
-1 12 18 1.5638 0.0348
-1 12 19 -1.6238 -0.0089
-1 12 20 -0.3784 0.0041
-1 12 21 -0.0077 0.0519
-1 13 1 -5.3839 0.0575
-1 13 2 25.4697 0.0097
-1 13 3 -11.1750 0.0019
-1 13 4 13.9381 -0.0139
-1 13 5 -3.5947 -0.0309
-1 13 6 13.5178 -0.0030
-1 13 7 4.3296 0.0094
-1 13 8 8.8436 0.0061
-1 13 9 9.5708 -0.0212
-1 13 10 14.2904 0.0129
-1 13 11 2.1236 -0.0012
-1 13 12 8.3924 -0.0015
-1 13 13 3.6645 0.0143
-1 13 14 3.0797 0.0133
-1 13 15 -3.7060 0.0091
-1 13 16 2.3479 -0.0069
-1 13 17 0.9736 -0.0083
-1 13 18 -0.4064 -0.0161
-1 13 19 -0.5232 0.0270
-1 13 20 1.0532 0.0182
-1 14 1 15.7033 0.0226
-1 14 2 13.4021 0.0120
-1 14 3 1.9694 0.0197
-1 14 4 -8.7639 0.0220
-1 14 5 1.0315 -0.0185
-1 14 6 6.8592 0.0043
-1 14 7 -14.6881 0.0140
-1 14 8 -12.0577 -0.0195
-1 14 9 0.0338 0.0108
-1 14 10 0.2984 -0.0039
-1 14 11 -4.6143 0.0017
-1 14 12 -0.8215 -0.0011
-1 14 13 -2.1580 -0.0123
-1 14 14 0.3092 -0.0012
-1 14 15 1.5416 -0.0105
-1 14 16 0.3748 0.0099
-1 14 17 -3.9004 -0.0230
-1 14 18 -0.3964 -0.0504
-1 14 19 1.0095 0.0235
-1 14 20 -0.4623 -0.0097
-1 15 1 6.4661 -0.0362
-1 15 2 -20.4323 0.0102
-1 15 3 -4.6354 0.0151
-1 15 4 -6.7579 -0.0211
-1 15 5 16.0799 0.0055
-1 15 6 -15.4966 0.0029
-1 15 7 -12.5338 -0.0185
-1 15 8 -5.9473 -0.0030
-1 15 9 -1.5027 0.0226
-1 15 10 -10.0293 -0.0007
-1 15 11 -0.3263 0.0110
-1 15 12 -6.6629 0.0282
-1 15 13 -2.3175 -0.0142
-1 15 14 0.3189 -0.0338
-1 15 15 5.2068 -0.0078
-1 15 16 -1.8697 0.0154
-1 15 17 -0.5749 -0.0028
-1 15 18 0.8989 -0.0021
-1 15 19 0.6565 -0.0287
-1 15 20 -0.5326 -0.0035
-1 16 1 14.7615 -0.0128
-1 16 2 -12.3560 0.0060
-1 16 3 4.4722 0.0012
-1 16 4 7.8413 -0.0030
-1 16 5 9.3508 0.0059
-1 16 6 -1.9368 -0.0186
-1 16 7 24.3056 -0.0110
-1 16 8 6.2766 0.0192
-1 16 9 -0.1799 -0.0050
-1 16 10 2.2622 -0.0026
-1 16 11 11.2072 0.0011
-1 16 12 -0.5168 -0.0062
-1 16 13 0.0309 0.0205
-1 16 14 -1.1961 -0.0005
-1 16 15 1.0026 0.0113
-1 16 16 0.8812 -0.0035
-1 16 17 2.7721 0.0185
-1 16 18 -1.1693 0.0129
-1 16 19 -0.5506 -0.0280
-1 17 1 -6.2966 -0.0157
-1 17 2 8.9688 -0.0093
-1 17 3 9.9375 -0.0165
-1 17 4 -9.1923 0.0259
-1 17 5 -19.4825 0.0064
-1 17 6 11.1053 -0.0026
-1 17 7 14.3257 0.0236
-1 17 8 -3.2035 -0.0064
-1 17 9 -4.8883 -0.0054
-1 17 10 3.0714 -0.0115
-1 17 11 0.4307 0.0022
-1 17 12 2.8506 -0.0345
-1 17 13 -0.5997 0.0045
-1 17 14 -3.4414 0.0195
-1 17 15 -4.1219 -0.0070
-1 17 16 1.0604 -0.0095
-1 17 17 0.0043 0.0092
-1 17 18 -1.1345 0.0207
-1 17 19 -0.5195 0.0139
-1 18 1 -21.4520 -0.0103
-1 18 2 11.1342 -0.0104
-1 18 3 -3.8554 -0.0141
-1 18 4 -7.3637 -0.0043
-1 18 5 -10.7329 0.0126
-1 18 6 -1.3920 0.0051
-1 18 7 -20.0825 0.0081
-1 18 8 -0.9888 -0.0092
-1 18 9 0.9650 -0.0155
-1 18 10 -2.8679 0.0004
-1 18 11 -9.2495 0.0023
-1 18 12 3.0059 0.0023
-1 18 13 2.8678 -0.0048
-1 18 14 1.9610 -0.0028
-1 18 15 -1.8616 0.0098
-1 18 16 -0.7616 0.0008
-1 18 17 -0.0522 0.0258
-1 18 18 1.4831 0.0400
-1 19 1 5.3177 0.0396
-1 19 2 1.3744 -0.0089
-1 19 3 -6.4046 0.0114
-1 19 4 18.8007 -0.0017
-1 19 5 15.6168 -0.0094
-1 19 6 -4.3102 0.0005
-1 19 7 -11.0856 -0.0090
-1 19 8 10.2035 0.0030
-1 19 9 7.1594 -0.0017
-1 19 10 1.3806 0.0052
-1 19 11 -1.6718 -0.0059
-1 19 12 0.5235 0.0159
-1 19 13 2.8789 0.0051
-1 19 14 3.1603 0.0030
-1 19 15 1.6268 0.0061
-1 19 16 -0.2060 -0.0199
-1 19 17 0.3860 -0.0179
-1 19 18 0.9637 -0.0256
-1 20 1 11.2585 0.0135
-1 20 2 -8.3688 0.0011
-1 20 3 -0.7245 0.0030
-1 20 4 5.6528 -0.0012
-1 20 5 5.8155 -0.0187
-1 20 6 1.5461 0.0055
-1 20 7 8.5359 -0.0088
-1 20 8 -1.3529 0.0045
-1 20 9 -2.5565 0.0268
-1 20 10 0.8648 -0.0018
-1 20 11 2.7513 0.0029
-1 20 12 -3.7057 0.0054
-1 20 13 -5.1719 -0.0021
-1 20 14 -2.4513 0.0080
-1 20 15 1.1760 -0.0170
-1 20 16 -0.1850 -0.0053
-1 20 17 -1.4004 -0.0626
-1 21 1 -3.4102 -0.0130
-1 21 2 -6.5247 0.0202
-1 21 3 0.6137 -0.0071
-1 21 4 -15.3676 -0.0150
-1 21 5 -8.1939 0.0097
-1 21 6 -0.1356 -0.0024
-1 21 7 6.1282 -0.0097
-1 21 8 -8.8292 0.0028
-1 21 9 -4.9781 0.0034
-1 21 10 -0.9425 -0.0016
-1 21 11 2.7598 -0.0098
-1 21 12 -1.2218 0.0011
-1 21 13 -2.9818 -0.0005
-1 21 14 -0.4463 -0.0240
-1 21 15 0.1980 0.0250
-1 21 16 -0.1270 0.0514
-1 21 17 -0.4971 0.0269
-1 22 1 1.7411 -0.0046
-1 22 2 3.5860 0.0021
-1 22 3 4.0114 0.0093
-1 22 4 -2.6752 -0.0013
-1 22 5 -0.1670 0.0045
-1 22 6 0.0503 -0.0005
-1 22 7 0.9290 0.0037
-1 22 8 0.5760 0.0039
-1 22 9 3.0944 -0.0082
-1 22 10 1.8352 0.0106
-1 22 11 1.7541 -0.0081
-1 22 12 2.2807 -0.0081
-1 22 13 5.1849 -0.0128
-1 22 14 2.1745 -0.0068
-1 22 15 -0.2914 -0.0124
-1 22 16 0.6332 0.0143
-1 23 1 1.6827 -0.0158
-1 23 2 6.8832 -0.0058
-1 23 3 2.6107 0.0039
-1 23 4 3.4777 0.0144
-1 23 5 1.7372 -0.0098
-1 23 6 1.8857 0.0054
-1 23 7 -2.2826 0.0085
-1 23 8 0.9342 0.0015
-1 23 9 1.2424 -0.0129
-1 23 10 -1.5910 0.0157
-1 23 11 -2.6368 0.0196
-1 23 12 -0.0053 -0.0034
-1 23 13 1.6177 -0.0143
-1 23 14 -1.6810 0.0506
-1 23 15 -0.8057 -0.0630
-1 24 1 -7.6281 0.0018
-1 24 2 2.4662 0.0004
-1 24 3 -3.8672 -0.0086
-1 24 4 -0.4337 0.0125
-1 24 5 -2.2862 0.0112
-1 24 6 -0.8937 -0.0036
-1 24 7 -3.6548 -0.0030
-1 24 8 1.3027 -0.0117
-1 24 9 -2.0929 -0.0188
-1 24 10 -3.3491 -0.0082
-1 24 11 -1.8288 0.0024
-1 24 12 -0.3810 0.0128
-1 24 13 -2.9180 0.0150
-1 24 14 -1.1812 0.0004
-1 24 15 -0.0712 0.0372
-1 25 1 -1.1787 0.0136
-1 25 2 -4.2439 -0.0129
-1 25 3 -2.6920 0.0024
-1 25 4 6.8916 -0.0010
-1 25 5 0.6903 0.0097
-1 25 6 -2.4639 0.0022
-1 25 7 0.6974 -0.0021
-1 25 8 5.9834 -0.0075
-1 25 9 0.4807 0.0069
-1 25 10 2.3952 -0.0127
-1 25 11 1.3857 -0.0191
-1 25 12 0.8508 0.0162
-1 25 13 -0.4549 0.0071
-1 25 14 1.8305 -0.0560
-1 26 1 5.1746 -0.0056
-1 26 2 -6.5662 -0.0022
-1 26 3 1.4771 0.0020
-1 26 4 2.2901 -0.0135
-1 26 5 0.9644 -0.0186
-1 26 6 0.3827 0.0024
-1 26 7 1.4141 0.0004
-1 26 8 -1.9999 0.0112
-1 26 9 0.7188 0.0066
-1 26 10 3.0798 0.0054
-1 26 11 -0.0588 -0.0094
-1 26 12 -0.5519 -0.0053
-1 26 13 0.5997 0.0010
-1 27 1 0.8891 -0.0011
-1 27 2 0.9604 0.0111
-1 27 3 1.4078 -0.0084
-1 27 4 -9.3756 -0.0131
-1 27 5 -0.1583 -0.0015
-1 27 6 2.1810 -0.0058
-1 27 7 -0.6285 0.0118
-1 27 8 -6.8422 0.0187
-1 27 9 0.0804 0.0194
-1 27 10 -1.2208 -0.0142
-1 27 11 -0.1806 0.0219
-1 28 1 0.2814 0.0046
-1 28 2 6.4096 0.0092
-1 28 3 1.0920 -0.0049
-1 28 4 -2.1486 -0.0016
-1 28 5 1.5172 0.0192
-1 28 6 0.4364 -0.0019
-1 28 7 1.5326 0.0155
-1 28 8 1.2594 -0.0134
-1 28 9 0.1124 0.0345
-1 28 10 -1.5823 -0.0239
-1 28 11 0.8821 0.0386
-1 29 1 0.0609 -0.0054
-1 29 2 0.4047 -0.0015
-1 29 3 -0.5421 0.0040
-1 29 4 5.2284 0.0118
-1 29 5 -0.4840 -0.0193
-1 29 6 -1.3004 -0.0131
-1 29 7 0.6113 -0.0233
-1 29 8 3.1980 -0.0403
-1 29 9 -0.5864 -0.0272
-1 30 1 -2.6987 0.0086
-1 30 2 -3.5227 -0.0188
-1 30 3 -1.8579 0.0267
-1 30 4 0.8111 0.0198
-1 30 5 -1.8624 -0.0096
-1 30 6 -0.8204 -0.0025
-1 30 7 -2.1707 -0.0200
-1 30 8 -0.2389 0.0234
-1 31 1 -0.6650 0.0120
-1 31 2 0.0075 -0.0010
-1 31 3 0.5722 0.0058
-1 31 4 -0.5619 -0.0029
-1 31 5 0.3094 0.0380
-1 31 6 0.3803 0.0286
0 0 2 -12.2616 0.0920
0 0 4 140.8031 0.1517
0 0 6 -0.3623 -0.1776
0 0 8 -1.3740 0.2195
0 0 10 33.0023 -0.0860
0 0 12 5.4394 -0.1532
0 0 14 9.4290 0.1587
0 0 16 3.0834 -0.1980
0 0 18 2.6616 -0.0222
0 0 20 0.8958 0.0623
0 0 22 0.8881 -0.1444
0 1 1 -14.7347 -0.0259
0 1 2 50.6087 0.1016
0 1 3 -23.4695 -0.1576
0 1 4 -53.2874 0.1524
0 1 5 -10.8349 0.0833
0 1 6 1.3687 -0.1171
0 1 7 -12.5996 0.0898
0 1 8 -45.6760 -0.0780
0 1 9 -7.9454 -0.1489
0 1 10 -16.4351 0.2449
0 1 11 -1.9380 -0.0259
0 1 12 1.4022 -0.1267
0 1 13 -4.8508 -0.0043
0 1 14 -0.7776 0.0709
0 1 15 -0.4237 0.0624
0 1 16 1.0501 0.1045
0 1 17 -1.7247 0.0072
0 1 18 -4.4972 -0.1648
0 1 19 -0.3991 -0.0280
0 1 20 -0.1846 0.0666
0 1 21 -0.2874 -0.0563
0 1 22 -0.1284 0.0753
0 2 0 -319.1768 -0.2041
0 2 1 48.0991 0.2646
0 2 2 9.3709 -0.0552
0 2 3 -13.9222 0.0920
0 2 4 -111.9365 -0.1006
0 2 5 21.9390 -0.0985
0 2 6 11.5727 0.1840
0 2 7 8.7832 0.0489
0 2 8 4.1040 -0.1456
0 2 9 -3.9766 -0.1672
0 2 10 -22.5487 0.0842
0 2 11 4.3364 -0.0159
0 2 12 -4.8532 0.1077
0 2 13 0.0581 0.1277
0 2 14 -6.4912 -0.1511
0 2 15 1.0906 -0.0279
0 2 16 -1.5794 0.1221
0 2 17 1.4616 -0.0246
0 2 18 -2.1892 0.0124
0 2 19 -0.5713 0.0314
0 2 20 -0.1843 -0.0477
0 2 21 0.4564 -0.0259
0 2 22 -0.6953 0.0886
0 3 1 33.0027 0.0449
0 3 2 -32.4581 -0.0549
0 3 3 47.9029 0.0881
0 3 4 27.9971 -0.1359
0 3 5 27.3654 -0.0469
0 3 6 10.4800 0.0563
0 3 7 24.3327 -0.0790
0 3 8 31.7465 0.1022
0 3 9 18.4680 0.0595
0 3 10 12.7546 -0.1033
0 3 11 2.8122 0.0592
0 3 12 -0.6651 0.1283
0 3 13 9.8763 -0.0217
0 3 14 -3.4250 -0.0483
0 3 15 1.1441 -0.0424
0 3 16 -0.6516 -0.0749
0 3 17 3.7626 0.0018
0 3 18 3.3960 0.0706
0 3 19 1.0570 -0.0035
0 3 20 0.2144 -0.0768
0 3 21 0.5961 0.0138
0 3 22 0.4716 -0.0236
0 4 0 195.8890 0.2499
0 4 1 -65.0867 -0.1704
0 4 2 -3.5015 -0.0186
0 4 3 12.9835 -0.0387
0 4 4 44.5726 0.0056
0 4 5 -34.6096 0.0626
0 4 6 -34.2983 -0.1210
0 4 7 -8.7830 -0.0081
0 4 8 -9.3592 0.0453
0 4 9 3.3978 0.0530
0 4 10 0.4736 -0.0434
0 4 11 -2.0219 -0.0107
0 4 12 3.7041 -0.0305
0 4 13 -0.1776 -0.0675
0 4 14 -0.0516 0.0890
0 4 15 -0.9735 0.0298
0 4 16 -1.8065 -0.0277
0 4 17 -1.7379 0.0234
0 4 18 0.6390 0.0159
0 4 19 0.3389 -0.0100
0 4 20 -1.1946 0.0175
0 4 21 -0.1554 0.0201
0 4 22 0.2393 -0.0324
0 5 1 -24.2373 -0.0364
0 5 2 11.2486 -0.0205
0 5 3 -24.2919 0.0005
0 5 4 4.9061 0.0518
0 5 5 -31.2384 0.0287
0 5 6 -22.4732 0.0035
0 5 7 -8.5327 0.0444
0 5 8 -13.2766 -0.0454
0 5 9 -16.6212 0.0121
0 5 10 -7.5657 0.0003
0 5 11 2.2729 -0.0487
0 5 12 0.6159 -0.0568
0 5 13 -5.6813 0.0302
0 5 14 7.0061 0.0096
0 5 15 -0.6304 -0.0047
0 5 16 0.2825 0.0231
0 5 17 -2.7229 -0.0144
0 5 18 -2.2669 0.0063
0 5 19 -0.8091 0.0067
0 5 20 0.1255 0.0669
0 5 21 -0.2036 0.0076
0 5 22 -0.5463 -0.0173
0 6 0 -70.9208 -0.1682
0 6 1 45.3265 0.0495
0 6 2 -3.8632 0.0705
0 6 3 3.9423 0.0069
0 6 4 16.6043 0.0430
0 6 5 34.4037 -0.0286
0 6 6 44.6389 0.0116
0 6 7 -1.4240 0.0104
0 6 8 11.2431 0.0197
0 6 9 1.2572 0.0034
0 6 10 14.3418 0.0056
0 6 11 -6.3862 -0.0005
0 6 12 -4.1435 -0.0174
0 6 13 0.3224 0.0268
0 6 14 5.2281 0.0059
0 6 15 0.0034 -0.0237
0 6 16 3.8741 -0.0118
0 6 17 0.9440 -0.0103
0 6 18 1.2430 -0.0300
0 6 19 0.3774 0.0009
0 6 20 1.5910 0.0096
0 6 21 -0.6430 -0.0211
0 7 1 -6.4979 0.0246
0 7 2 -1.3240 0.0548
0 7 3 -28.0459 -0.0419
0 7 4 -22.8656 0.0295
0 7 5 23.5088 -0.0266
0 7 6 24.1786 -0.0267
0 7 7 -21.1499 0.0057
0 7 8 1.0424 -0.0216
0 7 9 5.8651 -0.0188
0 7 10 4.4982 0.0292
0 7 11 -9.8830 0.0050
0 7 12 -2.4064 -0.0218
0 7 13 -2.7195 -0.0243
0 7 14 -6.7695 0.0125
0 7 15 -1.6859 0.0213
0 7 16 -0.1562 0.0185
0 7 17 -0.1338 0.0100
0 7 18 1.5927 -0.0396
0 7 19 -0.7000 0.0039
0 7 20 -0.7616 -0.0331
0 7 21 -0.5578 0.0003
0 8 0 5.4994 0.0805
0 8 1 -11.6630 0.0250
0 8 2 15.6189 -0.0518
0 8 3 -23.3834 0.0079
0 8 4 -37.5292 -0.0280
0 8 5 -25.2453 0.0017
0 8 6 -29.0965 0.0514
0 8 7 13.4969 -0.0304
0 8 8 -7.5894 -0.0330
0 8 9 -4.9360 -0.0027
0 8 10 -11.8513 0.0108
0 8 11 14.5784 0.0313
0 8 12 7.3961 0.0316
0 8 13 -0.7569 -0.0055
0 8 14 -5.8489 -0.0623
0 8 15 1.0442 0.0072
0 8 16 -1.9888 0.0033
0 8 17 0.0235 -0.0085
0 8 18 -1.9435 0.0177
0 8 19 -0.4984 -0.0026
0 8 20 -0.3501 -0.0069
0 8 21 1.1635 0.0186
0 9 1 34.1251 -0.0175
0 9 2 3.4285 -0.0301
0 9 3 61.9958 0.0198
0 9 4 18.1185 -0.0371
0 9 5 -12.6539 0.0213
0 9 6 -16.3752 0.0149
0 9 7 36.8500 -0.0397
0 9 8 1.3915 0.0362
0 9 9 2.5595 -0.0062
0 9 10 -5.0352 -0.0211
0 9 11 13.8314 0.0317
0 9 12 5.0039 0.0351
0 9 13 6.5570 0.0098
0 9 14 3.8722 -0.0094
0 9 15 3.8165 -0.0079
0 9 16 0.0572 -0.0247
0 9 17 1.5948 0.0100
0 9 18 -1.1382 0.0365
0 9 19 1.9857 -0.0246
0 9 20 0.7966 -0.0129
0 9 21 0.7123 -0.0198
0 10 0 -2.2211 -0.0257
0 10 1 -7.7884 -0.0422
0 10 2 -29.3478 -0.0046
0 10 3 30.5645 -0.0114
0 10 4 23.4929 0.0043
0 10 5 14.4861 0.0185
0 10 6 -0.3508 -0.0318
0 10 7 -17.3285 0.0264
0 10 8 1.9986 0.0205
0 10 9 3.3041 0.0021
0 10 10 -1.3409 -0.0108
0 10 11 -16.9672 -0.0348
0 10 12 -10.6965 -0.0331
0 10 13 1.4149 -0.0025
0 10 14 3.1034 0.0365
0 10 15 -1.9317 0.0039
0 10 16 -2.1709 0.0070
0 10 17 -0.0640 0.0159
0 10 18 1.4722 0.0074
0 10 19 -0.2762 0.0006
0 10 20 -1.1319 -0.0198
0 10 21 -0.9506 -0.0067
0 11 1 -39.3772 -0.0094
0 11 2 -8.0227 -0.0072
0 11 3 -52.0596 0.0091
0 11 4 -3.4498 -0.0047
0 11 5 4.8456 -0.0019
0 11 6 7.8221 0.0012
0 11 7 -26.3268 0.0294
0 11 8 1.5879 -0.0143
0 11 9 -2.7070 0.0108
0 11 10 6.7556 0.0098
0 11 11 -11.7193 -0.0355
0 11 12 -5.7418 0.0067
0 11 13 -3.0190 0.0082
0 11 14 -1.0383 -0.0007
0 11 15 -4.0588 0.0044
0 11 16 0.2895 0.0009
0 11 17 -0.0550 -0.0162
0 11 18 0.7892 -0.0077
0 11 19 -1.6133 0.0392
0 11 20 0.0259 0.0435
0 11 21 -0.2278 0.0295
0 12 0 17.7777 -0.0178
0 12 1 4.5545 0.0387
0 12 2 36.6639 0.0315
0 12 3 -23.3359 0.0029
0 12 4 -4.4688 0.0071
0 12 5 -7.0095 -0.0289
0 12 6 21.3764 -0.0039
0 12 7 11.3091 0.0026
0 12 8 1.9761 -0.0104
0 12 9 2.6869 -0.0252
0 12 10 12.4625 0.0029
0 12 11 12.3010 0.0068
0 12 12 10.8666 0.0215
0 12 13 -1.3301 0.0063
0 12 14 -0.2066 0.0245
0 12 15 2.0176 -0.0050
0 12 16 4.1067 -0.0016
0 12 17 -1.4010 -0.0006
0 12 18 -0.8486 -0.0267
0 12 19 1.0661 0.0161
0 12 20 1.3511 0.0392
0 13 1 26.0083 0.0406
0 13 2 7.3403 0.0189
0 13 3 15.0390 -0.0109
0 13 4 -4.4595 0.0246
0 13 5 -0.5604 -0.0188
0 13 6 -5.1149 -0.0005
0 13 7 1.6114 0.0045
0 13 8 -4.0036 -0.0016
0 13 9 -1.3780 0.0042
0 13 10 -6.7263 -0.0002
0 13 11 5.6177 0.0195
0 13 12 3.5566 -0.0332
0 13 13 -3.3340 -0.0151
0 13 14 0.2207 0.0005
0 13 15 2.9829 -0.0146
0 13 16 -0.9527 0.0183
0 13 17 -2.9397 0.0003
0 13 18 -0.3769 -0.0254
0 13 19 0.3855 -0.0181
0 13 20 -0.5332 -0.0519
0 14 0 -17.2617 0.0449
0 14 1 9.5003 -0.0296
0 14 2 -33.2742 -0.0166
0 14 3 11.4534 0.0067
0 14 4 -0.5400 -0.0175
0 14 5 3.5728 0.0241
0 14 6 -24.3480 0.0046
0 14 7 -1.7923 -0.0228
0 14 8 -3.5775 0.0065
0 14 9 -7.9504 0.0371
0 14 10 -14.5858 0.0042
0 14 11 -3.4970 0.0116
0 14 12 -8.2638 0.0056
0 14 13 0.1008 -0.0086
0 14 14 -0.7743 -0.0447
0 14 15 -0.3339 0.0073
0 14 16 -1.9684 -0.0097
0 14 17 3.0524 -0.0165
0 14 18 0.2081 0.0274
0 14 19 -1.1445 -0.0257
0 14 20 -0.6185 -0.0400
0 15 1 -9.3842 -0.0351
0 15 2 -1.3522 -0.0113
0 15 3 17.5372 0.0077
0 15 4 1.6298 -0.0103
0 15 5 -1.1830 0.0194
0 15 6 7.5886 -0.0017
0 15 7 18.9714 -0.0190
0 15 8 3.3187 0.0076
0 15 9 3.6997 -0.0077
0 15 10 4.4604 -0.0091
0 15 11 1.0908 -0.0063
0 15 12 -0.6335 0.0139
0 15 13 6.7308 0.0093
0 15 14 -1.6842 0.0055
0 15 15 -1.3711 0.0145
0 15 16 1.6519 -0.0147
0 15 17 4.6769 0.0106
0 15 18 -0.3658 0.0213
0 15 19 0.0894 -0.0229
0 16 0 -0.6650 -0.0421
0 16 1 -19.5089 0.0062
0 16 2 22.1759 -0.0029
0 16 3 -3.8321 -0.0108
0 16 4 -6.0098 0.0201
0 16 5 -2.8022 -0.0079
0 16 6 14.4417 0.0019
0 16 7 -4.5949 0.0207
0 16 8 2.2058 0.0008
0 16 9 8.8758 -0.0150
0 16 10 8.3673 -0.0065
0 16 11 -4.2436 -0.0016
0 16 12 4.4120 -0.0282
0 16 13 1.2051 0.0031
0 16 14 -0.3086 0.0150
0 16 15 -2.6674 -0.0093
0 16 16 -1.6769 0.0161
0 16 17 -2.8337 0.0130
0 16 18 0.3777 -0.0171
0 16 19 0.7457 0.0069
0 17 1 0.0171 0.0028
0 17 2 -5.3252 0.0014
0 17 3 -28.8662 -0.0104
0 17 4 5.0999 -0.0020
0 17 5 1.8778 0.0003
0 17 6 -10.6652 -0.0124
0 17 7 -25.9163 0.0074
0 17 8 -0.3685 -0.0166
0 17 9 -1.8337 -0.0019
0 17 10 -1.2416 0.0092
0 17 11 -4.9240 -0.0012
0 17 12 -0.2902 0.0119
0 17 13 -4.8370 -0.0023
0 17 14 3.5740 -0.0046
0 17 15 -0.2663 0.0036
0 17 16 -1.7297 0.0043
0 17 17 -3.7277 0.0122
0 17 18 1.1756 0.0283
0 17 19 0.3027 0.0401
0 18 0 19.3789 0.0213
0 18 1 19.4813 0.0206
0 18 2 -9.6210 0.0043
0 18 3 1.2779 0.0140
0 18 4 13.5723 -0.0086
0 18 5 2.9016 -0.0044
0 18 6 -2.0753 0.0076
0 18 7 5.2016 -0.0081
0 18 8 1.4302 -0.0117
0 18 9 -6.4242 -0.0075
0 18 10 0.1732 0.0057
0 18 11 6.9561 -0.0069
0 18 12 -0.4008 0.0212
0 18 13 -1.7422 0.0132
0 18 14 1.7962 0.0096
0 18 15 4.8684 -0.0033
0 18 16 3.3410 -0.0228
0 18 17 1.0304 -0.0035
0 18 18 -0.3324 0.0089
0 19 1 0.7574 0.0160
0 19 2 8.3370 0.0063
0 19 3 20.9945 0.0057
0 19 4 -8.4900 0.0005
0 19 5 -3.0728 -0.0170
0 19 6 10.8686 0.0236
0 19 7 19.8127 0.0070
0 19 8 -2.5851 0.0125
0 19 9 -3.0046 0.0082
0 19 10 -1.2239 -0.0015
0 19 11 4.1384 0.0107
0 19 12 -0.8581 -0.0102
0 19 13 -0.2917 -0.0007
0 19 14 -3.7885 -0.0025
0 19 15 0.9155 -0.0194
0 19 16 0.8547 0.0033
0 19 17 1.0377 -0.0541
0 19 18 -1.4223 -0.0667
0 20 0 -25.3935 0.0017
0 20 1 -12.0208 -0.0259
0 20 2 0.5163 0.0017
0 20 3 -1.0317 -0.0140
0 20 4 -15.0699 -0.0061
0 20 5 -2.4152 0.0090
0 20 6 -4.1218 -0.0122
0 20 7 -1.5923 -0.0043
0 20 8 -3.7938 0.0152
0 20 9 3.6117 0.0046
0 20 10 -3.7574 -0.0058
0 20 11 -4.9349 -0.0024
0 20 12 -1.8788 0.0075
0 20 13 1.8898 -0.0266
0 20 14 -1.6615 -0.0020
0 20 15 -4.6293 0.0317
0 20 16 -2.3313 0.0363
0 20 17 0.2532 0.0066
0 21 1 2.5912 -0.0130
0 21 2 -6.2570 -0.0085
0 21 3 -6.2236 0.0035
0 21 4 6.0024 -0.0007
0 21 5 3.9333 0.0142
0 21 6 -7.2204 -0.0115
0 21 7 -8.0707 -0.0086
0 21 8 3.3117 0.0134
0 21 9 6.7331 -0.0100
0 21 10 1.9143 -0.0011
0 21 11 -0.9593 -0.0168
0 21 12 2.1147 -0.0056
0 21 13 4.1293 0.0046
0 21 14 2.4257 0.0057
0 21 15 -0.5045 0.0063
0 21 16 0.2604 -0.0167
0 21 17 0.9642 0.0655
0 22 0 16.9984 -0.0204
0 22 1 3.5501 0.0102
0 22 2 4.2301 0.0016
0 22 3 1.8181 0.0056
0 22 4 9.6715 0.0174
0 22 5 0.9816 -0.0163
0 22 6 2.5227 0.0040
0 22 7 -2.1003 0.0096
0 22 8 2.8597 -0.0060
0 22 9 -2.0380 -0.0004
0 22 10 0.7709 0.0087
0 22 11 1.7414 0.0037
0 22 12 1.5170 -0.0174
0 22 13 -1.8801 0.0189
0 22 14 0.0438 0.0014
0 22 15 2.5721 -0.0605
0 22 16 0.6097 -0.0329
0 23 1 -5.2780 0.0036
0 23 2 1.3709 0.0028
0 23 3 -3.5504 -0.0058
0 23 4 0.2941 0.0050
0 23 5 -2.9870 -0.0008
0 23 6 1.1403 -0.0052
0 23 7 -0.4855 -0.0039
0 23 8 -1.1727 -0.0257
0 23 9 -6.2481 0.0058
0 23 10 -1.4358 0.0018
0 23 11 -0.9365 0.0046
0 23 12 -2.2354 0.0151
0 23 13 -4.1362 -0.0199
0 23 14 -1.0154 0.0002
0 23 15 0.2016 0.0248
0 24 0 -2.0819 0.0292
0 24 1 0.8401 0.0045
0 24 2 -5.6944 -0.0108
0 24 3 -2.8184 0.0036
0 24 4 -1.0817 -0.0192
0 24 5 0.5527 0.0203
0 24 6 1.8334 0.0030
0 24 7 2.9094 -0.0079
0 24 8 -0.5191 -0.0052
0 24 9 1.4824 0.0100
0 24 10 3.6295 -0.0038
0 24 11 -0.3222 0.0076
0 24 12 -0.3051 0.0013
0 24 13 1.2774 0.0027
0 24 14 1.0841 -0.0251
0 25 1 5.0086 0.0003
0 25 2 2.2823 0.0027
0 25 3 4.4657 0.0056
0 25 4 -5.8286 -0.0025
0 25 5 0.9114 -0.0132
0 25 6 3.8911 0.0066
0 25 7 1.9867 0.0136
0 25 8 -1.8642 0.0070
0 25 9 2.9817 0.0033
0 25 10 1.0310 -0.0089
0 25 11 0.6301 0.0122
0 25 12 1.5784 -0.0113
0 25 13 1.9281 0.0391
0 25 14 0.3147 -0.0060
0 26 0 -9.0162 -0.0213
0 26 1 -0.9344 -0.0071
0 26 2 4.6573 0.0113
0 26 3 2.6611 -0.0041
0 26 4 -5.3688 0.0037
0 26 5 -1.2995 -0.0029
0 26 6 -4.0075 -0.0064
0 26 7 -1.3653 0.0083
0 26 8 -0.8825 0.0131
0 26 9 -1.2579 -0.0151
0 26 10 -4.6401 -0.0113
0 26 11 0.6295 -0.0024
0 26 12 -0.0458 0.0025
0 26 13 -0.2533 -0.0132
0 27 1 -1.8312 0.0023
0 27 2 -2.7284 0.0018
0 27 3 -0.4177 -0.0103
0 27 4 7.1480 -0.0070
0 27 5 0.7159 0.0272
0 27 6 -4.9909 -0.0046
0 27 7 0.7708 0.0009
0 27 8 2.9896 0.0052
0 27 9 -0.2877 0.0022
0 27 10 -0.8536 0.0115
0 27 11 0.2190 -0.0006
0 28 0 10.5978 -0.0064
0 28 1 -0.0412 0.0022
0 28 2 -2.7375 -0.0042
0 28 3 -1.3067 -0.0024
0 28 4 6.1705 0.0171
0 28 5 1.3222 -0.0276
0 28 6 3.1395 0.0061
0 28 7 -0.3460 -0.0131
0 28 8 1.0122 -0.0275
0 28 9 0.9942 0.0135
0 28 10 2.6299 0.0074
0 29 1 -1.6594 0.0036
0 29 2 1.2609 -0.0128
0 29 3 -2.5607 0.0208
0 29 4 -4.6088 0.0129
0 29 5 -0.9976 -0.0296
0 29 6 2.7672 0.0074
0 29 7 -2.5944 -0.0243
0 29 8 -1.7985 0.0071
0 29 9 -0.5196 -0.0192
0 30 0 -5.5379 0.0395
0 30 1 -0.0295 0.0061
0 30 2 1.4727 -0.0022
0 30 3 0.2338 0.0083
0 30 4 -2.9315 -0.0254
0 30 5 -1.0381 0.0437
0 30 6 -1.0859 0.0007
0 30 7 0.9616 0.0130
0 31 1 2.5575 -0.0237
0 31 2 -0.0095 0.0193
0 31 3 2.0820 -0.0307
0 31 4 1.3359 -0.0102
0 31 5 0.2113 0.0134
0 31 6 -0.2685 -0.0044
0 32 1 0.5081 -0.0136
0 32 2 -0.5110 0.0103
1 0 0 -106.4298 -0.1230
1 0 2 175.8955 0.3719
1 0 4 -37.5589 0.2673
1 0 6 -34.7722 -0.2737
1 0 8 -9.3689 -0.0935
1 0 10 -43.5603 0.2150
1 0 12 9.8283 -0.1663
1 0 14 -3.4038 0.1092
1 0 16 -0.3943 0.0701
1 0 18 -3.5550 -0.1902
1 0 20 -1.1014 0.0749
1 0 22 -0.8127 0.0737
1 1 0 -208.8057 -0.0419
1 1 1 4.0316 0.3013
1 1 2 -130.8364 -0.1517
1 1 3 13.8830 0.0189
1 1 4 -22.8015 0.0752
1 1 5 2.4442 -0.0342
1 1 6 -63.0229 0.1639
1 1 7 7.9494 0.1214
1 1 8 -1.3455 -0.2055
1 1 9 3.3207 -0.1349
1 1 10 -28.8445 0.1476
1 1 11 0.1368 -0.0416
1 1 12 -12.8512 0.0773
1 1 13 2.9499 0.1382
1 1 14 -1.9960 -0.1601
1 1 15 -0.0873 -0.0843
1 1 16 -4.4847 0.1891
1 1 17 0.9912 -0.0204
1 1 18 -0.3730 -0.0391
1 1 19 -0.0970 0.0021
1 1 20 -2.1985 -0.0811
1 1 21 -0.0452 -0.0159
1 1 22 -1.4507 0.1162
1 2 1 1.9604 0.0009
1 2 2 -154.0247 -0.2993
1 2 3 51.0104 0.0401
1 2 4 28.6325 -0.2258
1 2 5 35.5423 -0.1068
1 2 6 28.1850 0.1695
1 2 7 9.3156 0.0036
1 2 8 11.8338 0.0423
1 2 9 22.5229 0.0878
1 2 10 34.7805 -0.1496
1 2 11 -0.1186 0.0666
1 2 12 -8.5832 0.1543
1 2 13 6.0143 -0.0100
1 2 14 1.7957 -0.0793
1 2 15 2.8707 -0.0761
1 2 16 -0.7569 -0.0490
1 2 17 1.0624 -0.0215
1 2 18 3.7263 0.1201
1 2 19 2.2451 0.0181
1 2 20 0.5101 -0.0891
1 2 21 -0.1151 -0.0042
1 2 22 0.7920 -0.0654
1 3 0 161.7030 0.1216
1 3 1 -13.9760 -0.1944
1 3 2 80.3385 0.1354
1 3 3 -30.9017 -0.0128
1 3 4 14.6341 -0.0332
1 3 5 -11.1895 0.0553
1 3 6 23.5270 -0.1102
1 3 7 -16.0790 -0.0580
1 3 8 -5.2570 0.1159
1 3 9 -8.1039 0.0815
1 3 10 18.1711 -0.1040
1 3 11 -0.0382 0.0180
1 3 12 4.8697 -0.0458
1 3 13 -5.8519 -0.0884
1 3 14 1.0557 0.1455
1 3 15 -0.2022 0.0429
1 3 16 0.4080 -0.0795
1 3 17 -2.0536 0.0337
1 3 18 -0.6991 0.0526
1 3 19 0.0616 -0.0003
1 3 20 1.2626 0.0452
1 3 21 0.0809 -0.0006
1 4 0 -27.8114 -0.0583
1 4 1 -2.3018 -0.0255
1 4 2 101.2992 0.0611
1 4 3 -61.0033 -0.0268
1 4 4 -8.0160 0.0722
1 4 5 -46.3029 0.0496
1 4 6 -13.5310 -0.0514
1 4 7 -10.5716 0.0110
1 4 8 -16.8712 0.0165
1 4 9 -25.7907 -0.0192
1 4 10 -15.2397 0.0666
1 4 11 1.6960 -0.0449
1 4 12 5.8054 -0.0818
1 4 13 -5.9873 0.0156
1 4 14 1.6974 0.0363
1 4 15 -2.7083 0.0247
1 4 16 2.8829 0.0073
1 4 17 -1.4593 -0.0171
1 4 18 -3.7810 -0.0226
1 4 19 -2.2054 -0.0211
1 4 20 0.6624 0.0611
1 4 21 0.2196 -0.0087
1 5 0 -93.5386 -0.1269
1 5 1 26.3642 0.0729
1 5 2 -14.5478 -0.0016
1 5 3 25.6103 -0.0151
1 5 4 -2.2263 0.0168
1 5 5 26.5519 -0.0419
1 5 6 24.2326 0.0505
1 5 7 8.5213 0.0183
1 5 8 11.6067 -0.0417
1 5 9 8.4296 -0.0425
1 5 10 -4.5099 0.0358
1 5 11 -0.8235 -0.0021
1 5 12 3.0254 0.0085
1 5 13 3.3953 0.0372
1 5 14 0.9138 -0.0407
1 5 15 1.0010 -0.0211
1 5 16 3.9703 -0.0026
1 5 17 1.4616 -0.0259
1 5 18 2.2082 -0.0357
1 5 19 0.2143 0.0136
1 5 20 -0.1408 0.0033
1 5 21 -0.0873 -0.0077
1 6 0 -20.0336 -0.0374
1 6 1 -2.7007 0.0744
1 6 2 -46.7313 0.1077
1 6 3 23.8477 -0.0045
1 6 4 -10.7603 0.0480
1 6 5 28.0095 -0.0376
1 6 6 2.1073 -0.0217
1 6 7 3.3144 -0.0060
1 6 8 19.5398 -0.0345
1 6 9 7.9128 -0.0153
1 6 10 -1.3195 -0.0013
1 6 11 -5.3992 0.0071
1 6 12 -2.8491 -0.0027
1 6 13 -0.1697 -0.0077
1 6 14 -4.8695 -0.0023
1 6 15 -0.9777 0.0147
1 6 16 -3.5068 0.0241
1 6 17 0.6375 0.0200
1 6 18 3.0063 -0.0362
1 6 19 -0.1966 0.0323
1 6 20 -1.2852 -0.0115
1 6 21 -0.3799 0.0118
1 7 0 41.5422 0.0859
1 7 1 -35.9193 -0.0027
1 7 2 -21.2846 -0.1042
1 7 3 -6.6632 0.0330
1 7 4 -5.4506 -0.0239
1 7 5 -41.1913 0.0022
1 7 6 -43.8676 0.0108
1 7 7 7.7365 -0.0031
1 7 8 -9.1193 0.0009
1 7 9 -4.8665 0.0225
1 7 10 -3.3966 0.0132
1 7 11 2.4980 0.0069
1 7 12 -2.8509 0.0124
1 7 13 0.9947 -0.0090
1 7 14 -2.2028 -0.0623
1 7 15 -1.3879 0.0208
1 7 16 -4.6721 0.0186
1 7 17 -0.1846 0.0025
1 7 18 -2.5131 0.0040
1 7 19 -0.1180 -0.0191
1 7 20 -0.1074 -0.0337
1 7 21 0.2714 0.0498
1 8 0 37.3481 0.0751
1 8 1 11.3505 -0.0572
1 8 2 13.2994 -0.1120
1 8 3 24.5555 0.0250
1 8 4 17.8515 -0.0535
1 8 5 -1.1370 0.0296
1 8 6 -1.5346 0.0486
1 8 7 4.1667 -0.0159
1 8 8 -16.7173 0.0180
1 8 9 13.8472 0.0129
1 8 10 6.5763 -0.0351
1 8 11 8.4109 0.0205
1 8 12 0.2274 0.0338
1 8 13 6.7098 -0.0035
1 8 14 6.8075 -0.0175
1 8 15 4.7287 -0.0179
1 8 16 1.4778 -0.0279
1 8 17 0.5003 0.0106
1 8 18 -1.4922 0.0408
1 8 19 2.4330 -0.0315
1 8 20 0.8166 -0.0219
1 8 21 0.3621 -0.0076
1 9 0 -23.8343 -0.0411
1 9 1 36.3420 -0.0289
1 9 2 12.2885 0.0752
1 9 3 -6.8268 -0.0249
1 9 4 3.3638 0.0163
1 9 5 43.4107 0.0188
1 9 6 27.7205 -0.0474
1 9 7 -18.8701 -0.0038
1 9 8 -2.1979 0.0270
1 9 9 0.5196 -0.0083
1 9 10 3.2868 -0.0182
1 9 11 -5.0320 -0.0169
1 9 12 -4.7161 -0.0207
1 9 13 -3.0770 0.0014
1 9 14 1.6691 0.0673
1 9 15 0.9050 -0.0173
1 9 16 1.6802 -0.0084
1 9 17 -0.4183 0.0158
1 9 18 0.9793 0.0085
1 9 19 -0.5072 0.0195
1 9 20 -0.4435 0.0302
1 9 21 -0.6177 -0.0739
1 10 0 -28.2905 -0.0401
1 10 1 -16.7389 -0.0079
1 10 2 -2.0471 0.0470
1 10 3 -42.7378 -0.0144
1 10 4 -14.0789 0.0044
1 10 5 -11.0163 -0.0023
1 10 6 9.2044 -0.0426
1 10 7 -4.6051 0.0274
1 10 8 9.9079 -0.0021
1 10 9 -21.4299 -0.0004
1 10 10 -2.5530 0.0356
1 10 11 -7.5751 -0.0236
1 10 12 1.4421 -0.0088
1 10 13 -8.3276 0.0152
1 10 14 -7.3455 0.0220
1 10 15 -4.6337 0.0112
1 10 16 2.0529 0.0008
1 10 17 -0.6097 -0.0239
1 10 18 0.1260 -0.0308
1 10 19 -2.2142 0.0262
1 10 20 0.2079 0.0183
1 11 0 26.7572 0.0062
1 11 1 -27.5868 0.0470
1 11 2 15.3122 0.0128
1 11 3 4.0826 -0.0008
1 11 4 3.4732 0.0058
1 11 5 -29.6228 -0.0168
1 11 6 -0.1743 0.0403
1 11 7 17.5813 0.0074
1 11 8 13.0390 -0.0440
1 11 9 2.4143 -0.0115
1 11 10 1.0017 -0.0069
1 11 11 7.5464 0.0167
1 11 12 12.1055 0.0135
1 11 13 1.8730 0.0045
1 11 14 -0.7138 -0.0034
1 11 15 0.2088 0.0045
1 11 16 1.3602 0.0059
1 11 17 -0.3293 -0.0113
1 11 18 0.7574 -0.0016
1 11 19 0.8236 -0.0044
1 11 20 0.7256 -0.0107
1 12 0 12.3954 0.0025
1 12 1 16.2015 0.0527
1 12 2 -1.4031 -0.0029
1 12 3 24.5813 -0.0068
1 12 4 7.2427 0.0183
1 12 5 4.9018 -0.0188
1 12 6 -16.6264 0.0146
1 12 7 -0.4948 -0.0088
1 12 8 -3.6796 0.0025
1 12 9 12.9063 0.0010
1 12 10 -3.3826 -0.0080
1 12 11 4.4470 0.0147
1 12 12 -1.6719 -0.0195
1 12 13 4.6056 -0.0177
1 12 14 6.3290 -0.0151
1 12 15 1.0429 -0.0038
1 12 16 -4.3893 0.0258
1 12 17 -0.1513 0.0039
1 12 18 0.3682 0.0262
1 12 19 0.2069 -0.0171
1 12 20 -0.6596 -0.0060
1 13 0 -27.3713 0.0221
1 13 1 16.2248 -0.0419
1 13 2 -28.6607 -0.0463
1 13 3 10.2448 0.0185
1 13 4 -8.0871 -0.0184
1 13 5 9.2027 0.0125
1 13 6 -13.4685 -0.0115
1 13 7 -7.0880 -0.0061
1 13 8 -16.3648 0.0278
1 13 9 -3.8048 0.0306
1 13 10 -5.1613 0.0189
1 13 11 -7.7631 -0.0085
1 13 12 -13.6782 0.0023
1 13 13 1.0016 -0.0134
1 13 14 0.4800 -0.0376
1 13 15 -1.3382 0.0058
1 13 16 -1.4784 -0.0011
1 13 17 1.9538 -0.0007
1 13 18 -1.1241 -0.0131
1 13 19 -0.4022 -0.0270
1 13 20 -0.5193 0.0062
1 14 0 -4.6179 -0.0032
1 14 1 -12.4588 -0.0482
1 14 2 6.9815 -0.0145
1 14 3 5.0904 0.0183
1 14 4 -3.6638 -0.0144
1 14 5 7.6973 0.0172
1 14 6 17.9500 0.0151
1 14 7 5.8941 -0.0193
1 14 8 0.9805 -0.0035
1 14 9 1.2945 -0.0041
1 14 10 5.3218 -0.0160
1 14 11 -2.2976 -0.0077
1 14 12 1.0521 0.0153
1 14 13 1.4556 0.0072
1 14 14 -4.3779 0.0005
1 14 15 2.4153 -0.0127
1 14 16 3.6911 -0.0154
1 14 17 1.1732 0.0172
1 14 18 -0.0943 -0.0139
1 14 19 1.2961 -0.0032
1 15 0 17.1900 -0.0405
1 15 1 -8.1148 0.0132
1 15 2 19.3105 0.0244
1 15 3 -23.9013 -0.0114
1 15 4 8.6026 0.0161
1 15 5 5.5488 -0.0102
1 15 6 9.1310 -0.0115
1 15 7 -4.5040 0.0043
1 15 8 12.7166 0.0077
1 15 9 4.2104 -0.0292
1 15 10 6.3290 -0.0013
1 15 11 4.4607 0.0060
1 15 12 9.1654 -0.0096
1 15 13 -3.2466 0.0114
1 15 14 -0.6700 0.0264
1 15 15 1.3855 -0.0148
1 15 16 -0.9863 -0.0210
1 15 17 -3.0573 -0.0047
1 15 18 0.4450 0.0302
1 15 19 0.0137 0.0312
1 16 0 7.1536 0.0092
1 16 1 8.7067 0.0107
1 16 2 -12.7159 0.0180
1 16 3 -22.9328 -0.0145
1 16 4 4.0592 0.0109
1 16 5 -15.4233 -0.0051
1 16 6 -13.2454 -0.0274
1 16 7 -8.6606 0.0235
1 16 8 -0.9246 -0.0110
1 16 9 -10.6534 -0.0072
1 16 10 -2.1279 0.0112
1 16 11 1.8382 0.0029
1 16 12 -0.2191 0.0088
1 16 13 -6.0189 0.0051
1 16 14 2.7561 0.0188
1 16 15 -3.0587 0.0234
1 16 16 -1.1262 -0.0127
1 16 17 -2.2719 -0.0176
1 16 18 -0.2323 0.0092
1 16 19 -1.2658 0.0229
1 17 0 -2.2385 0.0358
1 17 1 3.9056 0.0139
1 17 2 0.2536 -0.0036
1 17 3 27.4924 -0.0064
1 17 4 -6.3208 -0.0072
1 17 5 -10.7955 0.0076
1 17 6 2.6516 0.0199
1 17 7 10.5418 -0.0010
1 17 8 -6.0243 -0.0203
1 17 9 -4.5228 0.0031
1 17 10 -3.5635 -0.0164
1 17 11 0.3065 -0.0087
1 17 12 -1.8059 0.0077
1 17 13 3.2031 0.0033
1 17 14 1.1825 -0.0016
1 17 15 0.2003 0.0238
1 17 16 3.4306 0.0406
1 17 17 2.7055 0.0094
1 17 18 0.2018 -0.0339
1 18 0 -12.7001 0.0045
1 18 1 -6.7534 0.0226
1 18 2 14.2047 -0.0112
1 18 3 23.1816 -0.0026
1 18 4 -5.3203 -0.0037
1 18 5 13.5663 -0.0086
1 18 6 6.7822 0.0201
1 18 7 7.6381 -0.0051
1 18 8 1.1594 0.0236
1 18 9 10.3636 0.0201
1 18 10 -2.7112 0.0056
1 18 11 -2.7322 -0.0010
1 18 12 -0.9213 -0.0248
1 18 13 6.3318 -0.0125
1 18 14 -1.9561 -0.0295
1 18 15 1.0990 -0.0154
1 18 16 -0.5767 0.0189
1 18 17 2.5936 -0.0013
1 18 18 0.1043 -0.0325
1 19 0 -8.2575 -0.0079
1 19 1 -2.1294 -0.0260
1 19 2 -14.3057 0.0013
1 19 3 -20.2463 0.0096
1 19 4 3.0552 -0.0034
1 19 5 9.7333 -0.0029
1 19 6 -10.5727 -0.0088
1 19 7 -9.2270 -0.0089
1 19 8 0.6938 0.0103
1 19 9 5.3320 0.0228
1 19 10 -0.3380 0.0131
1 19 11 -3.2986 0.0006
1 19 12 -3.4246 0.0002
1 19 13 -1.1542 -0.0145
1 19 14 -1.6481 0.0008
1 19 15 -2.1223 -0.0217
1 19 16 -3.6280 -0.0219
1 19 17 -1.3747 0.0117
1 20 0 12.7433 -0.0148
1 20 1 6.2057 -0.0268
1 20 2 -11.4334 0.0035
1 20 3 -12.8032 0.0148
1 20 4 4.6581 -0.0100
1 20 5 -5.0931 0.0155
1 20 6 -2.8426 -0.0017
1 20 7 -3.6330 -0.0105
1 20 8 -0.3640 -0.0082
1 20 9 -3.0664 -0.0205
1 20 10 4.6695 -0.0012
1 20 11 4.4468 -0.0018
1 20 12 2.1044 0.0243
1 20 13 -3.1531 0.0161
1 20 14 1.4668 0.0199
1 20 15 1.0828 -0.0027
1 20 16 0.5564 -0.0106
1 20 17 -1.4900 0.0269
1 21 0 10.2930 -0.0163
1 21 1 1.9559 0.0251
1 21 2 15.5113 0.0001
1 21 3 9.1156 0.0019
1 21 4 -0.0352 0.0147
1 21 5 -5.8287 -0.0115
1 21 6 9.3586 -0.0090
1 21 7 3.7562 0.0147
1 21 8 0.6931 -0.0051
1 21 9 -5.6978 -0.0268
1 21 10 1.4190 -0.0000
1 21 11 3.4988 0.0146
1 21 12 3.4879 -0.0124
1 21 13 -0.8809 0.0104
1 21 14 1.1096 -0.0112
1 21 15 2.5993 0.0084
1 21 16 1.8294 -0.0216
1 22 0 -5.3926 0.0051
1 22 1 -5.4950 0.0103
1 22 2 6.0937 0.0011
1 22 3 1.8369 -0.0086
1 22 4 -1.8838 0.0144
1 22 5 -2.0292 -0.0065
1 22 6 1.9015 -0.0158
1 22 7 -0.0799 0.0087
1 22 8 -1.3983 -0.0142
1 22 9 -3.4672 0.0117
1 22 10 -2.6864 -0.0146
1 22 11 -5.1566 0.0055
1 22 12 -2.5343 -0.0149
1 22 13 0.0646 -0.0255
1 22 14 -0.8610 -0.0008
1 22 15 -1.4197 0.0176
1 22 16 -0.0863 0.0103
1 23 0 -6.2433 0.0182
1 23 1 -2.1096 -0.0097
1 23 2 -7.1441 -0.0092
1 23 3 -1.5634 -0.0067
1 23 4 -2.2623 -0.0215
1 23 5 1.8311 0.0247
1 23 6 -1.3864 0.0071
1 23 7 1.0443 -0.0090
1 23 8 0.2301 0.0034
1 23 9 4.5499 0.0149
1 23 10 0.3962 -0.0066
1 23 11 -2.2086 -0.0146
1 23 12 -0.5881 0.0180
1 23 13 1.3193 0.0062
1 23 14 0.0719 -0.0060
1 23 15 -1.6833 0.0049
1 24 0 -3.8971 0.0068
1 24 1 4.2088 0.0022
1 24 2 -0.0473 -0.0073
1 24 3 3.4914 -0.0002
1 24 4 -1.5314 -0.0064
1 24 5 3.1134 -0.0059
1 24 6 -1.7304 0.0202
1 24 7 1.1416 0.0047
1 24 8 2.9299 0.0059
1 24 9 4.2159 0.0055
1 24 10 -0.4273 0.0044
1 24 11 3.6765 0.0099
1 24 12 2.0994 0.0016
1 24 13 0.8045 0.0533
1 24 14 0.3204 -0.0117
1 25 0 0.6669 -0.0108
1 25 1 1.3733 -0.0127
1 25 2 -2.5053 0.0126
1 25 3 -0.5078 -0.0019
1 25 4 3.1779 0.0134
1 25 5 -0.2314 -0.0083
1 25 6 -6.4359 0.0056
1 25 7 -2.5518 0.0105
1 25 8 -0.5518 -0.0013
1 25 9 -2.6655 -0.0044
1 25 10 -2.1097 -0.0012
1 25 11 0.9212 0.0011
1 25 12 -1.1135 -0.0181
1 25 13 -0.4520 -0.0194
1 26 0 8.7968 -0.0048
1 26 1 -2.2291 -0.0026
1 26 2 -3.7828 0.0122
1 26 3 -2.8053 -0.0022
1 26 4 3.8539 -0.0040
1 26 5 -0.4035 0.0084
1 26 6 1.2072 -0.0124
1 26 7 -0.3958 -0.0077
1 26 8 -2.9935 0.0117
1 26 9 -1.1990 -0.0172
1 26 10 1.7091 0.0249
1 26 11 -1.3176 -0.0381
1 26 12 -1.3825 0.0099
1 27 0 2.6603 0.0012
1 27 1 -0.2504 0.0242
1 27 2 6.9347 -0.0028
1 27 3 -0.3068 0.0065
1 27 4 -2.5749 0.0057
1 27 5 1.0511 -0.0290
1 27 6 8.7305 0.0014
1 27 7 1.3865 -0.0243
1 27 8 0.0678 0.0102
1 27 9 1.3541 0.0054
1 27 10 2.1122 0.0111
1 27 11 -0.1624 0.0054
1 28 0 -7.7196 -0.0032
1 28 1 -0.5592 0.0076
1 28 2 3.8259 -0.0095
1 28 3 -0.1377 0.0073
1 28 4 -3.8667 0.0130
1 28 5 -1.7936 -0.0124
1 28 6 -0.6785 0.0046
1 28 7 -0.1369 -0.0086
1 28 8 1.7792 0.0031
1 28 9 -0.9958 0.0001
1 28 10 -0.9716 -0.0317
1 29 0 -2.3270 0.0184
1 29 1 -0.3533 -0.0205
1 29 2 -5.1042 -0.0070
1 29 3 1.0655 0.0073
1 29 4 1.4649 -0.0207
1 29 5 -2.0131 0.0413
1 29 6 -5.6821 -0.0198
1 29 7 0.1916 0.0234
1 29 8 0.0910 -0.0193
1 29 9 -0.6412 -0.0158
1 30 0 3.7267 0.0055
1 30 1 2.5312 -0.0306
1 30 2 -1.8369 0.0056
1 30 3 1.3689 -0.0087
1 30 4 2.0792 -0.0168
1 30 5 1.7608 0.0223
1 30 6 0.2734 -0.0011
1 30 7 -0.1122 0.0189
1 31 0 0.5957 -0.0328
1 31 1 0.5288 0.0099
1 31 2 1.2893 0.0080
1 31 3 -0.7246 -0.0269
1 31 4 -0.4371 0.0287
1 31 5 1.6795 -0.0188
1 32 1 -2.2340 0.0484
2 0 0 -40.1439 -0.0014
2 0 2 -159.2481 -0.1451
2 0 4 -22.0007 0.1318
2 0 6 -9.9287 0.1049
2 0 8 -61.4908 -0.1587
2 0 10 -4.5439 0.2237
2 0 12 -26.7883 -0.0441
2 0 14 1.3049 -0.1303
2 0 16 -1.5694 0.1934
2 0 18 -2.9256 -0.0845
2 0 20 -1.6963 -0.0574
2 1 0 -12.7967 0.3508
2 1 1 21.2265 0.0961
2 1 2 -80.6016 -0.3131
2 1 3 12.2614 -0.0889
2 1 4 -77.3226 -0.3308
2 1 5 27.4555 -0.2212
2 1 6 68.4969 0.2671
2 1 7 7.4950 0.1072
2 1 8 -3.9651 -0.0356
2 1 9 7.9869 0.0457
2 1 10 32.0297 -0.0872
2 1 11 4.1972 0.0445
2 1 12 -1.7151 0.2227
2 1 13 0.9042 0.0717
2 1 14 -2.9349 -0.1295
2 1 15 2.2461 -0.1686
2 1 16 4.2878 0.0012
2 1 17 0.6627 -0.0552
2 1 18 2.0450 0.1372
2 1 19 0.7124 0.0938
2 1 20 0.9000 -0.1021
2 1 21 0.2861 -0.0196
2 2 0 38.9172 0.0270
2 2 1 3.3371 -0.1826
2 2 2 126.9032 0.1686
2 2 3 -14.8418 0.0904
2 2 4 11.1918 -0.0661
2 2 5 -28.8895 0.0104
2 2 6 4.3549 -0.0637
2 2 7 7.0287 -0.1569
2 2 8 46.2550 0.1603
2 2 9 -19.7862 0.0864
2 2 10 4.4824 -0.1941
2 2 11 1.0922 -0.0183
2 2 12 21.3074 0.0297
2 2 13 -5.2075 -0.0274
2 2 14 -2.9386 0.1215
2 2 15 -3.3010 0.0852
2 2 16 0.9516 -0.1166
2 2 17 0.5870 0.0293
2 2 18 0.9607 0.0873
2 2 19 -1.6947 -0.0321
2 2 20 1.6384 0.0164
2 2 21 0.4262 0.0064
2 3 0 14.9966 -0.1405
2 3 1 -45.2600 -0.0824
2 3 2 89.5494 0.1319
2 3 3 -30.9117 0.0651
2 3 4 56.1454 0.1801
2 3 5 -61.5246 0.0896
2 3 6 -42.6313 -0.1352
2 3 7 -17.8121 -0.0536
2 3 8 2.7980 0.0792
2 3 9 -17.5779 -0.0154
2 3 11 -7.9135 -0.0450
2 3 12 7.0360 -0.1245
2 3 13 -2.3699 -0.0306
2 3 14 2.0099 0.0723
2 3 15 -4.2739 0.0973
2 3 16 -1.4929 -0.0242
2 3 17 -1.4179 0.0110
2 3 18 -1.9964 -0.0928
2 3 19 -1.3669 -0.0615
2 3 20 -0.7010 0.0419
2 3 21 -0.3756 -0.0086
2 4 0 -35.2001 -0.0608
2 4 1 9.1890 0.1111
2 4 2 -53.3750 -0.0793
2 4 3 16.2651 -0.0626
2 4 4 12.4709 0.0194
2 4 5 43.4508 -0.0422
2 4 6 7.7575 0.0401
2 4 7 -11.0567 0.0604
2 4 8 -12.3200 -0.1081
2 4 9 24.9860 -0.0341
2 4 10 -4.0651 0.0842
2 4 11 -1.1816 -0.0046
2 4 12 -9.1747 -0.0078
2 4 13 6.9524 0.0447
2 4 14 6.3096 -0.0508
2 4 15 4.1158 -0.0417
2 4 16 0.5216 0.0311
2 4 17 -0.1846 -0.0314
2 4 18 2.9440 -0.0555
2 4 19 1.9692 0.0271
2 4 20 -1.4021 0.0255
2 4 21 -0.4004 -0.0252
2 5 0 -16.2846 -0.0372
2 5 1 29.4518 0.1170
2 5 2 -91.9492 0.0491
2 5 3 34.7011 -0.0257
2 5 4 -26.0564 0.0137
2 5 5 50.9881 -0.0063
2 5 6 10.4107 0.0160
2 5 7 17.7217 0.0134
2 5 8 1.1316 -0.0555
2 5 9 13.5286 -0.0169
2 5 10 13.6433 -0.0385
2 5 11 1.8829 0.0227
2 5 12 -11.4701 0.0133
2 5 13 2.1112 0.0056
2 5 14 -1.8686 -0.0230
2 5 15 1.4000 -0.0206
2 5 16 -1.8258 0.0191
2 5 17 0.8490 0.0196
2 5 18 1.5860 0.0090
2 5 19 0.4819 0.0323
2 5 20 0.2747 0.0075
2 5 21 -0.3563 0.0295
2 6 0 31.3105 0.0640
2 6 1 -35.0748 -0.0504
2 6 2 -9.3751 -0.0482
2 6 3 -4.1404 0.0135
2 6 4 -29.0171 -0.0188
2 6 5 -40.6404 0.0298
2 6 6 -15.2758 -0.0203
2 6 7 10.1077 0.0093
2 6 8 -14.2708 0.0349
2 6 9 -14.2861 0.0215
2 6 10 4.3423 0.0249
2 6 11 0.6995 0.0023
2 6 12 -0.6436 -0.0037
2 6 13 -5.1796 -0.0466
2 6 14 -7.5105 -0.0351
2 6 15 -2.0031 0.0283
2 6 16 -1.6262 0.0131
2 6 17 -0.8080 0.0157
2 6 18 -4.7400 0.0049
2 6 19 -0.5907 -0.0144
2 6 20 1.0632 -0.0345
2 6 21 0.0935 0.0729
2 7 0 15.1264 0.0843
2 7 1 12.2072 -0.0792
2 7 2 75.9961 -0.1048
2 7 3 -24.6776 0.0143
2 7 4 3.3992 -0.0809
2 7 5 -11.2867 -0.0043
2 7 6 7.5614 0.0590
2 7 7 -10.4947 -0.0092
2 7 8 -7.8831 0.0110
2 7 9 -0.5934 0.0196
2 7 10 -4.1539 -0.0340
2 7 11 9.2125 0.0083
2 7 12 9.8029 0.0382
2 7 13 0.3388 -0.0008
2 7 14 3.0876 -0.0106
2 7 15 3.7016 -0.0140
2 7 16 3.0714 -0.0113
2 7 17 0.3770 -0.0075
2 7 18 -0.9721 0.0276
2 7 19 0.9695 -0.0014
2 7 20 0.2132 -0.0338
2 7 21 1.0500 -0.0217
2 8 0 -30.6595 -0.0462
2 8 1 55.2910 -0.0225
2 8 2 25.5348 0.0963
2 8 3 -8.6465 0.0127
2 8 4 25.1077 0.0145
2 8 5 28.0391 0.0001
2 8 6 10.7942 -0.0118
2 8 7 -5.5413 -0.0257
2 8 8 16.2062 0.0137
2 8 9 -1.2012 -0.0271
2 8 10 -6.9284 -0.0571
2 8 11 -0.4630 0.0080
2 8 12 2.7678 0.0007
2 8 13 2.2175 0.0277
2 8 14 3.9237 0.0576
2 8 15 -1.0040 -0.0255
2 8 16 1.5775 -0.0220
2 8 17 1.4202 0.0186
2 8 18 2.6238 0.0217
2 8 19 -1.1479 0.0083
2 8 20 -0.7682 0.0112
2 9 0 -12.4100 -0.0478
2 9 1 -43.2072 -0.0171
2 9 2 -46.5151 0.0717
2 9 3 12.1415 -0.0116
2 9 4 4.1576 0.0349
2 9 5 -19.1173 0.0002
2 9 6 -6.7151 -0.0719
2 9 7 4.7468 0.0208
2 9 8 14.1460 0.0043
2 9 9 -9.7467 0.0026
2 9 10 -2.1816 0.0532
2 9 11 -15.4711 -0.0231
2 9 12 -3.1141 -0.0267
2 9 13 -2.6215 0.0116
2 9 14 -4.6963 0.0252
2 9 15 -6.0354 0.0135
2 9 16 -1.3684 0.0097
2 9 17 -0.6335 -0.0134
2 9 18 0.7823 -0.0118
2 9 19 -1.4006 -0.0200
2 9 20 -0.4392 0.0250
2 10 0 31.8587 0.0256
2 10 1 -54.2256 0.0717
2 10 2 -4.8798 -0.0479
2 10 3 9.7383 -0.0023
2 10 4 -6.8557 0.0071
2 10 5 -14.6442 -0.0146
2 10 6 0.5367 0.0336
2 10 7 1.8072 0.0189
2 10 8 -0.0996 -0.0308
2 10 9 10.0654 0.0170
2 10 10 10.1530 0.0133
2 10 11 0.9633 -0.0071
2 10 12 0.8232 -0.0041
2 10 13 -0.0852 0.0077
2 10 14 2.0496 -0.0220
2 10 15 2.2781 0.0087
2 10 16 -1.4137 0.0138
2 10 17 -1.3748 -0.0462
2 10 18 0.9504 -0.0102
2 10 19 1.5391 -0.0101
2 10 20 0.4344 0.0106
2 11 0 8.3224 0.0047
2 11 1 41.8827 0.0677
2 11 2 17.5442 -0.0304
2 11 3 -5.9501 -0.0091
2 11 4 -3.0599 0.0101
2 11 5 18.2357 -0.0081
2 11 6 -2.6927 0.0295
2 11 7 -3.9600 -0.0047
2 11 8 -16.4124 -0.0005
2 11 9 11.0160 -0.0098
2 11 10 5.0503 -0.0127
2 11 11 12.7859 0.0196
2 11 12 -3.5732 0.0007
2 11 13 2.8219 -0.0207
2 11 14 5.7741 -0.0140
2 11 15 3.5382 -0.0045
2 11 16 -1.6598 0.0006
2 11 17 -0.3365 0.0155
2 11 18 -1.0342 0.0037
2 11 19 0.7627 0.0048
2 11 20 0.3520 0.0239
2 12 0 -30.7041 0.0046
2 12 1 35.0253 -0.0555
2 12 2 -17.1313 -0.0208
2 12 3 1.4631 -0.0073
2 12 4 -9.8973 -0.0153
2 12 5 5.5962 0.0149
2 12 6 -8.0772 -0.0230
2 12 7 -1.5688 -0.0127
2 12 8 -14.8282 0.0244
2 12 9 -9.0558 0.0130
2 12 10 -11.0955 0.0286
2 12 11 -2.4758 -0.0024
2 12 12 -4.7686 0.0116
2 12 13 -0.1446 -0.0377
2 12 14 -5.5856 -0.0071
2 12 15 -1.1755 0.0064
2 12 16 2.1135 0.0070
2 12 17 0.9744 0.0355
2 12 18 -2.4699 -0.0094
2 12 19 -0.4302 -0.0034
2 12 20 -0.1807 -0.0050
2 13 0 -3.0622 0.0090
2 13 1 -17.8597 -0.0531
2 13 2 0.5057 0.0026
2 13 3 5.2599 0.0330
2 13 4 3.7762 -0.0159
2 13 5 3.9043 0.0118
2 13 6 8.8280 0.0171
2 13 7 5.0260 -0.0320
2 13 8 14.4783 0.0057
2 13 9 -5.1615 -0.0045
2 13 10 -4.9244 -0.0297
2 13 11 -5.4246 -0.0136
2 13 12 6.4504 0.0076
2 13 13 -1.6988 0.0138
2 13 14 -5.6567 -0.0050
2 13 15 1.4660 -0.0024
2 13 16 3.2378 -0.0143
2 13 17 1.3428 -0.0146
2 13 18 0.9473 0.0057
2 13 19 -0.1536 0.0355
2 14 0 25.6202 -0.0358
2 14 1 -13.1646 0.0088
2 14 2 18.9021 0.0472
2 14 3 -15.7335 0.0001
2 14 4 16.0568 0.0061
2 14 5 -2.2958 -0.0111
2 14 6 7.9414 -0.0069
2 14 7 3.0004 0.0105
2 14 8 17.3810 -0.0021
2 14 9 2.0362 -0.0327
2 14 10 9.7073 -0.0156
2 14 11 4.2254 0.0080
2 14 12 5.1799 -0.0006
2 14 13 -1.6365 0.0340
2 14 14 4.6431 0.0107
2 14 15 -0.5308 -0.0082
2 14 16 -2.9036 -0.0277
2 14 17 -0.6385 -0.0122
2 14 18 1.3719 0.0096
2 14 19 -0.5406 0.0212
2 15 0 -0.7686 0.0001
2 15 1 -6.2165 0.0189
2 15 2 -4.6324 0.0145
2 15 3 -5.6157 -0.0333
2 15 4 -8.1388 0.0128
2 15 5 -24.9661 -0.0026
2 15 6 -7.0324 -0.0271
2 15 7 -5.0514 0.0377
2 15 8 -10.1132 -0.0177
2 15 9 -2.5127 0.0062
2 15 10 3.6342 0.0316
2 15 11 -0.7010 0.0050
2 15 12 -4.7818 -0.0033
2 15 13 0.3204 -0.0049
2 15 14 4.0352 0.0078
2 15 15 -5.0884 0.0074
2 15 16 -2.3073 0.0214
2 15 17 -1.7882 0.0113
2 15 18 -0.2475 -0.0475
2 16 0 -17.4961 0.0393
2 16 1 -0.7070 0.0132
2 16 2 -4.3017 -0.0322
2 16 3 23.3982 -0.0010
2 16 4 -12.1294 0.0019
2 16 5 2.0514 0.0054
2 16 6 -3.3120 0.0259
2 16 7 -3.5288 -0.0084
2 16 8 -9.4512 -0.0118
2 16 9 4.3776 0.0217
2 16 10 -7.1375 -0.0106
2 16 11 -4.6738 -0.0075
2 16 12 -1.4045 -0.0165
2 16 13 4.0122 -0.0053
2 16 14 -0.8952 -0.0043
2 16 15 0.9305 0.0068
2 16 16 2.9845 0.0373
2 16 17 0.7153 0.0221
2 16 18 0.2543 0.0052
2 17 0 1.4116 -0.0042
2 17 1 15.9672 0.0113
2 17 2 -0.9798 -0.0176
2 17 3 4.5875 0.0078
2 17 4 11.2783 -0.0116
2 17 5 31.3480 -0.0152
2 17 6 0.2809 0.0153
2 17 7 3.0598 -0.0095
2 17 8 5.0197 0.0152
2 17 9 6.9494 0.0075
2 17 10 -3.0390 -0.0037
2 17 11 2.2000 0.0032
2 17 12 0.4068 -0.0014
2 17 13 0.8755 0.0054
2 17 14 -1.8968 -0.0030
2 17 15 5.1018 -0.0178
2 17 16 0.5004 -0.0253
2 17 17 1.7967 0.0112
2 17 18 -0.3530 0.0706
2 18 0 8.6177 -0.0108
2 18 1 5.8830 -0.0131
2 18 2 -11.4633 0.0097
2 18 3 -21.4844 0.0118
2 18 4 3.9550 -0.0039
2 18 5 -0.4183 0.0011
2 18 6 -1.4114 -0.0138
2 18 7 2.9113 -0.0001
2 18 8 -0.6054 0.0059
2 18 9 -5.3192 0.0027
2 18 10 3.8128 0.0010
2 18 11 3.5096 0.0060
2 18 12 -3.4213 0.0171
2 18 13 -4.9794 -0.0121
2 18 14 -2.2686 -0.0087
2 18 15 -0.1180 -0.0019
2 18 16 -2.5681 -0.0375
2 18 17 -1.0066 -0.0406
2 19 0 -1.0296 -0.0051
2 19 1 -11.2189 -0.0281
2 19 2 6.7873 0.0116
2 19 3 -2.2302 0.0192
2 19 4 -10.6775 0.0056
2 19 5 -22.9066 0.0282
2 19 6 4.8925 -0.0068
2 19 7 0.8572 -0.0096
2 19 8 -0.9213 0.0069
2 19 9 -5.7053 -0.0108
2 19 10 3.1219 -0.0159
2 19 11 1.0452 -0.0003
2 19 12 3.3166 0.0058
2 19 13 -1.1788 -0.0043
2 19 14 0.7397 0.0097
2 19 15 -2.5319 0.0315
2 19 16 0.3080 0.0167
2 19 17 -1.3726 -0.0344
2 20 0 -1.5603 -0.0201
2 20 1 -5.0874 0.0153
2 20 2 16.8240 0.0041
2 20 3 14.0664 -0.0068
2 20 4 1.6049 0.0040
2 20 5 -2.9763 -0.0087
2 20 6 3.2838 -0.0164
2 20 7 -1.7510 0.0086
2 20 8 4.9900 0.0020
2 20 9 1.4647 -0.0146
2 20 10 -0.7871 0.0173
2 20 11 -1.8906 -0.0035
2 20 12 4.8742 -0.0121
2 20 13 3.9580 0.0136
2 20 14 2.3706 0.0217
2 20 15 -0.4416 -0.0030
2 20 16 1.7702 0.0255
2 21 0 1.7559 0.0073
2 21 1 1.2464 0.0237
2 21 2 -5.8563 -0.0038
2 21 3 0.1403 -0.0226
2 21 4 7.1256 0.0007
2 21 5 8.8381 -0.0166
2 21 6 -4.5776 -0.0020
2 21 7 -4.1212 0.0127
2 21 8 -1.3928 -0.0260
2 21 9 1.2656 0.0054
2 21 10 -2.8390 0.0074
2 21 11 -5.2333 -0.0026
2 21 12 -3.9790 -0.0130
2 21 13 0.5183 -0.0021
2 21 14 -0.6182 -0.0246
2 21 15 0.3167 -0.0271
2 21 16 -0.1035 0.0082
2 22 0 -3.2176 0.0261
2 22 1 1.6268 -0.0152
2 22 2 -10.5334 -0.0178
2 22 3 -6.6599 -0.0068
2 22 4 -2.1565 -0.0075
2 22 5 4.8096 0.0158
2 22 6 -1.8306 0.0245
2 22 7 0.6435 -0.0061
2 22 8 -2.1969 -0.0076
2 22 9 2.4610 0.0117
2 22 10 -0.7137 -0.0108
2 22 11 0.7912 -0.0022
2 22 12 -2.3579 0.0078
2 22 13 -2.0276 -0.0173
2 22 14 -0.2711 -0.0286
2 22 15 0.0644 -0.0081
2 23 0 -2.6141 0.0049
2 23 1 4.9616 -0.0095
2 23 2 -0.1049 -0.0067
2 23 3 0.7415 0.0065
2 23 4 -1.8903 -0.0048
2 23 5 0.7053 -0.0065
2 23 6 0.3927 0.0114
2 23 7 4.0645 -0.0139
2 23 8 2.7177 0.0179
2 23 9 1.7309 0.0006
2 23 10 1.8298 0.0068
2 23 11 5.9281 0.0037
2 23 12 2.2084 0.0144
2 23 13 0.1179 0.0168
2 23 14 0.5010 0.0320
2 24 0 5.9980 -0.0130
2 24 1 0.5546 0.0012
2 24 2 -0.4549 0.0260
2 24 3 1.8181 0.0027
2 24 4 0.4202 0.0126
2 24 5 -3.9766 -0.0119
2 24 6 -1.0135 -0.0028
2 24 7 -0.4836 0.0063
2 24 8 -2.6986 0.0099
2 24 9 -3.4004 -0.0004
2 24 10 0.8760 -0.0109
2 24 11 -0.3180 0.0079
2 24 12 -0.5663 0.0023
2 24 13 0.5126 0.0169
2 24 14 -1.1043 0.0332
2 25 0 2.3940 -0.0119
2 25 1 -4.8413 0.0007
2 25 2 5.2910 0.0168
2 25 3 -0.8112 0.0057
2 25 4 -2.7075 0.0058
2 25 5 -2.3714 0.0093
2 25 6 3.6231 -0.0101
2 25 7 -1.9213 0.0035
2 25 8 -3.4633 0.0062
2 25 9 -1.7792 -0.0133
2 25 10 -0.5800 -0.0006
2 25 11 -3.1048 -0.0240
2 25 12 -0.4374 0.0052
2 25 13 -0.2230 -0.0475
2 26 0 -6.0155 0.0000
2 26 1 -0.3567 0.0172
2 26 2 7.9950 -0.0099
2 26 3 0.1626 0.0080
2 26 4 0.7685 -0.0046
2 26 5 2.2136 -0.0082
2 26 6 2.7963 -0.0084
2 26 7 1.1425 -0.0231
2 26 8 4.6065 0.0177
2 26 9 2.1740 -0.0162
2 26 10 -0.5162 0.0356
2 26 11 0.1713 -0.0114
2 26 12 1.2440 -0.0021
2 27 0 -1.4521 0.0055
2 27 1 0.8492 0.0065
2 27 2 -6.5483 -0.0179
2 27 3 0.3807 -0.0033
2 27 4 4.2103 0.0049
2 27 5 -0.2694 -0.0059
2 27 6 -4.8719 0.0071
2 27 7 0.6188 0.0113
2 27 8 3.0261 -0.0085
2 27 9 0.7676 0.0132
2 27 10 -0.1880 -0.0103
2 27 11 0.1914 0.0440
2 28 0 3.9849 0.0122
2 28 1 -0.0237 -0.0270
2 28 2 -8.3111 -0.0181
2 28 3 -0.1488 0.0024
2 28 4 -0.7880 -0.0166
2 28 5 -0.7567 0.0280
2 28 6 -2.5114 -0.0041
2 28 7 -1.3619 0.0262
2 28 8 -3.2121 -0.0636
2 28 9 -0.8192 0.0219
2 28 10 0.0606 -0.0458
2 29 0 0.4492 0.0024
2 29 1 2.6654 -0.0242
2 29 2 4.3826 0.0104
2 29 3 0.1298 -0.0118
2 29 4 -2.8851 -0.0207
2 29 5 2.2471 0.0266
2 29 6 3.3504 -0.0166
2 29 7 -0.6528 -0.0052
2 29 8 -1.6163 -0.0161
2 30 0 -2.1227 -0.0272
2 30 1 -0.3383 0.0284
2 30 2 3.9469 0.0297
2 30 3 -0.0622 -0.0276
2 30 4 0.2454 0.0295
2 30 5 0.0139 -0.0298
2 30 6 1.2226 0.0113
2 30 7 0.7408 0.0079
2 31 0 0.0526 -0.0079
2 31 1 -2.7938 0.0437
2 31 2 -1.3346 -0.0042
2 31 3 -0.1206 0.0277
2 31 4 0.9591 0.0189
2 31 5 -1.7903 -0.0485
3 0 0 -85.1197 0.4850
3 0 2 -48.2656 -0.2699
3 0 4 -44.0233 -0.2154
3 0 6 3.4432 0.3194
3 0 8 37.4974 -0.1651
3 0 10 0.9222 -0.0217
3 0 12 8.6499 0.2789
3 0 14 -3.3578 -0.1794
3 0 16 1.4273 0.0683
3 0 18 5.0568 0.0825
3 0 20 -0.8382 -0.1437
3 1 0 45.9724 -0.0435
3 1 1 -13.7351 -0.1709
3 1 3 5.7332 0.1531
3 1 4 58.2578 -0.0782
3 1 5 -16.4693 -0.0016
3 1 6 -39.4397 0.0277
3 1 7 1.2697 -0.1285
3 1 8 62.9657 0.1465
3 1 9 -4.9383 0.0470
3 1 10 10.1078 -0.2468
3 1 11 -3.9053 -0.0488
3 1 12 18.0384 0.0943
3 1 13 -0.9218 -0.0318
3 1 14 3.5006 0.1292
3 1 15 -2.3746 0.1623
3 1 16 -3.2498 -0.1351
3 1 17 -0.2986 0.0220
3 1 18 3.4333 0.1048
3 1 19 -0.4969 -0.0558
3 1 20 1.5932 0.0046
3 1 21 -0.3053 0.0154
3 2 0 71.2153 -0.3527
3 2 1 -31.6218 -0.1805
3 2 2 56.3785 0.1867
3 2 3 -43.0290 0.1184
3 2 4 45.1763 0.1583
3 2 5 -15.7642 0.1565
3 2 6 -4.6734 -0.1957
3 2 7 -35.9408 -0.0843
3 2 8 -27.9340 0.1639
3 2 9 -3.5272 0.0368
3 2 10 -1.6054 0.0363
3 2 11 -10.2144 -0.0205
3 2 12 -5.1498 -0.1891
3 2 13 -4.6693 -0.0939
3 2 14 4.5648 0.1277
3 2 15 -0.1965 0.1280
3 2 16 -1.9878 -0.0877
3 2 17 -4.3806 -0.0028
3 2 18 -3.9587 -0.1077
3 2 19 0.4557 -0.0688
3 2 20 0.4127 0.0689
3 2 21 -0.2294 -0.0628
3 3 0 -17.4371 0.0082
3 3 1 32.9130 0.1200
3 3 2 -9.8199 -0.1052
3 3 3 -11.1883 -0.1031
3 3 4 -16.7144 0.0306
3 3 5 37.2876 -0.0489
3 3 6 36.4088 -0.0364
3 3 7 -4.2631 0.0658
3 3 8 -42.7969 -0.0971
3 3 9 11.2360 -0.0144
3 3 10 -2.3194 0.1328
3 3 11 8.1548 0.0184
3 3 12 -15.0219 -0.0496
3 3 13 3.1645 0.0412
3 3 14 2.0529 -0.0538
3 3 15 5.4481 -0.0751
3 3 16 3.6768 0.0650
3 3 17 0.8289 -0.0071
3 3 18 -0.8977 -0.0805
3 3 19 1.3118 0.0322
3 3 20 -0.6800 0.0176
3 3 21 0.6305 -0.0181
3 4 0 -40.4472 0.1229
3 4 1 27.1487 0.1161
3 4 2 -70.9461 -0.0342
3 4 3 64.8038 -0.0502
3 4 4 -44.6487 -0.0468
3 4 5 20.0159 -0.0260
3 4 6 7.9873 0.0566
3 4 7 48.4613 0.0595
3 4 8 7.4302 -0.0931
3 4 9 4.4431 -0.0297
3 4 10 3.2227 -0.0026
3 4 11 10.8814 0.0255
3 4 12 -1.9913 0.0575
3 4 13 5.8524 0.0301
3 4 14 -7.1536 -0.0627
3 4 15 -0.0747 -0.0610
3 4 16 2.6290 0.0444
3 4 17 4.9847 0.0069
3 4 18 1.3824 0.0407
3 4 19 -0.8270 0.0148
3 4 20 0.3271 -0.0139
3 5 0 -14.3145 0.0154
3 5 1 -34.2748 -0.0713
3 5 2 -0.7870 0.0050
3 5 3 4.7379 0.0133
3 5 4 -32.8563 -0.0067
3 5 5 -32.4603 0.0293
3 5 6 -27.7611 0.0003
3 5 7 7.1713 -0.0023
3 5 8 16.1369 0.0294
3 5 9 -10.2950 0.0227
3 5 10 -5.4250 -0.0130
3 5 11 -5.2387 -0.0130
3 5 12 9.7251 0.0172
3 5 13 -5.4683 -0.0369
3 5 14 -8.1360 -0.0319
3 5 15 -4.7109 0.0093
3 5 16 -3.7018 -0.0055
3 5 17 -0.9366 -0.0071
3 5 18 -1.7814 0.0238
3 5 19 -1.4532 0.0118
3 5 20 -0.1084 -0.0252
3 6 0 14.0718 0.0408
3 6 1 14.0035 -0.0579
3 6 2 73.2371 -0.0814
3 6 3 -59.2596 0.0444
3 6 4 36.8300 -0.0183
3 6 5 -10.9686 -0.0303
3 6 6 -11.6328 0.0361
3 6 7 -33.5600 -0.0444
3 6 8 7.6243 0.0140
3 6 9 -2.2206 0.0133
3 6 10 -4.7940 -0.0421
3 6 11 -1.5390 -0.0052
3 6 12 6.7885 0.0196
3 6 13 -2.1962 0.0114
3 6 14 8.5947 0.0114
3 6 15 1.0472 0.0148
3 6 16 -2.0351 0.0114
3 6 17 -1.7608 0.0034
3 6 18 0.7903 0.0354
3 6 19 0.9573 0.0170
3 6 20 -0.5227 -0.0252
3 7 0 22.9354 -0.0149
3 7 1 22.5011 -0.0125
3 7 2 3.1825 0.0404
3 7 3 8.1834 0.0368
3 7 4 53.7537 -0.0004
3 7 5 10.3392 0.0197
3 7 6 12.5118 0.0184
3 7 7 -7.8667 -0.0243
3 7 8 0.6752 -0.0003
3 7 9 4.6596 -0.0229
3 7 10 4.2401 -0.0500
3 7 11 -1.6325 0.0173
3 7 12 -4.8212 -0.0058
3 7 13 6.4599 0.0156
3 7 14 9.1834 0.0592
3 7 15 0.8899 0.0015
3 7 16 2.4961 -0.0299
3 7 17 0.3907 0.0153
3 7 18 2.2149 0.0303
3 7 19 0.6595 -0.0336
3 7 20 -0.0336 0.0115
3 8 0 -3.3980 -0.0706
3 8 1 -55.8539 0.0049
3 8 2 -55.6120 0.0946
3 8 3 38.7185 -0.0519
3 8 4 -23.0585 0.0133
3 8 5 -0.3883 0.0270
3 8 6 12.6936 -0.0704
3 8 7 9.0968 0.0226
3 8 8 -8.2898 0.0199
3 8 9 -0.4836 0.0115
3 8 10 5.0520 0.0390
3 8 11 -9.3074 -0.0065
3 8 12 -7.0016 -0.0338
3 8 13 -3.1856 -0.0147
3 8 14 -6.9708 0.0230
3 8 15 -1.6562 0.0108
3 8 16 0.7114 -0.0238
3 8 17 -1.6115 -0.0160
3 8 18 -0.8386 -0.0309
3 8 19 -0.6989 -0.0201
3 8 20 0.1257 0.0793
3 9 0 -6.3430 0.0173
3 9 1 -9.9913 0.0842
3 9 2 4.3777 -0.0315
3 9 3 -17.2804 -0.0180
3 9 4 -38.8121 -0.0021
3 9 5 8.8944 -0.0297
3 9 6 4.3269 -0.0048
3 9 7 6.2013 0.0263
3 9 8 -2.4597 -0.0010
3 9 9 0.9490 0.0023
3 9 10 6.0386 0.0471
3 9 11 6.4513 -0.0146
3 9 12 2.3392 -0.0073
3 9 13 -5.8162 0.0097
3 9 14 -4.2642 -0.0301
3 9 15 2.7971 0.0029
3 9 16 -0.8468 0.0388
3 9 17 0.2086 -0.0408
3 9 18 -0.6221 -0.0410
3 9 19 0.3870 0.0006
3 9 20 0.5818 0.0114
3 10 0 3.4667 0.0241
3 10 1 63.4089 0.0363
3 10 2 28.2821 -0.0444
3 10 3 -20.1039 0.0042
3 10 4 8.8850 0.0103
3 10 5 1.7931 -0.0107
3 10 6 -10.1999 0.0461
3 10 7 4.3259 0.0050
3 10 8 -0.8974 -0.0200
3 10 9 1.3609 -0.0166
3 10 10 -3.2151 0.0023
3 10 11 13.2773 0.0073
3 10 12 4.6171 0.0251
3 10 13 5.5960 -0.0091
3 10 14 3.0743 -0.0283
3 10 15 0.5999 -0.0159
3 10 16 0.0723 0.0062
3 10 17 1.9258 0.0138
3 10 18 -0.8288 -0.0109
3 10 19 0.3789 0.0025
3 11 0 -15.8986 -0.0063
3 11 1 5.4049 -0.0685
3 11 2 -14.0429 0.0023
3 11 3 17.1900 -0.0107
3 11 4 10.4087 0.0113
3 11 5 -12.5629 0.0068
3 11 6 -15.4598 -0.0088
3 11 7 -4.9145 -0.0189
3 11 8 -3.2584 0.0026
3 11 9 -3.7623 0.0163
3 11 10 -16.5937 -0.0128
3 11 11 -6.4260 0.0062
3 11 12 -1.2785 0.0259
3 11 13 4.2804 -0.0239
3 11 14 -2.3999 -0.0026
3 11 15 -3.2586 0.0056
3 11 16 0.4375 -0.0170
3 11 17 -0.1122 0.0479
3 11 18 -0.8003 0.0153
3 11 19 -0.7003 0.0495
3 12 0 -3.5306 0.0095
3 12 1 -35.7273 -0.0543
3 12 2 -7.0877 0.0016
3 12 3 10.7049 0.0607
3 12 4 2.9094 -0.0191
3 12 5 7.0550 0.0020
3 12 6 6.7866 0.0077
3 12 7 -1.9408 -0.0298
3 12 8 9.6866 0.0138
3 12 9 -1.4946 -0.0059
3 12 10 0.5258 -0.0311
3 12 11 -9.0794 -0.0160
3 12 12 -2.1904 -0.0129
3 12 13 -4.1340 0.0229
3 12 14 0.4720 0.0052
3 12 15 1.6039 0.0060
3 12 16 -0.0320 0.0087
3 12 17 0.1974 -0.0002
3 12 18 1.8259 0.0142
3 12 19 -0.4282 0.0244
3 13 0 25.9943 -0.0250
3 13 1 -9.0158 0.0039
3 13 2 18.3601 0.0244
3 13 3 -10.9349 0.0054
3 13 4 7.4194 -0.0132
3 13 5 3.0700 0.0040
3 13 6 18.6560 0.0053
3 13 7 5.5234 0.0088
3 13 8 7.1468 -0.0025
3 13 9 3.0690 -0.0191
3 13 10 19.8434 -0.0044
3 13 11 2.8482 0.0045
3 13 12 -0.0500 -0.0214
3 13 13 -2.5795 0.0222
3 13 14 5.6436 0.0159
3 13 15 0.5498 -0.0165
3 13 16 -1.3593 -0.0031
3 13 17 -0.4557 0.0004
3 13 18 0.8397 -0.0034
3 13 19 0.3575 -0.0573
3 14 0 -0.7617 -0.0074
3 14 1 -1.6157 0.0411
3 14 2 -0.2107 0.0146
3 14 3 -8.4264 -0.0645
3 14 4 -10.9083 0.0142
3 14 5 -17.3337 -0.0022
3 14 6 -4.8132 -0.0385
3 14 7 -7.3717 0.0325
3 14 8 -11.2773 -0.0056
3 14 9 2.3469 0.0148
3 14 10 0.6973 0.0288
3 14 11 1.1355 0.0175
3 14 12 1.1188 -0.0001
3 14 13 1.4882 -0.0162
3 14 14 -1.8697 0.0104
3 14 15 -3.3916 -0.0038
3 14 16 -0.3436 -0.0249
3 14 17 -1.8921 -0.0076
3 14 18 -0.8844 0.0043
3 15 0 -20.4073 0.0343
3 15 1 14.7607 0.0229
3 15 2 -15.9666 -0.0338
3 15 3 4.5912 0.0049
3 15 4 -7.5576 0.0058
3 15 5 8.8669 0.0010
3 15 6 -16.1124 0.0077
3 15 7 -6.7423 -0.0039
3 15 8 -5.7006 0.0000
3 15 9 0.1246 0.0095
3 15 10 -15.2183 -0.0025
3 15 11 1.4131 -0.0130
3 15 12 1.7671 -0.0024
3 15 13 1.4733 -0.0063
3 15 14 -3.6539 -0.0147
3 15 15 2.2207 0.0136
3 15 16 2.3367 -0.0104
3 15 17 0.7150 -0.0419
3 15 18 -0.1910 0.0251
3 16 0 6.4899 0.0006
3 16 1 24.6541 -0.0057
3 16 2 -3.4010 -0.0220
3 16 3 7.9666 0.0104
3 16 4 12.4935 -0.0016
3 16 5 21.8516 0.0000
3 16 6 3.4358 0.0313
3 16 7 13.2237 -0.0129
3 16 8 5.2839 -0.0051
3 16 9 -3.3013 0.0053
3 16 10 -0.1478 -0.0125
3 16 11 4.7226 -0.0019
3 16 12 -1.7764 0.0090
3 16 13 -0.2184 0.0114
3 16 14 1.2195 0.0018
3 16 15 4.0090 0.0181
3 16 16 0.5524 0.0390
3 16 17 1.6871 -0.0014
3 16 18 -0.4857 -0.0030
3 17 0 6.2408 -0.0103
3 17 1 -15.4649 -0.0103
3 17 2 9.4695 0.0201
3 17 3 -1.0374 0.0056
3 17 4 -2.7089 -0.0018
3 17 5 -13.8783 -0.0008
3 17 6 10.3693 -0.0149
3 17 7 7.4867 0.0031
3 17 8 0.7538 -0.0022
3 17 9 -3.0288 0.0031
3 17 10 6.5842 0.0011
3 17 11 -3.4092 0.0083
3 17 12 -3.1359 0.0034
3 17 13 -1.4799 -0.0117
3 17 14 -0.7298 0.0018
3 17 15 -2.6056 0.0113
3 17 16 -2.5779 0.0217
3 17 17 -0.4503 0.0175
3 18 0 -9.9612 -0.0050
3 18 1 -26.4149 -0.0224
3 18 2 8.9616 0.0258
3 18 3 -5.0560 0.0394
3 18 4 -8.3629 -0.0099
3 18 5 -19.1439 0.0104
3 18 6 -1.6115 -0.0126
3 18 7 -10.6300 0.0004
3 18 8 3.0048 0.0136
3 18 9 3.6243 -0.0115
3 18 10 -0.3089 0.0001
3 18 11 -4.9126 -0.0005
3 18 12 3.2425 -0.0189
3 18 13 0.9761 -0.0098
3 18 14 0.1649 -0.0208
3 18 15 -3.5843 -0.0210
3 18 16 -0.2480 -0.0284
3 18 17 -0.6152 0.0201
3 19 0 5.7864 -0.0106
3 19 1 9.7193 0.0052
3 19 2 -2.9708 0.0011
3 19 3 0.1451 -0.0128
3 19 4 11.0853 0.0003
3 19 5 10.0556 -0.0047
3 19 6 -4.3995 0.0018
3 19 7 -7.5634 0.0009
3 19 8 3.2175 0.0001
3 19 9 3.4636 -0.0112
3 19 10 0.8975 0.0111
3 19 11 1.8616 0.0113
3 19 12 3.4503 0.0176
3 19 13 1.9614 0.0148
3 19 14 2.9460 0.0074
3 19 15 1.3117 -0.0400
3 19 16 1.9300 0.0100
3 20 0 9.2995 0.0080
3 20 1 15.1174 0.0249
3 20 2 -8.9429 -0.0180
3 20 3 0.1009 -0.0452
3 20 4 3.4946 0.0126
3 20 5 12.1356 -0.0112
3 20 6 0.1061 -0.0023
3 20 7 2.2108 0.0017
3 20 8 -7.0495 -0.0180
3 20 9 -3.3981 -0.0081
3 20 10 -0.5687 0.0049
3 20 11 0.9274 -0.0094
3 20 12 -3.8507 0.0321
3 20 13 -2.3485 0.0024
3 20 14 -0.8784 0.0227
3 20 15 2.5494 -0.0012
3 20 16 -0.3864 0.0049
3 21 0 -9.2122 0.0131
3 21 1 -2.8134 -0.0129
3 21 2 -0.6784 -0.0136
3 21 3 -0.8666 0.0009
3 21 4 -9.8284 0.0013
3 21 5 -2.6267 0.0084
3 21 6 0.8575 0.0156
3 21 7 6.4432 -0.0061
3 21 8 -2.9043 0.0030
3 21 9 -1.9378 0.0159
3 21 10 -3.6123 -0.0119
3 21 11 1.1950 -0.0300
3 21 12 -2.5038 -0.0257
3 21 13 -1.7305 -0.0052
3 21 14 -1.7016 -0.0056
3 21 15 -0.3129 0.0293
3 22 0 -4.1851 -0.0027
3 22 1 -3.4581 -0.0126
3 22 2 2.7699 0.0016
3 22 3 3.1447 0.0157
3 22 4 -0.7366 -0.0081
3 22 5 -5.3250 -0.0040
3 22 6 0.5719 0.0146
3 22 7 4.6678 -0.0130
3 22 8 5.3032 0.0140
3 22 9 2.7120 0.0170
3 22 10 2.0359 -0.0055
3 22 11 2.4770 -0.0036
3 22 12 2.8491 -0.0278
3 22 13 2.3180 -0.0005
3 22 14 0.5080 -0.0033
3 23 0 5.8286 -0.0095
3 23 1 -0.5651 0.0102
3 23 2 1.6085 0.0146
3 23 3 1.2183 0.0089
3 23 4 1.2636 0.0062
3 23 5 -2.4042 -0.0128
3 23 6 0.3548 -0.0036
3 23 7 -4.4135 0.0064
3 23 8 -0.6081 0.0060
3 23 9 0.1691 -0.0191
3 23 10 2.2771 0.0026
3 23 11 -2.5305 0.0310
3 23 12 0.9766 0.0221
3 23 13 0.7088 -0.0013
3 23 14 -0.3414 0.0138
3 24 0 -2.3377 -0.0030
3 24 1 -1.6298 0.0011
3 24 2 4.7377 0.0112
3 24 3 -3.1173 0.0113
3 24 4 -0.7666 0.0004
3 24 5 1.5397 0.0089
3 24 6 -0.7146 -0.0176
3 24 7 -5.7141 0.0172
3 24 8 -1.5368 0.0027
3 24 9 -1.8879 -0.0175
3 24 10 -2.5673 0.0069
3 24 11 -2.7979 0.0216
3 24 12 -1.0454 0.0031
3 24 13 -0.8611 -0.0003
3 25 0 -0.9428 0.0055
3 25 1 0.5117 0.0071
3 25 2 -1.1102 -0.0027
3 25 3 -0.0898 -0.0068
3 25 4 6.6122 -0.0108
3 25 5 3.0829 0.0110
3 25 6 -0.7701 -0.0190
3 25 7 2.7623 -0.0041
3 25 8 3.5204 0.0008
3 25 9 0.8042 0.0076
3 25 10 -0.3153 0.0174
3 25 11 1.4693 -0.0196
3 25 12 0.1437 -0.0171
3 26 0 5.5318 0.0030
3 26 1 0.7762 0.0047
3 26 2 -8.7162 -0.0127
3 26 3 1.2287 -0.0109
3 26 4 1.5922 0.0071
3 26 5 -0.7913 -0.0010
3 26 6 0.4312 0.0157
3 26 7 3.0653 -0.0015
3 26 8 -0.6324 -0.0148
3 26 9 1.3571 0.0282
3 26 10 1.7142 -0.0085
3 26 11 1.4009 -0.0090
3 27 0 -1.8258 0.0021
3 27 1 0.9134 -0.0249
3 27 2 0.3196 -0.0138
3 27 3 -1.0875 0.0098
3 27 4 -8.5659 -0.0075
3 27 5 -1.0188 0.0097
3 27 6 0.9275 0.0070
3 27 7 -1.7655 -0.0004
3 27 8 -3.6392 -0.0445
3 27 9 -0.8275 0.0193
3 27 10 -0.3472 -0.0506
3 28 0 -4.5651 -0.0005
3 28 1 1.6770 -0.0111
3 28 2 7.4943 0.0059
3 28 3 0.7274 -0.0069
3 28 4 -1.5566 -0.0074
3 28 5 1.2920 0.0092
3 28 6 -0.0464 -0.0258
3 28 7 -0.7357 0.0033
3 28 8 0.8132 -0.0013
3 28 9 -0.9824 -0.0210
3 29 0 1.4751 -0.0121
3 29 1 -1.8169 0.0317
3 29 2 -0.1731 0.0160
3 29 3 1.0770 -0.0202
3 29 4 5.4041 0.0310
3 29 5 -0.8639 -0.0355
3 29 6 -0.6949 0.0194
3 29 7 0.8973 0.0139
3 29 8 1.9270 0.0674
3 30 0 2.3545 -0.0011
3 30 1 -1.9634 0.0275
3 30 2 -3.4110 -0.0022
3 30 3 -1.3260 0.0238
3 30 4 1.0666 0.0001
3 30 5 -1.2717 -0.0251
3 30 6 -0.0266 0.0374
3 31 0 0.2206 0.0186
3 31 1 1.1544 -0.0256
3 31 2 0.4147 -0.0080
3 31 3 -0.5625 0.0216
4 0 0 61.6441 0.0396
4 0 2 -16.9660 0.1866
4 0 4 2.3831 -0.0444
4 0 6 -5.4544 0.0771
4 0 8 25.9593 0.1073
4 0 10 25.9180 -0.1935
4 0 12 12.8417 0.1224
4 0 14 1.1772 0.1108
4 0 16 1.0637 -0.1314
4 0 18 0.1144 0.1234
4 0 20 2.3180 -0.0491
4 1 0 10.7028 -0.2466
4 1 1 -1.5716 -0.2086
4 1 2 79.3288 0.2103
4 1 3 -27.9371 0.1501
4 1 4 -25.6288 0.0706
4 1 5 -4.6334 0.1420
4 1 6 22.7646 -0.2181
4 1 7 -12.2974 -0.1338
4 1 9 -6.6804 0.1347
4 1 10 -0.5507 -0.0234
4 1 11 -1.2956 -0.0342
4 1 12 0.6154 -0.1301
4 1 13 -4.5988 -0.0499
4 1 14 -2.6752 0.1189
4 1 15 -0.1572 0.0773
4 1 16 1.0591 -0.1227
4 1 17 -1.8721 -0.0658
4 1 18 -4.7842 -0.0590
4 1 19 -0.4117 -0.0575
4 1 20 0.3745 0.0776
4 2 0 -39.6281 0.0157
4 2 1 12.2805 0.1321
4 2 2 20.2501 -0.1286
4 2 3 14.3817 -0.0524
4 2 4 5.0786 0.0488
4 2 5 -4.4764 -0.0558
4 2 6 14.3911 -0.1182
4 2 7 10.5379 -0.0020
4 2 8 -23.9995 -0.0824
4 2 9 0.0816 -0.0122
4 2 10 -19.2224 0.1600
4 2 11 4.9968 0.0684
4 2 12 -10.8798 -0.1207
4 2 13 6.0578 0.0175
4 2 14 -0.5950 -0.0358
4 2 15 -0.9193 -0.0570
4 2 16 0.7988 0.0933
4 2 17 3.6231 0.0016
4 2 18 0.0794 -0.1240
4 2 19 0.0373 -0.0447
4 2 20 -1.7668 0.0334
4 3 0 -18.3399 0.1949
4 3 1 1.9219 0.1481
4 3 2 -62.8069 -0.0859
4 3 3 64.5064 -0.0983
4 3 4 1.6634 -0.0308
4 3 5 11.9029 -0.0263
4 3 6 -15.5369 0.1370
4 3 7 28.9809 0.0970
4 3 8 26.1104 -0.1686
4 3 9 15.0488 -0.0682
4 3 10 -5.0506 0.0480
4 3 11 2.6402 0.0214
4 3 12 -0.7566 0.0675
4 3 13 10.2875 0.0243
4 3 14 -1.9362 -0.0918
4 3 15 0.2238 -0.0515
4 3 16 -0.6298 0.0696
4 3 17 4.4238 0.0191
4 3 18 3.7768 0.0303
4 3 19 0.6640 0.0218
4 3 20 -0.3622 -0.0391
4 4 0 -6.5585 -0.0544
4 4 1 -9.5613 -0.0509
4 4 2 -25.8766 0.0261
4 4 3 -23.2259 -0.0223
4 4 4 -21.3463 -0.0384
4 4 5 7.3707 0.0409
4 4 6 -31.7017 0.0849
4 4 7 -10.0347 0.0036
4 4 8 19.7012 0.0170
4 4 9 -0.6593 0.0167
4 4 10 5.1914 -0.0867
4 4 11 -4.4681 -0.0052
4 4 12 5.9719 0.0782
4 4 13 -9.2678 -0.0288
4 4 14 -0.9570 -0.0379
4 4 15 0.7013 -0.0026
4 4 16 -4.6289 -0.0344
4 4 17 -4.7330 -0.0321
4 4 18 -0.4414 0.0600
4 4 19 -0.1767 -0.0034
4 4 20 0.6792 -0.0051
4 5 0 27.3671 -0.0881
4 5 1 4.2909 -0.0559
4 5 2 41.0292 -0.0340
4 5 3 -60.0303 0.0965
4 5 4 27.2537 -0.0004
4 5 5 -14.8794 -0.0290
4 5 6 3.7966 -0.0278
4 5 7 -28.0794 -0.0621
4 5 8 -12.1189 0.0505
4 5 9 -12.5660 0.0030
4 5 10 10.7263 -0.0564
4 5 11 -1.2479 0.0013
4 5 12 0.9625 -0.0222
4 5 13 -8.2428 -0.0005
4 5 14 7.3817 0.0418
4 5 15 0.3930 0.0477
4 5 16 0.0977 0.0136
4 5 17 -4.2023 0.0162
4 5 18 -1.9776 0.0246
4 5 19 0.1986 0.0029
4 5 20 0.3952 0.0068
4 6 0 37.4427 0.0324
4 6 1 -7.8144 -0.0408
4 6 2 25.2928 0.0325
4 6 3 24.1989 0.0529
4 6 4 32.4180 -0.0027
4 6 5 -9.1635 0.0109
4 6 6 38.4584 -0.0180
4 6 7 -2.7066 0.0155
4 6 8 -16.0149 0.0165
4 6 9 1.7723 -0.0069
4 6 10 3.9527 -0.0069
4 6 11 -1.0927 -0.0142
4 6 12 -1.3956 -0.0172
4 6 13 8.3472 0.0112
4 6 14 2.4601 0.0568
4 6 15 0.0611 0.0140
4 6 16 6.7318 -0.0134
4 6 17 2.6980 0.0243
4 6 18 0.5097 0.0199
4 6 19 0.1240 -0.0106
4 6 20 -0.0734 0.0038
4 7 0 -28.8647 -0.0081
4 7 1 -14.0519 0.0047
4 7 2 -23.3876 0.0852
4 7 3 27.4119 -0.0847
4 7 4 -40.0070 -0.0059
4 7 5 15.0227 0.0173
4 7 6 7.4445 -0.0537
4 7 7 14.0451 0.0299
4 7 8 1.0865 0.0339
4 7 9 2.7793 0.0136
4 7 10 -10.6527 0.0243
4 7 11 -1.8100 -0.0074
4 7 12 -1.2404 -0.0054
4 7 13 0.5169 -0.0025
4 7 14 -9.4360 0.0061
4 7 15 -1.2332 -0.0326
4 7 16 0.4641 -0.0430
4 7 17 1.8182 -0.0031
4 7 18 0.3853 -0.0394
4 7 19 -1.4161 -0.0030
4 7 20 -0.3055 0.0532
4 8 0 -32.9368 0.0140
4 8 1 24.0537 0.0788
4 8 2 -14.7591 -0.0284
4 8 3 -18.6913 -0.0221
4 8 4 -28.8411 0.0265
4 8 5 10.0319 -0.0305
4 8 6 -25.6991 -0.0271
4 8 7 17.8093 -0.0106
4 8 8 13.7351 -0.0076
4 8 9 -2.8518 -0.0054
4 8 10 -1.7849 0.0657
4 8 11 6.4523 -0.0073
4 8 12 0.5557 -0.0248
4 8 13 -4.9276 0.0186
4 8 14 -2.5124 -0.0348
4 8 15 -0.2601 0.0008
4 8 16 -5.1075 0.0350
4 8 17 0.5027 0.0026
4 8 18 -0.1984 -0.0423
4 8 19 0.2970 0.0285
4 9 0 19.4311 0.0261
4 9 1 18.2130 0.0101
4 9 2 11.5859 -0.0642
4 9 3 1.6966 0.0129
4 9 4 31.4978 0.0265
4 9 5 -15.1891 -0.0005
4 9 6 -13.6148 0.0626
4 9 7 -0.8399 -0.0003
4 9 8 3.6385 -0.0442
4 9 9 5.1606 -0.0011
4 9 10 4.5974 0.0096
4 9 11 3.8024 -0.0024
4 9 12 2.0957 0.0212
4 9 13 6.4546 -0.0115
4 9 14 6.8157 -0.0252
4 9 15 0.9162 -0.0035
4 9 16 -1.0505 0.0102
4 9 17 0.3023 -0.0237
4 9 18 -0.0794 0.0068
4 9 19 1.7592 0.0034
4 10 0 7.2143 -0.0202
4 10 1 -24.2163 -0.0455
4 10 2 -0.8568 0.0108
4 10 3 9.9190 -0.0086
4 10 4 15.0343 -0.0048
4 10 5 -8.7772 0.0047
4 10 6 2.3738 0.0347
4 10 7 -24.1472 -0.0093
4 10 8 -11.2537 -0.0092
4 10 9 2.5831 0.0052
4 10 10 -7.1996 -0.0539
4 10 11 -7.4434 0.0219
4 10 12 -2.8787 0.0344
4 10 13 2.0982 -0.0212
4 10 14 1.1220 0.0066
4 10 15 0.0640 0.0021
4 10 16 1.4901 -0.0277
4 10 17 -1.9696 -0.0029
4 10 18 -0.0707 -0.0072
4 10 19 -0.6806 0.0112
4 11 0 -5.1046 -0.0031
4 11 1 -12.0977 -0.0320
4 11 2 -4.3446 0.0146
4 11 3 -7.9779 0.0698
4 11 4 -13.3096 -0.0294
4 11 5 15.5735 0.0046
4 11 6 14.4739 -0.0157
4 11 7 -1.8952 -0.0289
4 11 8 -3.2426 0.0185
4 11 9 -6.3692 -0.0009
4 11 10 2.5998 -0.0145
4 11 11 -3.4113 0.0011
4 11 12 -3.7876 -0.0207
4 11 13 -7.6172 0.0133
4 11 14 -1.7845 0.0138
4 11 15 0.8267 0.0246
4 11 16 1.4190 0.0194
4 11 17 -0.5222 0.0353
4 11 18 0.7131 0.0089
4 11 19 -1.1098 -0.0185
4 12 0 13.2224 -0.0143
4 12 1 8.2004 -0.0085
4 12 2 14.1321 -0.0017
4 12 3 -1.9185 0.0086
4 12 4 -2.7261 -0.0202
4 12 5 4.9937 0.0124
4 12 6 16.1555 -0.0177
4 12 7 19.1166 0.0071
4 12 8 8.1301 0.0195
4 12 9 -0.1563 -0.0009
4 12 10 14.0132 0.0088
4 12 11 3.6681 -0.0074
4 12 12 4.6850 -0.0210
4 12 13 -1.4348 0.0032
4 12 14 0.1037 0.0192
4 12 15 -0.3570 -0.0188
4 12 16 0.7800 0.0082
4 12 17 0.9479 -0.0024
4 12 18 0.1308 0.0737
4 13 0 -4.8426 -0.0009
4 13 1 0.8051 0.0497
4 13 2 0.6214 0.0235
4 13 3 -4.1041 -0.0864
4 13 4 -0.4130 0.0125
4 13 5 -14.6837 -0.0115
4 13 6 -13.1766 -0.0259
4 13 7 -4.3477 0.0384
4 13 8 1.1761 -0.0005
4 13 9 3.3284 -0.0141
4 13 10 -6.4996 0.0096
4 13 11 1.7266 0.0068
4 13 12 5.1596 0.0103
4 13 13 3.2341 -0.0001
4 13 14 -2.0177 0.0052
4 13 15 -2.6293 -0.0091
4 13 16 -1.4496 -0.0282
4 13 17 -0.3591 -0.0409
4 13 18 -0.9114 0.0200
4 14 0 -15.1728 0.0333
4 14 1 11.9496 0.0258
4 14 2 -20.6080 -0.0192
4 14 3 -1.8212 -0.0089
4 14 4 -1.4359 0.0183
4 14 5 0.0020 0.0030
4 14 6 -21.6496 -0.0025
4 14 7 -8.2869 0.0064
4 14 8 -5.7346 -0.0217
4 14 9 -2.9749 -0.0016
4 14 10 -13.4787 0.0180
4 14 11 2.6041 -0.0132
4 14 12 -3.6988 -0.0038
4 14 13 2.3114 -0.0026
4 14 14 0.1116 -0.0378
4 14 15 1.2620 0.0205
4 14 16 -0.3158 0.0031
4 14 17 0.5108 -0.0199
4 14 18 -0.1338 -0.0993
4 15 0 6.3399 -0.0025
4 15 1 7.7399 -0.0285
4 15 2 0.9279 -0.0378
4 15 3 18.7057 0.0362
4 15 4 3.5965 0.0079
4 15 5 12.2767 0.0065
4 15 6 11.1726 0.0303
4 15 7 11.9333 -0.0167
4 15 8 -0.9134 -0.0054
4 15 9 -0.5705 0.0263
4 15 10 5.7095 -0.0099
4 15 11 -0.4257 0.0035
4 15 12 -4.7576 -0.0044
4 15 13 1.9544 -0.0023
4 15 14 2.5995 -0.0114
4 15 15 3.3007 -0.0081
4 15 16 1.1560 0.0457
4 15 17 0.6241 0.0399
4 16 0 2.7732 -0.0183
4 16 1 -23.5860 -0.0079
4 16 2 19.0758 0.0399
4 16 3 1.8157 0.0206
4 16 4 -1.2813 -0.0116
4 16 5 -3.9167 -0.0160
4 16 6 15.2479 0.0080
4 16 7 -0.5237 -0.0015
4 16 8 4.3437 0.0078
4 16 9 4.3533 0.0032
4 16 10 6.6238 -0.0251
4 16 11 -7.6760 0.0145
4 16 12 0.6031 0.0220
4 16 13 -3.0313 0.0150
4 16 14 -1.2975 0.0294
4 16 15 -2.1088 -0.0104
4 16 16 -1.3238 -0.0051
4 16 17 -0.5312 0.0461
4 17 0 -2.6260 -0.0055
4 17 1 -9.9006 -0.0089
4 17 2 -1.8594 0.0310
4 17 3 -23.5447 0.0232
4 17 4 0.8267 -0.0195
4 17 5 -8.7713 0.0080
4 17 6 -7.6710 -0.0133
4 17 7 -14.1856 -0.0078
4 17 8 3.2949 0.0093
4 17 9 0.6001 -0.0174
4 17 10 -1.4005 0.0034
4 17 11 0.1765 -0.0129
4 17 12 2.9646 0.0060
4 17 13 -3.3099 -0.0012
4 17 14 -0.9620 -0.0033
4 17 15 -2.7121 0.0009
4 17 16 -0.4368 -0.0548
4 17 17 -0.0485 -0.0171
4 18 0 11.0869 -0.0011
4 18 1 22.0644 -0.0069
4 18 2 -12.0741 -0.0254
4 18 3 -1.8090 -0.0196
4 18 4 5.5434 0.0101
4 18 5 4.8829 0.0073
4 18 6 -4.2575 -0.0047
4 18 7 2.4649 -0.0122
4 18 8 -2.9830 0.0080
4 18 9 -3.3579 0.0009
4 18 10 1.1267 0.0207
4 18 11 8.3658 -0.0014
4 18 12 2.3234 -0.0221
4 18 13 2.1394 -0.0107
4 18 14 1.9902 -0.0009
4 18 15 2.2899 -0.0003
4 18 16 1.7774 0.0019
4 19 0 -0.6961 0.0060
4 19 1 7.1320 0.0192
4 19 2 2.6078 -0.0097
4 19 3 16.9191 -0.0479
4 19 4 -5.3177 0.0197
4 19 5 4.6675 -0.0161
4 19 6 3.1174 -0.0023
4 19 7 9.5903 0.0135
4 19 8 -5.5232 -0.0127
4 19 9 -3.1799 -0.0029
4 19 10 -3.1467 0.0140
4 19 11 -0.4202 -0.0067
4 19 12 -1.5385 -0.0031
4 19 13 0.9074 -0.0047
4 19 14 -0.5733 0.0408
4 19 15 1.4868 0.0012
4 19 16 -0.4513 0.0291
4 20 0 -15.1112 0.0110
4 20 1 -12.4853 0.0012
4 20 2 4.5461 -0.0098
4 20 3 3.1710 0.0009
4 20 4 -6.1601 -0.0002
4 20 5 -3.1252 0.0029
4 20 6 -2.7678 0.0085
4 20 7 1.2097 0.0102
4 20 8 1.4004 -0.0066
4 20 9 1.4744 -0.0076
4 20 10 -4.4188 0.0016
4 20 11 -4.9012 -0.0084
4 20 12 -3.1539 0.0134
4 20 13 0.0454 -0.0085
4 20 14 -1.6233 -0.0107
4 20 15 -1.6585 0.0147
4 21 0 1.5754 0.0047
4 21 1 -3.1188 -0.0070
4 21 2 -2.2860 -0.0130
4 21 3 -6.3307 0.0307
4 21 4 4.6728 -0.0103
4 21 5 -1.2336 0.0042
4 21 6 0.8932 0.0111
4 21 7 -2.3501 -0.0151
4 21 8 4.7800 0.0121
4 21 9 5.7076 0.0046
4 21 10 4.6902 -0.0286
4 21 11 0.4228 0.0248
4 21 12 1.1839 -0.0107
4 21 13 1.3465 -0.0052
4 21 14 0.9015 -0.0730
4 21 15 -0.5467 0.0212
4 22 0 7.9262 -0.0165
4 22 1 3.7039 0.0101
4 22 2 0.6481 0.0230
4 22 3 -4.1562 0.0159
4 22 4 1.9789 -0.0082
4 22 5 0.5724 -0.0060
4 22 6 2.7328 -0.0052
4 22 7 -5.0549 0.0007
4 22 8 -0.1036 0.0077
4 22 9 -0.3817 0.0002
4 22 10 2.7367 -0.0188
4 22 11 0.7657 0.0078
4 22 12 2.0181 0.0010
4 22 13 -1.4716 0.0189
4 22 14 0.8685 0.0019
4 23 0 -1.1155 -0.0053
4 23 1 0.2429 -0.0032
4 23 2 0.8639 0.0222
4 23 3 -0.1201 0.0007
4 23 4 -0.0254 -0.0066
4 23 5 -0.6051 0.0091
4 23 6 -3.4933 -0.0160
4 23 7 -2.1141 0.0116
4 23 8 -1.7441 -0.0029
4 23 9 -5.8177 0.0045
4 23 10 -3.1508 0.0310
4 23 11 -0.3748 -0.0109
4 23 12 -0.9718 0.0202
4 23 13 -1.2563 0.0383
4 24 0 2.7662 0.0134
4 24 1 -0.3414 -0.0077
4 24 2 -3.3440 -0.0082
4 24 3 3.7691 -0.0168
4 24 4 3.5983 0.0037
4 24 5 1.0337 0.0113
4 24 6 0.6251 -0.0141
4 24 7 5.3753 -0.0015
4 24 8 -0.4132 -0.0205
4 24 9 0.3483 0.0222
4 24 10 0.1920 0.0106
4 24 11 1.0150 0.0001
4 24 12 -0.5937 -0.0210
4 25 0 -0.0281 -0.0059
4 25 1 1.0114 0.0056
4 25 2 0.0551 -0.0157
4 25 3 0.6236 -0.0129
4 25 4 -4.0553 0.0203
4 25 5 1.0018 0.0004
4 25 6 4.2535 0.0164
4 25 7 2.2836 0.0088
4 25 8 -0.8531 -0.0111
4 25 9 3.8812 0.0101
4 25 10 1.0610 -0.0247
4 25 11 0.6084 -0.0062
4 26 0 -8.7533 0.0002
4 26 1 1.0160 -0.0076
4 26 2 3.7964 -0.0104
4 26 3 -2.3988 0.0067
4 26 4 -6.3682 -0.0019
4 26 5 -1.0457 -0.0084
4 26 6 -2.5843 0.0123
4 26 7 -2.9943 -0.0026
4 26 8 0.1148 0.0059
4 26 9 -0.3816 -0.0328
4 26 10 -1.3428 -0.0074
4 27 0 1.2233 0.0113
4 27 1 -0.7678 -0.0040
4 27 2 0.0251 0.0015
4 27 3 1.4909 0.0065
4 27 4 4.5728 -0.0153
4 27 5 -0.3750 -0.0106
4 27 6 -3.2728 -0.0118
4 27 7 -0.5541 -0.0158
4 27 8 1.4643 0.0091
4 27 9 -1.7881 -0.0279
4 28 0 7.6320 -0.0171
4 28 1 -1.9512 0.0211
4 28 2 -2.8777 0.0148
4 28 3 0.7657 -0.0017
4 28 4 5.0351 0.0072
4 28 5 0.1980 -0.0119
4 28 6 2.0107 0.0228
4 28 7 0.7401 -0.0018
4 28 8 0.2882 0.0336
4 29 0 -1.1494 -0.0043
4 29 1 -0.0022 0.0091
4 29 2 0.0625 0.0119
4 29 3 -2.3428 0.0012
4 29 4 -2.2279 -0.0077
4 29 5 -0.4480 -0.0027
4 29 6 1.6632 0.0087
4 29 7 -0.3438 -0.0108
4 30 0 -3.1227 0.0299
4 30 1 1.0691 -0.0265
4 30 2 1.8144 -0.0069
4 30 3 0.0982 0.0080
4 30 4 -1.8840 -0.0078
4 30 5 0.1795 0.0267
4 31 0 0.1727 -0.0035
4 31 1 0.1270 -0.0285
5 0 0 -41.2403 -0.1662
5 0 2 43.5441 0.3441
5 0 4 -27.8348 -0.0707
5 0 6 -4.2303 -0.0969
5 0 8 -21.8942 0.2599
5 0 10 -1.7395 -0.0963
5 0 12 1.6486 0.0109
5 0 14 0.6369 0.0777
5 0 16 -3.4218 -0.1533
5 0 18 -1.7534 -0.0212
5 1 0 -10.5457 -0.0733
5 1 1 -4.3902 0.0815
5 1 2 -22.0146 -0.0641
5 1 3 13.1737 0.0343
5 1 4 42.6437 0.0614
5 1 5 -2.5715 -0.0551
5 1 6 -5.9313 -0.1948
5 1 7 -0.4953 -0.0747
5 1 8 -16.4975 -0.0025
5 1 9 4.4991 0.0020
5 1 10 -15.9589 0.1100
5 1 11 -1.7809 0.1371
5 1 12 -16.4837 -0.1811
5 1 13 4.8089 -0.0405
5 1 14 4.1383 0.0658
5 1 15 -0.5134 0.0113
5 1 16 -3.1142 0.0720
5 1 17 1.2692 0.0091
5 1 18 0.7384 -0.1305
5 1 19 0.2614 -0.1129
5 2 0 30.1470 0.1411
5 2 1 10.5386 0.1338
5 2 2 -39.6694 -0.2218
5 2 3 19.2371 -0.1350
5 2 5 19.9720 0.0333
5 2 6 0.1748 0.1302
5 2 7 8.0909 0.1372
5 2 8 21.6028 -0.1973
5 2 9 8.8793 -0.0981
5 2 10 -1.9706 0.0654
5 2 11 4.0271 0.0054
5 2 12 -2.7164 -0.0143
5 2 13 0.9353 -0.0010
5 2 14 -0.9633 -0.1037
5 2 15 4.9494 -0.0653
5 2 16 1.9021 0.1048
5 2 17 0.8699 0.0486
5 2 18 1.7445 0.0090
5 2 19 1.0271 0.0344
5 3 0 2.5170 -0.0051
5 3 1 8.8822 -0.0541
5 3 2 -4.4835 -0.0105
5 3 3 -29.4659 -0.0513
5 3 4 -37.3237 -0.0678
5 3 5 5.7966 0.0405
5 3 6 -7.5262 0.1275
5 3 7 3.1784 0.0301
5 3 8 10.5704 -0.0009
5 3 9 -10.5899 0.0086
5 3 10 12.6990 -0.0716
5 3 11 5.0094 -0.0348
5 3 12 8.4876 0.1137
5 3 13 -11.3870 0.0063
5 3 14 -3.3442 -0.0738
5 3 15 1.4072 -0.0184
5 3 16 0.8765 -0.0522
5 3 17 -3.1731 -0.0136
5 3 18 -1.2537 0.0741
5 3 19 -0.3994 0.0114
5 4 0 -4.8680 -0.0960
5 4 1 -16.7874 -0.0545
5 4 2 30.9562 0.0528
5 4 3 -25.7677 0.1045
5 4 4 -11.4721 -0.0330
5 4 5 -25.6882 -0.0262
5 4 6 8.3592 -0.1141
5 4 7 -13.1584 -0.0750
5 4 8 -19.6727 0.0803
5 4 9 -8.9097 0.0235
5 4 10 9.6984 -0.0412
5 4 11 -6.3388 -0.0053
5 4 12 5.2337 -0.0005
5 4 13 -0.6693 0.0100
5 4 14 1.7180 0.0680
5 4 15 -6.2906 0.0458
5 4 16 1.1719 -0.0334
5 4 17 -1.4505 -0.0041
5 4 18 -1.6408 0.0286
5 4 19 -1.0910 0.0125
5 5 0 7.3451 0.0454
5 5 1 -6.5808 -0.0256
5 5 2 33.8490 0.0389
5 5 3 23.7931 0.0385
5 5 4 28.0879 0.0393
5 5 5 -5.5020 0.0038
5 5 6 23.2114 -0.0477
5 5 7 -9.9955 0.0197
5 5 8 -4.4071 0.0098
5 5 9 9.7253 0.0086
5 5 10 -9.3865 0.0097
5 5 11 -6.9201 -0.0183
5 5 12 1.4442 -0.0249
5 5 13 11.3538 0.0043
5 5 14 2.1659 0.0462
5 5 15 -1.8753 -0.0012
5 5 16 2.2217 -0.0072
5 5 17 3.5901 0.0158
5 5 18 1.6908 0.0044
5 5 19 -0.2056 0.0405
5 6 0 -16.6095 0.0429
5 6 1 15.9048 -0.0005
5 6 2 -21.5195 0.0530
5 6 3 16.6793 -0.0865
5 6 4 -3.8827 -0.0194
5 6 5 15.8474 0.0061
5 6 6 -12.7940 0.0289
5 6 7 14.5552 0.0106
5 6 8 14.6414 0.0119
5 6 9 -0.6049 0.0030
5 6 10 -14.4556 0.0214
5 6 11 5.6573 0.0053
5 6 12 -7.1423 0.0040
5 6 13 -1.0453 -0.0011
5 6 14 -2.4141 -0.0040
5 6 15 3.4552 -0.0252
5 6 16 -2.9109 -0.0151
5 6 17 1.3685 -0.0034
5 6 18 1.3356 -0.0348
5 6 19 0.1765 0.0065
5 7 0 -10.4318 -0.0144
5 7 1 2.2065 0.0669
5 7 2 -42.1173 -0.0132
5 7 3 -2.3643 -0.0158
5 7 4 -16.8050 0.0062
5 7 5 3.5617 -0.0188
5 7 6 -27.8024 -0.0001
5 7 7 19.4505 -0.0333
5 7 8 3.7408 -0.0083
5 7 9 -3.0547 -0.0134
5 7 10 8.3349 0.0394
5 7 11 6.3803 0.0065
5 7 12 -6.2633 -0.0311
5 7 13 -6.2549 0.0023
5 7 14 -0.7466 -0.0108
5 7 15 1.6069 0.0290
5 7 16 -4.0484 0.0313
5 7 17 -2.5718 0.0067
5 7 18 -1.3402 -0.0388
5 7 19 1.0612 0.0155
5 8 0 21.3650 -0.0107
5 8 1 -9.6328 0.0133
5 8 2 11.7663 -0.0750
5 8 3 -2.8097 0.0208
5 8 4 13.8383 0.0453
5 8 5 -2.0537 0.0003
5 8 6 7.1996 0.0490
5 8 7 -13.6905 0.0204
5 8 8 -7.0392 -0.0417
5 8 9 11.6559 -0.0000
5 8 10 12.2690 -0.0023
5 8 11 -2.8498 0.0010
5 8 12 6.5535 0.0010
5 8 13 3.1576 -0.0108
5 8 14 2.6226 -0.0308
5 8 15 0.5029 -0.0013
5 8 16 1.9320 0.0270
5 8 17 -0.7028 -0.0215
5 8 18 -0.8860 -0.0165
5 8 19 0.7698 -0.0301
5 9 0 4.9693 -0.0138
5 9 1 1.6206 -0.0322
5 9 2 26.5391 -0.0064
5 9 3 -16.9300 0.0079
5 9 4 6.0435 -0.0133
5 9 5 -2.6683 -0.0017
5 9 6 18.0006 0.0221
5 9 7 -25.6162 0.0065
5 9 8 -8.4550 -0.0085
5 9 9 -3.7047 -0.0057
5 9 10 -8.6170 -0.0362
5 9 11 -3.4844 0.0092
5 9 12 3.8530 0.0387
5 9 13 0.7979 -0.0136
5 9 14 -0.5816 -0.0065
5 9 15 -0.6471 -0.0208
5 9 16 3.4408 -0.0046
5 9 17 1.0128 -0.0298
5 9 18 0.3549 0.0051
5 9 19 -1.2920 -0.0815
5 10 0 -12.3545 0.0006
5 10 1 2.8550 -0.0143
5 10 2 -1.1897 0.0413
5 10 3 -1.8118 0.0560
5 10 4 -14.9504 -0.0273
5 10 5 -3.9573 0.0051
5 10 6 5.1085 -0.0493
5 10 7 11.7441 -0.0282
5 10 8 -0.4541 0.0338
5 10 9 -15.5518 0.0010
5 10 10 -5.2674 -0.0052
5 10 11 0.3223 0.0028
5 10 12 -3.9663 0.0046
5 10 13 -3.9050 0.0036
5 10 14 -2.1514 0.0271
5 10 15 -1.9001 0.0153
5 10 16 0.5534 -0.0268
5 10 17 -0.0033 0.0344
5 10 18 0.5196 0.0624
5 11 0 1.7407 0.0005
5 11 1 -5.6865 -0.0202
5 11 2 -2.9829 -0.0030
5 11 3 21.3992 -0.0070
5 11 4 1.6280 -0.0154
5 11 5 3.8482 0.0146
5 11 6 -2.5054 -0.0191
5 11 7 23.6766 0.0142
5 11 8 13.6044 0.0238
5 11 9 6.2525 0.0071
5 11 10 8.1316 0.0016
5 11 11 0.0036 0.0001
5 11 12 1.8917 -0.0141
5 11 13 1.0962 0.0145
5 11 14 1.0828 0.0101
5 11 15 -0.4079 -0.0169
5 11 16 -1.5086 -0.0160
5 11 17 -0.0351 0.0079
5 11 18 0.3218 0.0668
5 12 0 2.6273 0.0101
5 12 1 1.2656 0.0246
5 12 2 -8.1694 0.0121
5 12 3 -5.4423 -0.0833
5 12 4 11.6558 -0.0055
5 12 5 0.2902 -0.0034
5 12 6 -15.2204 0.0024
5 12 7 -9.1673 0.0290
5 12 8 4.7821 -0.0144
5 12 9 10.4414 -0.0133
5 12 10 -1.3507 0.0012
5 12 11 0.7254 -0.0156
5 12 12 1.4316 -0.0086
5 12 13 2.2112 0.0099
5 12 14 1.1619 -0.0029
5 12 15 -0.0345 -0.0023
5 12 16 -2.3024 0.0374
5 12 17 0.3181 -0.0170
5 12 18 -0.4031 -0.0409
5 13 0 -3.1054 0.0163
5 13 1 9.2768 0.0319
5 13 2 -12.3607 0.0006
5 13 3 -12.0885 -0.0110
5 13 4 -5.3906 0.0275
5 13 5 -5.7145 -0.0026
5 13 6 -7.8632 -0.0083
5 13 7 -14.5243 -0.0018
5 13 8 -15.1358 -0.0182
5 13 9 -4.9188 0.0097
5 13 10 -6.0393 0.0168
5 13 11 2.4553 -0.0141
5 13 12 -5.1890 -0.0156
5 13 13 1.1612 -0.0058
5 13 14 -0.5776 -0.0180
5 13 15 1.1936 0.0222
5 13 16 0.4461 0.0147
5 13 17 -0.0724 0.0363
5 14 0 -1.3714 -0.0176
5 14 1 -2.4878 -0.0202
5 14 2 13.2063 -0.0401
5 14 3 16.0771 0.0584
5 14 4 -9.0095 0.0142
5 14 5 7.2979 -0.0044
5 14 6 17.1990 0.0260
5 14 7 6.7056 -0.0188
5 14 8 -5.1238 -0.0077
5 14 9 -1.1972 0.0248
5 14 10 3.6156 0.0022
5 14 11 -0.9831 0.0148
5 14 12 -0.2860 0.0055
5 14 13 0.8972 -0.0028
5 14 14 -0.1356 -0.0208
5 14 15 2.8304 -0.0210
5 14 16 2.2340 -0.0450
5 14 17 -0.2108 -0.0064
5 15 0 -0.2945 -0.0139
5 15 1 -10.3420 -0.0137
5 15 2 14.0660 0.0256
5 15 3 -1.1971 0.0321
5 15 4 5.8885 -0.0103
5 15 5 6.2765 -0.0103
5 15 6 8.7198 0.0302
5 15 7 3.4320 -0.0137
5 15 8 12.2821 -0.0064
5 15 9 2.1427 -0.0058
5 15 10 2.9052 -0.0155
5 15 11 -3.8753 0.0107
5 15 12 3.2751 0.0249
5 15 13 -4.6868 -0.0003
5 15 14 -0.3670 0.0321
5 15 15 -1.8898 0.0083
5 15 16 -0.8487 -0.0256
5 15 17 0.0331 -0.0477
5 16 0 7.4423 0.0078
5 16 1 2.0277 -0.0105
5 16 2 -12.9906 0.0263
5 16 3 -21.4290 -0.0098
5 16 4 7.9504 -0.0027
5 16 5 -12.0761 0.0039
5 16 6 -11.2820 -0.0191
5 16 7 -4.7728 0.0027
5 16 8 3.6434 0.0211
5 16 9 -5.2495 -0.0218
5 16 10 -0.9323 0.0024
5 16 11 1.5901 0.0018
5 16 12 0.7548 -0.0102
5 16 13 -2.8940 -0.0122
5 16 14 -0.4773 0.0329
5 16 15 -3.5348 0.0373
5 16 16 -1.0550 0.0323
5 17 0 4.3259 0.0071
5 17 1 8.3909 0.0017
5 17 2 -6.6909 -0.0277
5 17 3 8.6159 -0.0260
5 17 4 -4.2661 -0.0066
5 17 5 -5.5262 0.0044
5 17 6 -3.0256 -0.0246
5 17 7 3.7950 0.0048
5 17 8 -6.5916 0.0269
5 17 9 -0.2000 -0.0129
5 17 10 -0.2257 0.0150
5 17 11 4.7471 0.0070
5 17 12 1.4518 -0.0179
5 17 13 5.6512 -0.0042
5 17 14 1.1091 -0.0381
5 17 15 2.2197 -0.0157
5 17 16 1.2013 0.0384
5 18 0 -13.0128 0.0072
5 18 1 -1.2847 0.0287
5 18 2 9.4408 -0.0010
5 18 3 18.9966 -0.0327
5 18 4 -6.9657 0.0038
5 18 5 10.5719 0.0021
5 18 6 2.2169 -0.0025
5 18 7 2.8787 0.0062
5 18 8 -2.8673 -0.0187
5 18 9 4.9837 0.0058
5 18 10 -3.5181 -0.0099
5 18 11 -2.7349 -0.0101
5 18 12 -2.0754 0.0182
5 18 13 2.6709 0.0008
5 18 14 0.5111 -0.0354
5 18 15 1.8046 -0.0453
5 19 0 -5.9339 0.0011
5 19 1 -4.7955 -0.0047
5 19 2 -0.9298 -0.0078
5 19 3 -6.8749 0.0011
5 19 4 2.0063 0.0136
5 19 5 4.7792 0.0107
5 19 6 -2.3461 0.0111
5 19 7 -4.5931 0.0093
5 19 8 0.9763 -0.0219
5 19 9 0.4823 0.0108
5 19 10 -0.6398 -0.0092
5 19 11 -4.7470 -0.0115
5 19 12 -4.1725 0.0261
5 19 13 -3.1413 0.0158
5 19 14 -1.2622 0.0316
5 19 15 -1.5164 -0.0038
5 20 0 11.7297 -0.0108
5 20 1 0.7825 -0.0115
5 20 2 -4.7388 -0.0104
5 20 3 -11.7868 0.0393
5 20 4 4.7480 -0.0177
5 20 5 -4.4960 -0.0038
5 20 6 4.1529 0.0190
5 20 7 -0.9053 -0.0140
5 20 8 3.2366 0.0057
5 20 9 -0.1779 0.0004
5 20 10 5.3120 0.0053
5 20 11 3.3370 -0.0060
5 20 12 2.6276 -0.0187
5 20 13 -1.5598 0.0276
5 20 14 -0.0949 0.0213
5 21 0 4.3911 -0.0107
5 21 1 1.3429 0.0123
5 21 2 2.9869 0.0314
5 21 3 0.6469 0.0148
5 21 4 -0.1409 -0.0179
5 21 5 -4.5150 -0.0160
5 21 6 2.4363 -0.0048
5 21 7 1.4060 -0.0047
5 21 8 2.1378 0.0022
5 21 9 -2.2570 0.0087
5 21 10 0.0588 -0.0047
5 21 11 3.3720 -0.0121
5 21 12 3.1957 -0.0448
5 21 13 -0.0413 -0.0160
5 21 14 0.9076 -0.0220
5 22 0 -4.1254 0.0068
5 22 1 -0.6250 -0.0094
5 22 2 -0.0760 0.0119
5 22 3 4.8122 -0.0124
5 22 4 -1.3093 0.0124
5 22 5 -1.2009 0.0018
5 22 6 -5.1301 -0.0223
5 22 7 -0.5852 0.0214
5 22 8 -3.5638 0.0088
5 22 9 -3.6514 0.0093
5 22 10 -3.2278 0.0162
5 22 11 -2.5533 0.0293
5 22 12 -1.6349 0.0191
5 22 13 0.7720 -0.0324
5 23 0 -0.9480 0.0068
5 23 1 0.8899 -0.0112
5 23 2 -0.3694 -0.0165
5 23 3 3.2020 -0.0156
5 23 4 -0.9782 0.0137
5 23 5 4.3180 0.0121
5 23 6 1.5928 -0.0051
5 23 7 1.1532 -0.0055
5 23 8 -2.5815 0.0014
5 23 9 3.1529 -0.0131
5 23 10 0.6022 0.0015
5 23 11 -1.3238 0.0425
5 23 12 -1.0687 0.0327
5 24 0 -4.3254 -0.0063
5 24 1 1.0200 0.0077
5 24 2 3.5062 -0.0095
5 24 3 -1.2293 -0.0092
5 24 4 -2.0322 0.0113
5 24 5 3.1523 0.0045
5 24 6 2.6595 0.0143
5 24 7 1.2244 -0.0043
5 24 8 2.8174 -0.0204
5 24 9 3.7958 -0.0049
5 24 10 0.0961 -0.0362
5 24 11 1.1573 -0.0266
5 25 0 -2.2184 0.0068
5 25 1 -1.5428 -0.0041
5 25 2 -2.6140 -0.0079
5 25 3 -2.3853 0.0093
5 25 4 1.0822 -0.0023
5 25 5 -3.5769 -0.0137
5 25 6 -4.8581 0.0109
5 25 7 -1.0269 0.0044
5 25 8 1.6458 0.0066
5 25 9 -2.0801 -0.0025
5 25 10 -0.8913 0.0181
5 25 11 0.1401 -0.0533
5 26 0 8.5738 0.0086
5 26 1 -1.2770 0.0038
5 26 2 -4.1586 0.0043
5 26 3 0.7243 0.0125
5 26 4 3.4371 -0.0156
5 26 5 -1.7870 -0.0120
5 26 6 -0.3676 0.0015
5 26 7 -0.9438 -0.0297
5 26 8 -1.3356 0.0251
5 26 9 -1.9097 -0.0175
5 27 0 3.2363 -0.0114
5 27 1 0.9486 0.0219
5 27 2 3.0690 0.0102
5 27 3 -0.2146 -0.0036
5 27 4 -0.5891 -0.0003
5 27 5 2.1033 0.0160
5 27 6 4.4887 0.0052
5 27 7 -0.1863 -0.0048
5 27 8 -0.5578 0.0019
5 28 0 -7.3491 0.0003
5 28 1 0.5974 -0.0062
5 28 2 3.0087 0.0005
5 28 3 -0.9244 -0.0152
5 28 4 -2.2952 -0.0053
5 28 5 -0.2223 0.0075
5 28 6 -0.1629 -0.0167
5 28 7 0.2252 0.0333
5 29 0 -2.0101 0.0111
5 29 1 -0.2485 -0.0279
5 29 2 -1.3880 0.0075
5 29 3 1.0778 0.0037
5 29 4 0.4469 -0.0055
5 29 5 -0.7069 -0.0043
5 30 0 3.4992 -0.0215
5 30 1 0.2225 -0.0031
5 30 2 -1.7861 -0.0036
5 30 3 0.2486 0.0124
6 0 0 6.6914 0.0180
6 0 2 -36.3493 0.0266
6 0 4 28.3419 0.1295
6 0 6 -4.2215 -0.2773
6 0 8 -14.0794 0.0890
6 0 10 -12.2978 0.0561
6 0 12 -9.3761 -0.1763
6 0 14 0.5577 0.1598
6 0 16 -1.2276 0.0254
6 0 18 0.2007 -0.1205
6 1 1 12.6126 0.1082
6 1 2 14.9609 -0.2399
6 1 3 2.7268 -0.1746
6 1 4 13.1337 0.1337
6 1 5 5.5734 0.1494
6 1 6 16.8051 0.0894
6 1 7 6.7968 0.1583
6 1 8 22.2357 -0.2158
6 1 9 -2.0628 -0.1243
6 1 10 -8.5768 0.1036
6 1 11 4.7749 -0.0176
6 1 12 2.3711 -0.1068
6 1 13 -1.6707 -0.0209
6 1 14 -3.3639 -0.0919
6 1 15 2.0572 -0.0781
6 1 16 4.1148 0.1464
6 1 17 0.6975 0.0729
6 1 18 0.7548 -0.0396
6 1 19 0.3101 0.0044
6 2 0 -5.4796 0.0054
6 2 1 -2.8993 -0.0406
6 2 2 26.4438 -0.0461
6 2 3 -8.8076 -0.0419
6 2 4 -30.7095 -0.1435
6 2 5 -5.6932 0.0298
6 2 6 2.4950 0.1844
6 2 7 2.8643 0.0723
6 2 8 10.2260 -0.0783
6 2 9 -5.6390 -0.0228
6 2 10 12.1349 -0.0227
6 2 11 -1.4692 -0.0846
6 2 12 7.2448 0.1459
6 2 13 -2.3771 0.0275
6 2 14 -1.9435 -0.1408
6 2 15 -3.4265 -0.0348
6 2 16 1.2156 -0.0589
6 2 17 -1.1037 -0.0101
6 2 18 -0.6105 0.0731
6 2 19 -0.2462 -0.0024
6 3 0 -9.7066 -0.0232
6 3 1 -27.3174 -0.0750
6 3 2 -0.6279 0.1511
6 3 3 -8.6475 0.1085
6 3 4 -13.5646 -0.0959
6 3 5 -11.2049 -0.0776
6 3 6 -9.4623 -0.0901
6 3 7 -17.0062 -0.0805
6 3 8 -16.7960 0.0906
6 3 9 6.7032 0.0568
6 3 10 8.3487 -0.0798
6 3 11 -11.4310 0.0107
6 3 12 3.1232 0.0964
6 3 13 4.1289 0.0135
6 3 14 3.0081 0.0634
6 3 15 -4.8919 0.0550
6 3 16 -1.9771 -0.0860
6 3 17 -1.5417 -0.0344
6 3 18 -0.2674 0.0108
6 3 19 -0.6560 0.0215
6 4 0 3.3132 -0.0155
6 4 1 8.0896 -0.0181
6 4 2 -3.3964 0.0393
6 4 3 12.0985 0.0382
6 4 4 33.7234 0.0883
6 4 5 4.4567 -0.0371
6 4 6 1.7118 -0.0611
6 4 7 -4.9460 0.0010
6 4 8 -1.9694 0.0430
6 4 9 5.0694 0.0263
6 4 10 -11.3370 -0.0120
6 4 11 2.0858 0.0188
6 4 12 -2.7218 -0.0680
6 4 13 3.0447 -0.0157
6 4 14 4.6434 0.0625
6 4 15 3.6761 -0.0188
6 4 16 -0.9723 0.0282
6 4 17 1.6601 -0.0064
6 4 18 1.3713 -0.0516
6 4 19 -0.1171 0.0150
6 5 0 8.3677 0.0252
6 5 1 20.5694 0.0217
6 5 2 -16.6657 -0.0343
6 5 3 14.2651 -0.0618
6 5 4 11.2112 0.0076
6 5 5 4.9761 -0.0050
6 5 6 -0.8888 0.0399
6 5 7 19.5823 0.0082
6 5 8 8.1374 0.0118
6 5 9 -11.3045 -0.0189
6 5 10 -7.3947 0.0471
6 5 11 11.3565 0.0033
6 5 12 -9.9112 -0.0428
6 5 13 -4.5898 0.0134
6 5 14 -2.1913 -0.0011
6 5 15 4.9581 -0.0183
6 5 16 -0.2990 0.0363
6 5 17 1.1602 0.0078
6 5 18 0.0050 0.0140
6 6 0 -1.1537 0.0176
6 6 1 -12.1864 0.0614
6 6 2 -17.0595 -0.0110
6 6 3 -6.2094 -0.0299
6 6 4 -29.6380 -0.0095
6 6 5 5.2054 0.0241
6 6 6 -6.0414 -0.0018
6 6 7 6.4420 -0.0254
6 6 8 -3.3173 -0.0013
6 6 9 2.4931 -0.0247
6 6 10 9.7866 0.0200
6 6 11 -1.3431 -0.0050
6 6 12 -0.8440 -0.0133
6 6 13 -2.1800 -0.0001
6 6 14 -5.6753 0.0135
6 6 15 -1.0385 0.0388
6 6 16 0.2651 0.0220
6 6 17 -1.8140 0.0283
6 6 18 -1.5988 0.0380
6 7 0 -3.3997 -0.0371
6 7 1 -0.7679 0.0164
6 7 2 23.0894 -0.0491
6 7 3 -17.4824 0.0116
6 7 4 -5.7409 0.0605
6 7 5 8.3637 0.0267
6 7 6 6.7495 0.0253
6 7 7 -15.6871 0.0173
6 7 8 -1.0020 -0.0394
6 7 9 13.5168 0.0025
6 7 10 5.8736 -0.0046
6 7 11 -5.4752 -0.0057
6 7 12 12.9002 -0.0053
6 7 13 3.2091 -0.0226
6 7 14 1.0499 -0.0365
6 7 15 -2.9135 -0.0052
6 7 16 1.1705 0.0138
6 7 17 0.0046 0.0034
6 7 18 -0.2974 -0.0359
6 8 0 -2.5115 -0.0135
6 8 1 11.3581 -0.0391
6 8 2 22.8959 0.0022
6 8 3 -4.5895 0.0341
6 8 4 15.9845 -0.0265
6 8 5 -16.9178 -0.0168
6 8 6 8.3337 0.0112
6 8 7 -7.7385 0.0043
6 8 8 0.7356 -0.0205
6 8 9 -11.2593 0.0015
6 8 10 -8.1568 -0.0073
6 8 11 0.2837 0.0049
6 8 12 1.9418 0.0543
6 8 13 1.0639 -0.0046
6 8 14 3.6031 -0.0309
6 8 15 -1.5621 -0.0213
6 8 16 0.7050 -0.0294
6 8 17 1.7610 -0.0447
6 8 18 0.9831 0.0150
6 9 0 -0.9092 0.0229
6 9 1 -15.2010 -0.0238
6 9 2 -14.4128 0.0649
6 9 3 18.0229 0.0382
6 9 4 0.5180 -0.0582
6 9 5 -16.7752 -0.0073
6 9 6 -4.3727 -0.0406
6 9 7 9.8053 -0.0129
6 9 8 -1.2302 0.0350
6 9 9 -12.2695 0.0015
6 9 10 -4.6880 -0.0202
6 9 11 -1.3192 0.0038
6 9 12 -10.1796 0.0296
6 9 13 -1.0627 0.0056
6 9 14 -0.0474 0.0298
6 9 15 0.8053 -0.0094
6 9 16 -0.6630 -0.0452
6 9 17 -0.8212 -0.0228
6 9 18 0.6390 0.0500
6 10 0 7.3325 0.0029
6 10 1 -7.0925 -0.0232
6 10 2 -16.4558 -0.0116
6 10 3 10.5688 -0.0263
6 10 4 1.2456 0.0074
6 10 5 22.2088 0.0094
6 10 6 -7.9035 -0.0066
6 10 7 8.7516 0.0122
6 10 8 7.4219 0.0174
6 10 9 14.4743 0.0197
6 10 10 7.0056 -0.0025
6 10 11 -0.4737 -0.0027
6 10 12 -1.1957 -0.0341
6 10 13 -0.6398 0.0232
6 10 14 -0.0168 0.0028
6 10 15 2.0128 -0.0065
6 10 16 -1.4325 0.0047
6 10 17 -1.2692 0.0174
6 11 0 2.9121 0.0086
6 11 1 18.2044 0.0157
6 11 2 -1.2043 -0.0196
6 11 3 -16.8589 -0.0566
6 11 4 2.0238 0.0114
6 11 5 13.2518 -0.0015
6 11 6 -1.9920 0.0020
6 11 7 -5.2613 0.0078
6 11 8 -0.2494 -0.0242
6 11 9 8.6032 0.0023
6 11 10 4.1399 0.0139
6 11 11 4.3469 -0.0096
6 11 12 4.1863 -0.0325
6 11 13 -0.6897 0.0067
6 11 14 -0.6665 0.0074
6 11 15 -0.4233 0.0213
6 11 16 -0.3908 0.0499
6 11 17 0.8116 0.0678
6 12 0 -10.4309 0.0054
6 12 1 3.2979 0.0534
6 12 2 8.6987 0.0033
6 12 3 -7.6729 -0.0091
6 12 4 -13.6321 0.0178
6 12 5 -18.7204 0.0051
6 12 6 5.5004 -0.0027
6 12 7 -8.9993 0.0043
6 12 8 -14.3625 -0.0061
6 12 9 -10.5957 -0.0181
6 12 10 -6.0349 0.0062
6 12 11 1.8144 0.0061
6 12 12 0.1787 -0.0149
6 12 13 1.3810 -0.0165
6 12 14 -2.3473 0.0172
6 12 15 -0.5406 0.0215
6 12 16 1.5677 0.0145
6 12 17 0.4472 0.0418
6 13 0 -4.1115 -0.0207
6 13 1 -10.7876 -0.0071
6 13 2 12.1677 -0.0322
6 13 3 14.2740 0.0425
6 13 4 -2.2836 0.0233
6 13 5 -1.6257 -0.0039
6 13 6 5.6990 0.0308
6 13 7 2.7172 -0.0102
6 13 8 2.1845 -0.0061
6 13 9 -3.8575 -0.0031
6 13 10 -3.7162 0.0034
6 13 11 -2.6657 0.0117
6 13 12 0.5996 0.0217
6 13 13 1.6554 -0.0031
6 13 14 1.3711 -0.0348
6 13 15 1.7198 0.0111
6 13 16 1.0296 -0.0614
6 13 17 -0.3830 -0.1062
6 14 0 10.8081 -0.0089
6 14 1 -1.4290 -0.0355
6 14 2 -5.8233 0.0188
6 14 3 0.4685 0.0412
6 14 4 17.1930 -0.0064
6 14 5 10.6097 -0.0180
6 14 6 -2.8185 0.0133
6 14 7 7.7895 -0.0230
6 14 8 14.9561 0.0001
6 14 9 3.1106 0.0101
6 14 10 4.4502 -0.0088
6 14 11 -3.1132 -0.0065
6 14 12 -0.4652 0.0307
6 14 13 -3.0795 -0.0161
6 14 14 2.1542 -0.0113
6 14 15 -1.3307 -0.0218
6 14 16 -1.2800 -0.0277
6 15 0 5.4314 0.0108
6 15 1 0.7494 -0.0052
6 15 2 -12.8470 0.0399
6 15 3 -10.5277 -0.0188
6 15 4 1.7451 -0.0269
6 15 5 -9.4726 -0.0008
6 15 6 -4.1882 -0.0221
6 15 7 -1.4641 0.0112
6 15 8 -2.3508 0.0364
6 15 9 -0.5105 -0.0026
6 15 10 3.3076 -0.0159
6 15 11 -0.6259 0.0065
6 15 12 -1.1414 -0.0082
6 15 13 -2.0348 0.0035
6 15 14 -1.8103 0.0140
6 15 15 -2.7014 -0.0400
6 15 16 -0.8209 0.0833
6 16 0 -9.8305 0.0134
6 16 1 0.3785 0.0135
6 16 2 6.3699 -0.0195
6 16 3 4.7647 -0.0370
6 16 4 -13.4056 -0.0211
6 16 5 -3.5230 0.0235
6 16 6 1.3720 -0.0111
6 16 7 -5.1270 0.0106
6 16 8 -9.1030 0.0051
6 16 9 3.1519 -0.0093
6 16 10 -2.0628 0.0050
6 16 11 3.6329 0.0064
6 16 12 2.0052 0.0031
6 16 13 4.4509 0.0412
6 16 14 -0.2396 -0.0041
6 16 15 2.1207 0.0227
6 17 0 -6.4791 -0.0041
6 17 1 5.1905 0.0147
6 17 2 6.0226 -0.0163
6 17 3 6.7320 -0.0035
6 17 4 -1.3246 0.0183
6 17 5 13.9542 0.0141
6 17 6 -0.6402 -0.0044
6 17 7 0.4084 -0.0046
6 17 8 0.0056 -0.0347
6 17 9 2.6361 0.0048
6 17 10 -3.2251 0.0144
6 17 11 1.4469 -0.0336
6 17 12 -1.6299 -0.0114
6 17 13 1.8760 -0.0111
6 17 14 1.3187 0.0193
6 17 15 1.8940 0.0057
6 18 0 7.9128 -0.0120
6 18 1 0.6868 -0.0059
6 18 2 -6.7692 -0.0023
6 18 3 -5.2369 0.0062
6 18 4 6.6099 0.0231
6 18 5 0.9672 -0.0152
6 18 6 -0.9896 0.0016
6 18 7 2.2234 0.0198
6 18 8 1.4222 -0.0123
6 18 9 -4.8851 0.0095
6 18 10 -0.0454 0.0079
6 18 11 -3.0160 -0.0110
6 18 12 -2.8321 -0.0388
6 18 13 -4.2485 -0.0288
6 18 14 -1.2932 0.0279
6 18 15 -1.3812 -0.0241
6 19 0 6.3230 0.0038
6 19 1 -5.0613 -0.0049
6 19 2 1.0070 -0.0015
6 19 3 -3.9959 0.0175
6 19 4 1.3686 -0.0131
6 19 5 -10.9608 -0.0164
6 19 6 4.6936 0.0160
6 19 7 1.0826 -0.0055
6 19 8 3.6801 0.0092
6 19 9 -2.1790 -0.0022
6 19 10 3.1921 0.0016
6 19 11 0.7808 0.0344
6 19 12 3.7832 0.0320
6 19 13 -1.2895 0.0098
6 19 14 -0.2536 -0.0062
6 20 0 -4.0505 0.0006
6 20 1 -1.3898 -0.0009
6 20 2 4.7871 0.0193
6 20 3 2.1102 0.0205
6 20 4 -0.9197 -0.0060
6 20 5 -2.7079 -0.0088
6 20 6 0.4569 -0.0040
6 20 7 -0.3821 -0.0312
6 20 8 2.6639 0.0100
6 20 9 2.3830 -0.0055
6 20 10 0.7966 -0.0197
6 20 11 1.4049 0.0019
6 20 12 1.9479 0.0379
6 20 13 2.6542 -0.0210
6 21 0 -4.3089 0.0025
6 21 1 1.8951 -0.0119
6 21 2 -3.1986 0.0085
6 21 3 2.2497 -0.0129
6 21 4 -2.0384 0.0033
6 21 5 4.5173 0.0064
6 21 6 -4.6380 -0.0127
6 21 7 -2.5389 0.0156
6 21 8 -5.9599 0.0157
6 21 9 0.8687 0.0056
6 21 10 -2.5073 -0.0067
6 21 11 -2.7464 0.0004
6 21 12 -2.9203 -0.0245
6 21 13 0.7112 -0.0035
6 22 0 -1.2842 0.0024
6 22 1 1.8353 0.0040
6 22 2 -0.3646 -0.0210
6 22 3 1.2089 -0.0236
6 22 4 -1.8259 0.0002
6 22 5 5.3019 0.0269
6 22 6 0.5329 0.0140
6 22 7 -0.1496 0.0127
6 22 8 -2.0045 0.0019
6 22 9 0.7824 -0.0030
6 22 10 -0.5874 0.0178
6 22 11 0.0229 0.0218
6 22 12 -0.6890 -0.0171
6 23 0 0.9843 -0.0119
6 23 1 0.2482 0.0095
6 23 2 1.1697 -0.0140
6 23 3 -0.5883 -0.0008
6 23 4 2.7408 0.0175
6 23 5 0.0011 0.0030
6 23 6 0.9960 0.0064
6 23 7 3.1157 -0.0196
6 23 8 5.2544 -0.0304
6 23 9 -0.0546 -0.0093
6 23 10 1.0646 -0.0138
6 23 11 2.2072 -0.0298
6 24 0 5.0555 0.0079
6 24 1 -2.5190 0.0047
6 24 2 -4.1596 0.0110
6 24 3 -2.0647 0.0013
6 24 4 1.9680 -0.0042
6 24 5 -5.3735 -0.0223
6 24 6 -1.3802 -0.0153
6 24 7 0.1159 0.0090
6 24 8 -0.1984 -0.0063
6 24 9 -1.6043 0.0119
6 24 10 0.3145 -0.0013
6 25 0 1.9849 0.0140
6 25 1 -0.0066 0.0081
6 25 2 1.3391 0.0168
6 25 3 -0.9990 0.0047
6 25 4 -2.4954 -0.0237
6 25 5 -0.6245 -0.0029
6 25 6 2.3203 0.0071
6 25 7 -2.5353 0.0054
6 25 8 -2.8824 0.0340
6 25 9 -0.2320 -0.0025
6 26 0 -5.0494 -0.0069
6 26 1 2.6415 -0.0156
6 26 2 5.8542 0.0047
6 26 3 0.8087 0.0249
6 26 4 -1.0099 0.0013
6 26 5 2.8048 0.0089
6 26 6 1.5501 0.0135
6 26 7 -0.2203 -0.0124
6 26 8 1.0603 -0.0019
6 27 0 -3.0337 -0.0037
6 27 1 -1.2110 -0.0200
6 27 2 -1.6935 -0.0117
6 27 3 1.5411 -0.0019
6 27 4 1.5864 -0.0068
6 27 5 -0.4835 -0.0069
6 27 6 -2.5394 -0.0259
6 27 7 1.2694 0.0205
6 28 0 2.7245 -0.0085
6 28 1 -1.5085 0.0199
6 28 2 -4.1984 -0.0077
6 28 3 0.2151 -0.0279
6 28 4 0.4705 0.0041
6 28 5 -0.2615 -0.0019
6 29 0 2.1185 -0.0168
6 29 1 1.4102 0.0189
6 29 2 0.4292 -0.0041
6 29 3 -1.0202 0.0029
7 0 0 -22.8214 0.0010
7 0 2 26.2387 -0.1516
7 0 4 14.1723 0.2007
7 0 6 16.4034 0.0493
7 0 8 22.8567 -0.1758
7 0 10 -9.1295 0.1259
7 0 12 0.3278 -0.1673
7 0 14 0.5586 -0.0288
7 0 16 3.8333 0.1420
7 0 18 0.7034 -0.0993
7 1 0 24.3874 0.0708
7 1 1 -7.7906 -0.0003
7 1 2 14.7316 -0.1880
7 1 3 -2.1875 -0.0255
7 1 4 -3.4546 -0.1066
7 1 5 -1.0485 0.0022
7 1 6 5.0380 0.1696
7 1 7 -4.1080 0.0910
7 1 8 6.6403 -0.1571
7 1 9 1.2908 -0.0645
7 1 10 14.4654 0.0395
7 1 11 -4.2022 -0.0574
7 1 12 0.0833 0.1283
7 1 13 -0.3143 0.0182
7 1 14 -0.7314 -0.1850
7 1 15 -1.3272 -0.0749
7 1 16 1.7441 -0.0024
7 1 17 -1.0481 -0.0234
7 1 18 -0.6129 0.0595
7 2 0 18.0577 0.0240
7 2 1 -12.0879 -0.0216
7 2 2 -20.4598 0.1444
7 2 3 -10.3584 0.0835
7 2 4 -10.6853 -0.1396
7 2 5 -0.2073 -0.1086
7 2 6 -14.9234 -0.0252
7 2 7 -10.2375 -0.1059
7 2 8 -18.1859 0.0984
7 2 9 4.4189 0.0774
7 2 10 8.8737 -0.1186
7 2 11 -3.0967 0.0283
7 2 12 1.3540 0.1298
7 2 13 -1.4726 0.0236
7 2 14 0.8964 0.0281
7 2 15 -0.5909 0.0346
7 2 16 -3.3223 -0.0861
7 2 17 -1.4496 -0.1080
7 2 18 -0.1254 0.0154
7 3 0 -12.4154 -0.0916
7 3 1 17.5422 0.0124
7 3 2 -13.0981 0.0975
7 3 3 7.5762 0.0084
7 3 4 11.8987 0.0892
7 3 5 -0.0772 -0.0416
7 3 6 -1.7988 -0.0947
7 3 7 9.9654 -0.0223
7 3 8 -5.8137 0.1228
7 3 9 -4.5116 0.0447
7 3 10 -10.8343 -0.0353
7 3 11 9.8902 0.0318
7 3 12 -0.9170 -0.0973
7 3 13 0.8070 -0.0152
7 3 14 2.8641 0.0827
7 3 15 2.5846 -0.0145
7 3 16 -1.1546 -0.0096
7 3 17 2.3898 0.0022
7 3 18 0.9689 -0.0206
7 4 0 -8.3501 -0.0037
7 4 1 12.0963 0.0145
7 4 2 6.0806 -0.0838
7 4 3 15.3609 -0.0469
7 4 4 2.9927 0.0385
7 4 5 -0.5242 0.0126
7 4 6 10.9014 -0.0073
7 4 7 12.9802 0.0221
7 4 8 7.3686 -0.0104
7 4 9 -7.2068 -0.0451
7 4 10 -8.3993 0.0817
7 4 11 3.3002 -0.0072
7 4 12 -4.8819 -0.0424
7 4 13 1.3411 0.0197
7 4 14 -3.7531 0.0114
7 4 15 1.2375 -0.0150
7 4 16 2.2561 0.0178
7 4 17 1.4631 0.0118
7 4 18 -0.6614 0.0910
7 5 0 -0.6147 0.0503
7 5 1 -14.5227 0.0082
7 5 2 8.3317 -0.0106
7 5 3 -13.0075 -0.0081
7 5 4 -20.2454 -0.0269
7 5 5 8.3529 0.0623
7 5 6 -2.3541 0.0376
7 5 7 -9.8309 -0.0188
7 5 8 5.3690 -0.0395
7 5 9 8.1786 -0.0296
7 5 10 5.2768 0.0128
7 5 11 -9.3265 -0.0277
7 5 12 1.9016 0.0168
7 5 13 -1.0413 0.0061
7 5 14 -4.6897 0.0209
7 5 15 -1.4138 0.0581
7 5 16 0.3611 0.0402
7 5 17 -2.2697 0.0051
7 5 18 -0.9861 0.0351
7 6 0 0.9525 -0.0338
7 6 1 0.3583 -0.0009
7 6 2 8.3106 -0.0022
7 6 3 -14.2200 0.0226
7 6 4 2.4129 0.0377
7 6 5 2.1152 0.0312
7 6 6 -5.7305 0.0300
7 6 7 -6.7843 0.0163
7 6 8 2.1677 -0.0294
7 6 9 7.7096 0.0147
7 6 10 7.7441 -0.0195
7 6 11 -1.0173 -0.0198
7 6 12 7.6427 -0.0160
7 6 13 0.3213 -0.0359
7 6 14 5.0413 -0.0370
7 6 15 -2.0720 0.0029
7 6 16 -1.2596 0.0335
7 6 17 -0.3866 0.0329
7 7 0 4.2701 0.0061
7 7 1 2.1626 -0.0241
7 7 2 -1.5671 -0.0099
7 7 3 14.5118 0.0309
7 7 4 19.2477 -0.0105
7 7 5 -20.5122 -0.0470
7 7 6 4.6407 -0.0031
7 7 7 3.9121 0.0106
7 7 8 -5.5750 -0.0257
7 7 9 -10.2044 0.0075
7 7 10 -1.2540 0.0115
7 7 11 3.7215 0.0222
7 7 12 -1.9833 0.0539
7 7 13 1.1900 0.0036
7 7 14 4.3478 -0.0470
7 7 15 -0.6417 -0.0318
7 7 16 0.1525 -0.0415
7 7 17 1.3345 -0.0016
7 8 0 2.6676 0.0348
7 8 1 -13.6672 -0.0119
7 8 2 -13.9159 0.0431
7 8 3 10.4536 0.0022
7 8 4 -0.8548 -0.0495
7 8 5 -3.1724 -0.0145
7 8 6 1.2030 -0.0275
7 8 7 -2.3616 -0.0083
7 8 8 -4.8498 0.0313
7 8 9 -6.4935 0.0024
7 8 10 -6.3614 -0.0217
7 8 11 -1.5021 0.0180
7 8 12 -8.4183 0.0229
7 8 13 -1.7027 0.0086
7 8 14 -3.2914 0.0134
7 8 15 2.8595 -0.0135
7 8 16 0.4037 -0.0380
7 8 17 -0.4212 -0.0584
7 9 0 1.9126 -0.0216
7 9 1 9.1921 0.0062
7 9 2 -4.1172 -0.0102
7 9 3 -11.0886 -0.0413
7 9 4 -8.5982 0.0054
7 9 5 27.5077 0.0105
7 9 6 -4.0053 -0.0153
7 9 7 3.3387 0.0106
7 9 8 5.5965 0.0304
7 9 9 9.3548 0.0169
7 9 10 1.3742 -0.0173
7 9 11 1.8384 -0.0057
7 9 12 0.6794 -0.0526
7 9 13 -1.4570 -0.0051
7 9 14 -2.2713 0.0184
7 9 15 1.8163 -0.0071
7 9 16 -0.4304 -0.0068
7 9 17 -0.5215 0.0045
7 10 0 -5.2523 0.0056
7 10 1 16.9688 0.0185
7 10 2 10.1537 -0.0209
7 10 3 -7.5579 -0.0283
7 10 4 -5.7948 0.0195
7 10 5 2.4451 -0.0015
7 10 6 1.6647 0.0035
7 10 7 7.1075 -0.0063
7 10 8 1.6570 -0.0223
7 10 9 4.8035 -0.0056
7 10 10 4.2844 0.0158
7 10 11 2.8309 0.0036
7 10 12 7.2016 -0.0148
7 10 13 1.3569 0.0270
7 10 14 -0.3310 0.0311
7 10 15 -3.0531 0.0132
7 10 16 0.1789 0.0037
7 10 17 0.4569 0.1121
7 11 0 -10.4986 0.0044
7 11 1 -11.6374 0.0229
7 11 2 7.3029 0.0067
7 11 3 5.8750 0.0089
7 11 4 -3.2549 0.0094
7 11 5 -23.8786 0.0243
7 11 6 1.3811 0.0163
7 11 7 -7.5990 -0.0029
7 11 8 -5.1737 -0.0018
7 11 9 -6.4727 -0.0239
7 11 10 -4.6019 0.0078
7 11 11 -3.0691 -0.0063
7 11 12 1.1773 -0.0015
7 11 13 1.8356 0.0109
7 11 14 0.1292 0.0042
7 11 15 -1.4885 0.0459
7 11 16 0.7514 0.0548
7 12 0 8.1135 -0.0307
7 12 1 -10.5194 -0.0105
7 12 2 -3.8085 -0.0142
7 12 3 6.2599 0.0342
7 12 4 11.4310 0.0075
7 12 5 -0.1740 -0.0109
7 12 6 -2.8846 0.0150
7 12 7 -5.5578 0.0050
7 12 8 2.4320 0.0024
7 12 9 -3.4773 0.0078
7 12 10 -2.2510 -0.0004
7 12 11 -2.3996 -0.0133
7 12 12 -4.7156 0.0039
7 12 13 0.3117 -0.0262
7 12 14 3.4472 -0.0450
7 12 15 2.6822 0.0327
7 12 16 -0.1374 0.0072
7 13 0 14.4592 0.0031
7 13 1 5.4667 -0.0265
7 13 2 -7.9275 0.0225
7 13 3 -1.8099 0.0363
7 13 4 8.9708 -0.0091
7 13 5 13.0189 -0.0420
7 13 6 1.5445 -0.0019
7 13 7 8.0707 -0.0166
7 13 8 4.3356 -0.0127
7 13 9 2.8583 0.0207
7 13 10 7.1248 0.0040
7 13 11 -0.0244 0.0094
7 13 12 -2.3163 0.0326
7 13 13 -2.3382 -0.0189
7 13 14 0.6728 -0.0272
7 13 15 0.0956 -0.0881
7 13 16 -0.8899 -0.0542
7 14 0 -9.8892 0.0137
7 14 1 1.5568 -0.0070
7 14 2 0.6602 0.0219
7 14 3 -5.5903 -0.0128
7 14 4 -11.8121 -0.0216
7 14 5 -2.4497 0.0192
7 14 6 3.1891 -0.0111
7 14 7 0.9507 -0.0009
7 14 8 -3.7140 0.0151
7 14 9 2.4624 -0.0114
7 14 10 0.9583 -0.0031
7 14 11 0.4196 0.0140
7 14 12 2.6637 0.0095
7 14 13 -1.9495 -0.0057
7 14 14 -4.2995 0.0072
7 14 15 -2.3108 -0.0743
7 15 0 -11.9603 0.0076
7 15 1 2.6646 0.0110
7 15 2 5.9299 -0.0306
7 15 3 -0.7914 -0.0412
7 15 4 -7.9189 -0.0026
7 15 5 -2.3652 0.0408
7 15 6 -3.2318 -0.0111
7 15 7 -6.2562 0.0175
7 15 8 -2.4271 0.0067
7 15 9 0.5600 -0.0185
7 15 10 -5.8887 -0.0130
7 15 11 3.9148 -0.0007
7 15 12 2.4497 -0.0161
7 15 13 2.9123 0.0314
7 15 14 0.0515 0.0742
7 15 15 1.0198 0.1040
7 16 0 8.9793 0.0024
7 16 1 4.5417 0.0139
7 16 2 -1.4461 -0.0128
7 16 3 4.6112 -0.0115
7 16 4 7.2348 0.0276
7 16 5 4.2043 -0.0003
7 16 6 -3.4238 -0.0028
7 16 7 2.5845 0.0099
7 16 8 1.3976 -0.0060
7 16 9 -1.5719 0.0078
7 16 10 -0.9210 0.0091
7 16 11 1.4162 -0.0303
7 16 12 -2.2663 -0.0196
7 16 13 2.4291 0.0207
7 16 14 2.8132 0.0381
7 16 15 1.9341 0.0453
7 17 0 5.8239 -0.0112
7 17 1 -6.1712 -0.0001
7 17 2 -2.3713 0.0098
7 17 3 2.5698 0.0076
7 17 4 3.3861 0.0110
7 17 5 -2.8451 -0.0250
7 17 6 2.9679 0.0016
7 17 7 3.9587 -0.0060
7 17 8 -0.2642 -0.0025
7 17 9 -2.7310 0.0107
7 17 10 1.6454 0.0169
7 17 11 -4.9419 -0.0176
7 17 12 -2.0206 -0.0115
7 17 13 -3.0281 -0.0577
7 17 14 -0.9719 -0.0985
7 18 0 -5.4475 0.0090
7 18 1 -6.2264 -0.0065
7 18 2 3.4346 0.0052
7 18 3 -2.9799 0.0217
7 18 4 -1.0033 -0.0182
7 18 5 -4.4165 -0.0225
7 18 6 3.5831 0.0082
7 18 7 -2.6934 -0.0190
7 18 8 2.7297 -0.0176
7 18 9 0.8746 0.0064
7 18 10 1.9773 -0.0115
7 18 11 -1.5643 0.0532
7 18 12 2.6150 0.0381
7 18 13 -1.4651 -0.0017
7 18 14 -0.6993 -0.0335
7 19 0 -0.1947 -0.0007
7 19 1 4.0355 -0.0061
7 19 2 -0.3422 0.0077
7 19 3 -3.3272 0.0192
7 19 4 0.7068 -0.0078
7 19 5 1.8592 0.0006
7 19 6 -1.3232 0.0205
7 19 7 -2.5724 -0.0059
7 19 8 1.6796 0.0000
7 19 9 3.0366 -0.0059
7 19 10 1.7365 -0.0143
7 19 11 2.6373 0.0144
7 19 12 1.3282 0.0294
7 19 13 2.2157 0.0623
7 20 0 0.5681 -0.0138
7 20 1 4.4520 0.0028
7 20 2 -3.3545 0.0017
7 20 3 0.9231 -0.0244
7 20 4 -3.4632 -0.0030
7 20 5 3.5139 0.0226
7 20 6 -2.9775 -0.0021
7 20 7 0.0700 0.0137
7 20 8 -5.2876 0.0278
7 20 9 -0.2560 -0.0209
7 20 10 -2.8210 0.0062
7 20 11 0.6813 -0.0511
7 20 12 -2.1839 -0.0576
7 21 0 -2.7561 0.0016
7 21 1 -0.0175 0.0112
7 21 2 0.7599 -0.0112
7 21 3 2.9970 -0.0189
7 21 4 -1.5311 -0.0028
7 21 5 1.8515 0.0180
7 21 6 -0.4563 -0.0192
7 21 7 2.3406 0.0130
7 21 8 -0.8589 0.0198
7 21 9 -2.0350 0.0132
7 21 10 -1.9183 0.0059
7 21 11 0.1188 0.0171
7 21 12 -0.6800 -0.0422
7 22 0 3.8610 -0.0076
7 22 1 -2.0619 -0.0070
7 22 2 0.3843 -0.0071
7 22 3 1.1054 0.0204
7 22 4 4.6426 0.0163
7 22 5 -2.4402 -0.0072
7 22 6 1.4178 -0.0051
7 22 7 2.3051 -0.0098
7 22 8 4.4041 -0.0210
7 22 9 -0.3253 0.0180
7 22 10 2.3194 -0.0150
7 22 11 -0.0916 0.0258
7 23 0 3.1708 0.0191
7 23 1 -2.3865 -0.0113
7 23 2 0.1249 0.0100
7 23 3 -2.5344 0.0036
7 23 4 -0.5633 0.0095
7 23 5 -3.6346 -0.0195
7 23 6 1.3755 -0.0091
7 23 7 -2.1795 -0.0073
7 23 8 -0.5937 -0.0468
7 23 9 0.8608 -0.0106
7 23 10 0.5232 0.0067
7 24 0 -5.6827 0.0239
7 24 1 1.4331 0.0029
7 24 2 3.0193 0.0086
7 24 3 -2.4865 -0.0010
7 24 4 -3.2640 -0.0106
7 24 5 1.5309 -0.0040
7 24 6 0.3302 0.0084
7 24 7 -2.4816 0.0211
7 24 8 -1.7784 0.0096
7 24 9 0.5113 0.0025
7 25 0 -2.0065 -0.0242
7 25 1 2.3161 0.0076
7 25 2 -0.4393 -0.0011
7 25 3 2.3086 0.0131
7 25 4 2.5033 -0.0069
7 25 5 2.0877 0.0097
7 25 6 -1.1674 0.0272
7 25 7 1.1938 -0.0022
7 25 8 1.0341 0.0457
7 26 0 4.3117 -0.0110
7 26 1 -2.0070 0.0092
7 26 2 -3.9199 -0.0132
7 26 3 2.5166 -0.0258
7 26 4 1.4462 -0.0112
7 26 5 -0.7113 0.0082
7 26 6 -1.1092 -0.0161
7 26 7 1.2445 -0.0263
7 27 0 0.5358 -0.0093
7 27 1 -0.8968 0.0030
7 27 2 -0.1253 -0.0129
7 27 3 -1.6728 -0.0197
7 27 4 -2.2384 0.0019
7 27 5 0.2211 0.0024
7 28 0 -1.9050 -0.0169
7 28 1 1.8021 -0.0121
7 28 2 2.2042 0.0178
7 28 3 -1.3875 0.0390
7 29 0 0.2072 0.0394
8 0 0 36.8583 0.0706
8 0 2 10.9977 -0.1879
8 0 4 0.2090 -0.0438
8 0 6 14.5072 0.1044
8 0 8 0.6199 -0.2107
8 0 10 14.9037 0.0975
8 0 12 -0.5689 0.1069
8 0 14 -1.8691 -0.2003
8 0 16 1.8818 0.0403
8 1 0 15.0218 0.0600
8 1 1 -1.0227 -0.0082
8 1 2 -2.8186 0.1142
8 1 3 -4.3627 0.0968
8 1 4 -15.2285 -0.2151
8 1 5 -1.7723 -0.1067
8 1 6 -11.4914 0.0622
8 1 7 0.0628 -0.1088
8 1 8 -14.0339 0.0782
8 1 9 -1.0723 0.0708
8 1 10 3.7766 -0.1414
8 1 11 0.8815 -0.0373
8 1 12 1.4267 0.1417
8 1 13 -0.7866 0.0575
8 1 14 0.4653 -0.0195
8 1 15 -1.0454 0.0204
8 1 16 -5.4328 -0.1015
8 1 17 -0.1627 -0.2266
8 2 0 -29.2229 -0.0790
8 2 1 7.5801 -0.0396
8 2 2 -9.9688 0.1185
8 2 3 11.4903 0.0229
8 2 4 0.7561 0.0422
8 2 5 -4.3772 -0.0464
8 2 6 -10.4444 -0.0861
8 2 7 10.3730 0.0010
8 2 8 -1.7420 0.1883
8 2 9 -1.9106 0.0619
8 2 10 -12.8128 -0.0705
8 2 11 4.7665 -0.0038
8 2 12 0.8017 -0.0720
8 2 13 3.8628 -0.0562
8 2 14 1.8380 0.0991
8 2 15 0.0059 0.0140
8 2 16 -1.0901 -0.0779
8 2 17 1.4043 0.0475
8 3 0 -17.7160 -0.0253
8 3 1 2.8316 -0.0026
8 3 2 2.2765 -0.1005
8 3 3 8.9567 -0.0561
8 3 4 7.2695 0.0978
8 3 5 5.0966 0.0275
8 3 6 7.6108 -0.0707
8 3 7 -1.4164 0.0448
8 3 8 9.8167 -0.0396
8 3 9 2.1451 -0.0381
8 3 10 -7.1821 0.1110
8 3 11 -2.2533 0.0122
8 3 12 -2.4926 -0.0523
8 3 13 1.2453 -0.0011
8 3 14 -2.5628 0.0467
8 3 15 2.8311 -0.0022
8 3 16 4.0748 0.0210
8 3 17 0.0631 0.0764
8 4 0 12.6841 0.0522
8 4 1 -7.2480 0.0260
8 4 2 7.5838 -0.0410
8 4 3 -18.4069 -0.0145
8 4 4 -2.8247 -0.0095
8 4 5 8.6150 0.0730
8 4 6 1.6781 0.0651
8 4 7 -13.2614 -0.0223
8 4 8 4.3707 -0.0847
8 4 9 3.3101 -0.0424
8 4 10 8.1496 0.0349
8 4 11 -6.3308 -0.0158
8 4 12 -1.4372 -0.0034
8 4 13 -5.3063 0.0307
8 4 14 -1.5978 0.0074
8 4 15 0.0282 0.0353
8 4 16 -0.3513 0.1109
8 4 17 -1.6209 0.0009
8 5 0 18.5884 -0.0146
8 5 1 -3.5229 0.0132
8 5 2 0.6250 0.0387
8 5 3 -5.4230 0.0084
8 5 4 1.7717 -0.0041
8 5 5 -7.5713 0.0187
8 5 6 -2.2769 0.0426
8 5 7 4.5603 0.0049
8 5 8 -4.7900 -0.0096
8 5 9 -0.3855 0.0120
8 5 10 11.0801 -0.0330
8 5 11 2.3655 -0.0059
8 5 12 3.9522 -0.0098
8 5 13 0.2202 -0.0434
8 5 14 4.2948 -0.0526
8 5 15 -3.7148 -0.0080
8 5 16 -1.9892 0.0481
8 5 17 0.4756 0.0633
8 6 0 0.1403 -0.0096
8 6 1 -2.0757 -0.0058
8 6 2 -5.1919 0.0079
8 6 3 18.3434 0.0215
8 6 4 4.2833 -0.0050
8 6 5 -12.3042 -0.0610
8 6 6 4.5872 -0.0265
8 6 7 7.0708 0.0110
8 6 8 -6.6446 -0.0170
8 6 9 -4.0984 0.0247
8 6 10 -3.7881 -0.0021
8 6 11 4.6054 0.0284
8 6 12 1.8745 0.0612
8 6 13 3.5385 -0.0114
8 6 14 1.2630 -0.0434
8 6 15 -0.0922 -0.0173
8 6 16 0.9128 -0.0904
8 7 0 -13.6668 0.0223
8 7 1 2.7585 -0.0160
8 7 2 -5.0727 0.0223
8 7 3 -1.8806 0.0157
8 7 4 -4.1540 -0.0318
8 7 5 8.3322 -0.0192
8 7 6 -1.0812 -0.0034
8 7 7 -7.2488 -0.0071
8 7 8 1.3874 0.0368
8 7 9 -3.8478 -0.0033
8 7 10 -11.5970 -0.0301
8 7 11 -0.8665 0.0038
8 7 12 -5.1758 0.0144
8 7 13 -2.1135 0.0201
8 7 14 -3.7557 0.0095
8 7 15 3.5877 0.0083
8 7 16 0.2492 -0.0707
8 8 0 -2.7232 -0.0088
8 8 1 12.9133 -0.0074
8 8 2 3.6327 -0.0021
8 8 3 -12.8388 -0.0283
8 8 4 -4.2867 -0.0108
8 8 5 14.4676 0.0131
8 8 6 -4.2457 -0.0139
8 8 7 2.6173 0.0103
8 8 8 6.8265 0.0457
8 8 9 4.2428 0.0018
8 8 10 1.1476 -0.0177
8 8 11 -1.6781 -0.0079
8 8 12 -1.3344 -0.0567
8 8 13 -0.3313 0.0040
8 8 14 -1.4477 0.0278
8 8 15 0.3139 -0.0483
8 8 16 -0.4332 0.0044
8 9 0 3.5876 -0.0011
8 9 1 -1.7474 0.0124
8 9 2 7.4633 -0.0289
8 9 3 5.4696 -0.0159
8 9 4 -0.9999 0.0304
8 9 5 -6.8028 0.0077
8 9 6 0.8529 -0.0177
8 9 7 7.4705 -0.0123
8 9 8 0.6106 -0.0344
8 9 9 7.4710 0.0041
8 9 10 7.4044 0.0336
8 9 11 -1.1209 0.0012
8 9 12 5.7820 -0.0032
8 9 13 2.6286 0.0475
8 9 14 1.1353 0.0328
8 9 15 -2.9862 -0.0056
8 9 16 0.4145 0.0449
8 10 0 -1.0574 -0.0072
8 10 1 -16.3935 0.0038
8 10 2 -3.0959 -0.0063
8 10 3 6.3700 0.0137
8 10 4 3.4214 0.0232
8 10 5 -13.9353 0.0283
8 10 6 -0.2624 0.0285
8 10 7 -8.5815 -0.0079
8 10 8 -4.9193 -0.0172
8 10 9 -3.6053 -0.0189
8 10 10 -0.2477 0.0223
8 10 11 -0.3662 -0.0115
8 10 12 0.0838 0.0075
8 10 13 -1.4963 -0.0038
8 10 14 2.1648 -0.0128
8 10 15 -0.6359 0.1167
8 10 16 -0.0621 0.0707
8 11 0 7.0169 -0.0151
8 11 1 1.1596 0.0017
8 11 2 -5.8929 0.0026
8 11 3 -3.0059 0.0102
8 11 4 7.3611 -0.0192
8 11 5 3.4785 -0.0149
8 11 6 1.5003 0.0118
8 11 7 -5.4275 0.0169
8 11 8 -1.7995 0.0070
8 11 9 -7.8109 -0.0044
8 11 10 -1.0818 -0.0115
8 11 11 1.8989 0.0082
8 11 12 -5.3842 -0.0022
8 11 13 -1.4479 -0.0705
8 11 14 2.0009 -0.0345
8 11 15 2.2779 0.0090
8 12 0 4.0717 0.0214
8 12 1 10.8034 0.0002
8 12 2 3.3708 0.0135
8 12 3 -2.6606 0.0197
8 12 4 -2.2854 -0.0133
8 12 5 10.3425 -0.0400
8 12 6 4.1308 -0.0146
8 12 7 8.2584 -0.0096
8 12 8 2.6230 -0.0111
8 12 9 2.1607 0.0213
8 12 10 0.5378 -0.0168
8 12 11 0.1721 0.0103
8 12 12 0.9414 0.0358
8 12 13 0.8643 0.0060
8 12 14 -2.5052 -0.0123
8 12 15 0.5212 -0.1456
8 13 0 -12.7196 0.0019
8 13 1 -0.1976 -0.0218
8 13 2 2.1181 0.0068
8 13 3 -2.0592 0.0030
8 13 4 -8.8852 0.0049
8 13 5 -0.0729 0.0310
8 13 6 -3.2837 0.0005
8 13 7 2.3509 -0.0074
8 13 8 2.3077 0.0223
8 13 9 5.2407 -0.0026
8 13 10 -3.3432 0.0017
8 13 11 -1.2466 -0.0277
8 13 12 4.0295 0.0087
8 13 13 -0.4686 0.0152
8 13 14 -3.6521 0.0213
8 13 15 -1.5589 -0.0289
8 14 0 -3.3565 -0.0078
8 14 1 -1.4624 0.0078
8 14 2 -3.6633 -0.0106
8 14 3 1.8353 -0.0402
8 14 4 0.9429 -0.0033
8 14 5 -5.1476 0.0332
8 14 6 -5.1542 -0.0070
8 14 7 -4.1262 0.0140
8 14 8 -1.2132 0.0156
8 14 9 -0.1881 -0.0198
8 14 10 -0.6767 0.0056
8 14 11 1.9334 -0.0114
8 14 12 -1.2246 -0.0391
8 14 13 0.8557 0.0080
8 14 14 2.0214 0.0692
8 15 0 10.9620 0.0172
8 15 1 -1.1144 0.0218
8 15 2 1.0236 -0.0004
8 15 3 5.8968 -0.0260
8 15 4 4.9341 0.0129
8 15 5 -1.7630 -0.0193
8 15 6 2.9498 0.0033
8 15 7 0.4241 0.0070
8 15 8 -2.7826 -0.0177
8 15 9 -2.0868 0.0183
8 15 10 3.6008 0.0077
8 15 11 0.4258 0.0245
8 15 12 -2.6084 -0.0022
8 15 13 1.8086 0.0403
8 15 14 2.8574 -0.0151
8 16 0 0.2223 -0.0109
8 16 1 -5.3973 -0.0137
8 16 2 2.9975 0.0060
8 16 3 -1.3218 0.0255
8 16 4 0.2502 0.0112
8 16 5 1.2914 -0.0236
8 16 6 3.5427 0.0090
8 16 7 0.3756 -0.0100
8 16 8 0.4503 -0.0163
8 16 9 -1.5056 0.0021
8 16 10 -0.3853 0.0086
8 16 11 -3.5831 0.0086
8 16 12 0.7055 0.0048
8 16 13 -1.6446 -0.0558
8 17 0 -4.3667 -0.0072
8 17 1 1.4207 0.0046
8 17 2 -2.4594 0.0030
8 17 3 -6.7336 0.0385
8 17 4 1.0201 -0.0228
8 17 5 1.7916 -0.0202
8 17 6 -0.8873 -0.0103
8 17 7 -1.4841 -0.0129
8 17 8 3.5658 -0.0137
8 17 9 0.4043 -0.0232
8 17 10 -0.7029 -0.0163
8 17 11 -0.3304 0.0091
8 17 12 1.8758 -0.0090
8 17 13 -1.8157 -0.0226
8 18 0 2.4996 0.0072
8 18 1 7.0509 0.0059
8 18 2 -1.2024 -0.0067
8 18 3 -0.5601 0.0023
8 18 4 -1.0407 -0.0107
8 18 5 -0.4693 0.0116
8 18 6 -0.5609 0.0143
8 18 7 0.1749 0.0088
8 18 8 0.0977 0.0224
8 18 9 1.9850 0.0263
8 18 10 1.6324 -0.0187
8 18 11 3.0404 0.0104
8 18 12 0.1470 0.0328
8 19 0 -1.7998 -0.0149
8 19 1 -0.2367 -0.0194
8 19 2 2.5269 -0.0068
8 19 3 4.3713 -0.0256
8 19 4 -4.8188 0.0162
8 19 5 -0.8435 0.0374
8 19 6 -1.3222 0.0047
8 19 7 0.7148 0.0017
8 19 8 -3.7586 0.0302
8 19 9 -0.5169 -0.0005
8 19 10 -2.0318 0.0053
8 19 11 0.7342 -0.0438
8 19 12 -1.5282 -0.0046
8 20 0 -2.4440 0.0053
8 20 1 -4.8700 0.0020
8 20 2 -1.0650 0.0060
8 20 3 3.0250 -0.0105
8 20 4 1.8520 0.0024
8 20 5 1.2873 0.0016
8 20 6 -1.6459 -0.0314
8 20 7 1.8638 -0.0018
8 20 8 -0.2469 -0.0059
8 20 9 -1.2713 -0.0240
8 20 10 -1.4826 0.0152
8 20 11 -1.3477 -0.0136
8 21 0 4.5766 0.0133
8 21 1 -1.3132 -0.0005
8 21 2 -1.5219 -0.0035
8 21 3 -0.6320 0.0022
8 21 4 4.5263 -0.0005
8 21 5 -0.1649 -0.0116
8 21 6 2.2409 -0.0056
8 21 7 0.1974 0.0156
8 21 8 2.7288 -0.0242
8 21 9 0.9684 0.0285
8 21 10 2.3133 0.0119
8 22 0 -0.2411 -0.0035
8 22 1 2.0313 -0.0037
8 22 2 2.8655 -0.0005
8 22 3 -4.6365 0.0010
8 22 4 -2.6909 0.0139
8 22 5 -1.4488 -0.0044
8 22 6 1.7413 0.0140
8 22 7 -3.3356 -0.0083
8 22 8 0.0234 -0.0438
8 22 9 0.4355 -0.0031
8 23 0 -4.1347 0.0014
8 23 1 1.8892 0.0263
8 23 2 0.1878 0.0144
8 23 3 -1.6519 0.0097
8 23 4 -1.6647 -0.0106
8 23 5 0.5574 -0.0127
8 23 6 -1.5420 0.0223
8 23 7 -0.1679 -0.0038
8 23 8 -1.2317 0.0141
8 23 9 -0.5974 -0.0253
8 24 0 2.8046 0.0012
8 24 1 -0.5977 0.0144
8 24 2 -3.2740 -0.0012
8 24 3 4.6130 0.0055
8 24 4 2.7991 -0.0259
8 24 5 0.4835 -0.0026
8 24 6 -0.6581 0.0200
8 24 7 2.4110 0.0102
8 24 8 0.1347 0.0755
8 25 0 2.0134 -0.0019
8 25 1 -1.2199 -0.0298
8 25 2 0.2765 -0.0114
8 25 3 1.6463 -0.0084
8 25 4 -0.5880 0.0057
8 25 5 -0.2476 0.0057
8 25 6 0.2309 -0.0301
8 26 0 -3.0669 -0.0189
8 26 1 0.4358 -0.0307
8 26 2 2.1977 -0.0053
8 26 3 -2.9343 0.0005
8 26 4 -1.9755 0.0197
8 26 5 0.5420 0.0042
8 27 0 -0.3855 -0.0062
8 27 1 0.2043 0.0203
8 27 2 0.0365 0.0032
8 27 3 -0.8219 0.0054
8 28 0 1.6253 0.0371
9 0 0 11.6874 0.1653
9 0 2 3.2602 0.0453
9 0 4 -1.5484 -0.2187
9 0 6 -14.2472 0.1332
9 0 8 -2.3874 -0.0111
9 0 10 1.0257 -0.1099
9 0 12 0.6490 0.1465
9 0 14 2.1029 -0.0518
9 1 0 -16.2443 -0.1059
9 1 1 1.6053 -0.0535
9 1 2 -14.0170 0.1329
9 1 3 5.1761 0.0079
9 1 4 3.8615 -0.0343
9 1 5 0.6267 -0.0600
9 1 6 -14.0598 -0.0417
9 1 7 1.7968 0.0473
9 1 8 -1.9648 0.2263
9 1 9 2.0657 0.0684
9 1 10 -9.5357 -0.1275
9 1 11 1.5374 -0.0169
9 1 12 1.4233 -0.0399
9 1 13 1.2164 -0.1117
9 1 14 -1.3875 0.1133
9 1 15 0.7115 -0.0320
9 2 0 -15.0720 -0.1218
9 2 1 5.6851 -0.0097
9 2 2 -4.1006 -0.0445
9 2 3 -2.4976 -0.0646
9 2 4 1.3145 0.1393
9 2 5 8.8315 0.0240
9 2 6 10.6549 -0.1255
9 2 7 -4.9295 0.0433
9 2 8 2.3634 -0.0019
9 2 9 1.3013 0.0014
9 2 10 -2.6934 0.0892
9 2 11 0.5996 0.0156
9 2 12 -1.5343 -0.0734
9 2 13 -1.7729 0.0126
9 2 14 -2.1431 0.0760
9 2 15 2.2924 -0.0087
9 3 0 13.0374 0.0576
9 3 1 -3.7521 0.0349
9 3 2 8.5809 -0.0663
9 3 3 -11.7878 0.0125
9 3 4 -2.2953 0.0369
9 3 5 -1.4730 0.0630
9 3 6 10.1829 0.0457
9 3 7 -3.4629 -0.0335
9 3 8 1.3133 -0.1302
9 3 9 -4.6910 -0.0488
9 3 10 8.4975 0.0689
9 3 11 -3.8962 0.0047
9 3 12 -2.2672 -0.0172
9 3 13 -2.5501 0.0610
9 3 14 0.9802 -0.0400
9 3 15 -2.0064 0.0436
9 3 16 -0.8220 0.1071
9 4 0 21.4345 0.0141
9 4 1 -10.9298 -0.0192
9 4 2 6.1329 0.0364
9 4 3 5.1538 0.0160
9 4 4 -0.6733 -0.0412
9 4 5 -13.2553 0.0005
9 4 6 -2.6733 0.0674
9 4 7 7.5180 -0.0275
9 4 8 -2.1595 -0.0089
9 4 9 -0.3700 0.0135
9 4 10 5.9096 -0.0354
9 4 11 -1.3245 0.0016
9 4 12 3.7359 0.0181
9 4 13 2.7157 -0.0368
9 4 14 2.0795 -0.0529
9 4 15 -3.5181 0.0133
9 4 16 -2.0816 0.0332
9 5 0 -7.8511 -0.0218
9 5 1 3.1435 -0.0093
9 5 2 -2.8454 0.0191
9 5 3 10.4357 0.0114
9 5 4 0.5237 -0.0166
9 5 5 1.0409 -0.0552
9 5 6 -5.7686 -0.0296
9 5 7 1.7178 0.0098
9 5 8 -0.7717 0.0221
9 5 9 3.7425 0.0324
9 5 10 -6.9940 -0.0273
9 5 11 4.8972 -0.0034
9 5 12 2.8924 0.0494
9 5 13 1.7148 -0.0090
9 5 14 0.1915 -0.0024
9 5 15 2.4818 -0.0194
9 6 0 -23.2709 0.0410
9 6 1 14.7681 0.0028
9 6 2 -7.8351 -0.0167
9 6 3 -6.9162 0.0253
9 6 4 -0.0479 -0.0186
9 6 5 12.1685 0.0041
9 6 6 -3.5922 -0.0011
9 6 7 -6.9814 0.0233
9 6 8 1.5482 0.0282
9 6 9 -2.6608 -0.0268
9 6 10 -7.6251 -0.0212
9 6 11 1.4490 -0.0157
9 6 12 -5.6904 -0.0114
9 6 13 -2.3286 0.0171
9 6 14 -1.7367 -0.0110
9 6 15 3.2019 -0.0125
9 7 0 2.9484 0.0144
9 7 1 0.0758 -0.0136
9 7 2 1.2699 -0.0008
9 7 3 -3.7191 -0.0379
9 7 4 0.1358 -0.0050
9 7 5 1.1223 0.0220
9 7 6 3.1973 -0.0031
9 7 7 1.4578 0.0034
9 7 8 1.6355 0.0360
9 7 9 0.1672 -0.0051
9 7 10 4.8582 0.0010
9 7 11 -4.8955 0.0239
9 7 12 -2.2071 -0.0343
9 7 13 0.4109 0.0011
9 7 14 -1.7192 0.0030
9 7 15 -1.5308 -0.0477
9 8 0 17.0605 -0.0208
9 8 1 -15.7464 0.0260
9 8 2 7.1229 -0.0047
9 8 3 6.4075 -0.0251
9 8 4 0.1921 0.0367
9 8 5 -8.1323 -0.0048
9 8 6 4.0431 -0.0289
9 8 7 4.6492 -0.0226
9 8 8 -0.6122 -0.0316
9 8 9 5.6566 0.0263
9 8 10 6.6799 0.0324
9 8 11 -0.9277 0.0111
9 8 12 5.5599 0.0158
9 8 13 1.0140 0.0334
9 8 14 1.1418 0.0531
9 8 15 -1.9886 0.0176
9 9 0 0.1627 -0.0173
9 9 1 -3.4423 0.0163
9 9 2 -3.2021 -0.0117
9 9 3 -1.9195 0.0216
9 9 4 0.1440 0.0099
9 9 5 -4.1226 0.0147
9 9 6 -1.8121 0.0213
9 9 7 -3.8115 -0.0047
9 9 8 -3.8884 -0.0340
9 9 9 -3.8547 -0.0139
9 9 10 -1.5625 0.0178
9 9 11 4.1526 -0.0325
9 9 12 0.2995 -0.0035
9 9 13 -2.1273 -0.0210
9 9 14 2.7694 0.0178
9 9 15 -0.0452 0.1131
9 10 0 -6.4645 -0.0069
9 10 1 13.1531 -0.0197
9 10 2 -3.0625 0.0116
9 10 3 -3.8470 0.0017
9 10 4 0.6852 -0.0274
9 10 5 4.1969 -0.0070
9 10 6 0.0211 0.0151
9 10 7 -2.7037 0.0070
9 10 8 -0.0626 0.0133
9 10 9 -6.7186 -0.0148
9 10 10 -3.8047 -0.0075
9 10 11 0.6630 0.0053
9 10 12 -3.2256 -0.0038
9 10 13 0.1622 -0.0502
9 10 14 -0.2234 -0.0362
9 11 0 -1.5764 0.0139
9 11 1 4.4225 -0.0080
9 11 2 4.9665 0.0174
9 11 3 2.4393 0.0193
9 11 4 0.0816 -0.0091
9 11 5 5.9218 -0.0304
9 11 6 0.4246 -0.0119
9 11 7 4.3351 0.0009
9 11 8 5.7385 0.0078
9 11 9 4.3408 0.0141
9 11 10 -1.9944 -0.0253
9 11 11 -2.9019 -0.0015
9 11 12 1.6313 0.0231
9 11 13 2.2229 0.0206
9 11 14 -2.9707 -0.0302
9 12 0 -1.9561 -0.0005
9 12 1 -8.1964 -0.0133
9 12 2 -2.4010 -0.0039
9 12 3 0.7769 0.0117
9 12 4 -1.8732 0.0027
9 12 5 -1.5157 0.0211
9 12 6 -4.0235 0.0093
9 12 7 2.0211 0.0179
9 12 8 0.0311 0.0145
9 12 9 5.4962 0.0044
9 12 10 0.6454 0.0032
9 12 11 -0.8246 -0.0212
9 12 12 0.4974 -0.0151
9 12 13 -0.6732 0.0062
9 12 14 -0.7848 0.0118
9 13 0 1.5609 -0.0033
9 13 1 -2.8312 0.0087
9 13 2 -4.3642 -0.0076
9 13 3 1.1546 -0.0371
9 13 4 -1.6054 0.0103
9 13 5 -5.2536 0.0242
9 13 6 0.8029 -0.0081
9 13 7 -2.7509 -0.0032
9 13 8 -5.8519 0.0043
9 13 9 -1.4457 -0.0115
9 13 10 3.8831 0.0235
9 13 11 1.9150 0.0353
9 13 12 -2.4591 -0.0068
9 13 13 -0.8830 -0.0059
9 14 0 4.5437 0.0171
9 14 1 3.1065 0.0247
9 14 2 5.5919 -0.0043
9 14 3 1.7877 -0.0150
9 14 4 1.7555 0.0213
9 14 5 0.2138 -0.0188
9 14 6 4.5512 -0.0075
9 14 7 -1.7952 -0.0247
9 14 8 0.1976 -0.0236
9 14 9 -3.0934 0.0053
9 14 10 0.7694 -0.0165
9 14 11 0.9017 0.0451
9 14 12 0.8418 0.0343
9 14 13 0.8709 0.0375
9 15 0 -0.1492 -0.0041
9 15 1 0.4572 -0.0097
9 15 2 1.6256 -0.0031
9 15 3 -4.9331 0.0195
9 15 4 3.4640 -0.0042
9 15 5 3.2126 -0.0144
9 15 6 -1.6044 0.0131
9 15 7 0.3084 0.0088
9 15 8 4.3425 -0.0080
9 15 9 -2.1784 -0.0010
9 15 10 -3.5244 -0.0209
9 15 11 -1.6078 -0.0331
9 15 12 1.9706 -0.0325
9 15 13 -0.3183 0.0002
9 16 0 -2.4164 -0.0125
9 16 1 0.6925 -0.0003
9 16 2 -4.9075 0.0049
9 16 3 -3.3688 0.0233
9 16 4 -0.0539 -0.0277
9 16 5 0.0173 -0.0058
9 16 6 -1.6179 -0.0095
9 16 7 1.3078 0.0067
9 16 8 0.2019 0.0105
9 16 9 1.3507 -0.0121
9 16 10 0.1410 0.0047
9 16 11 -0.8084 -0.0657
9 16 12 -0.5441 -0.0411
9 17 0 -1.8593 0.0016
9 17 1 1.2527 -0.0035
9 17 2 1.7807 0.0001
9 17 3 5.4945 0.0081
9 17 4 -4.3081 -0.0076
9 17 5 -1.9366 0.0097
9 17 6 2.0824 0.0051
9 17 7 0.5601 -0.0060
9 17 8 -1.9461 0.0231
9 17 9 3.4179 0.0358
9 17 10 2.1219 0.0187
9 17 11 1.3686 0.0283
9 18 0 -0.5293 -0.0000
9 18 1 -2.8075 -0.0212
9 18 2 2.0566 -0.0003
9 18 3 3.4123 -0.0293
9 18 4 -1.3138 0.0161
9 18 5 -0.3456 0.0269
9 18 6 -1.9694 0.0103
9 18 7 -0.7574 0.0044
9 18 8 -1.0632 -0.0087
9 18 9 -1.1521 -0.0007
9 18 10 -1.4817 0.0140
9 18 11 0.6309 0.0462
9 19 0 3.2513 0.0013
9 19 1 -2.2385 0.0127
9 19 2 -3.7608 0.0104
9 19 3 -2.4925 -0.0246
9 19 4 3.9570 0.0105
9 19 5 1.9714 0.0014
9 19 6 -1.8089 -0.0251
9 19 7 0.5895 0.0046
9 19 8 -0.1248 -0.0267
9 19 9 -1.7794 -0.0572
9 19 10 -0.8955 -0.0127
9 20 0 1.2739 -0.0029
9 20 1 3.3058 0.0068
9 20 2 0.7427 -0.0020
9 20 3 -2.3525 0.0142
9 20 4 0.9867 -0.0051
9 20 5 1.3439 -0.0212
9 20 6 3.3596 -0.0079
9 20 7 0.2851 0.0098
9 20 8 1.4916 0.0187
9 20 9 1.3504 0.0297
9 20 10 1.4646 -0.0012
9 21 0 -3.4763 0.0041
9 21 1 2.5030 -0.0025
9 21 2 3.1211 -0.0159
9 21 3 -1.4042 0.0299
9 21 4 -2.9749 -0.0031
9 21 5 -2.1842 -0.0159
9 21 6 0.7063 0.0235
9 21 7 -1.6047 -0.0125
9 21 8 0.7636 -0.0079
9 21 9 -0.2568 0.0365
9 22 0 0.2142 0.0144
9 22 1 -2.8345 0.0234
9 22 2 -2.3414 -0.0091
9 22 3 1.5286 0.0166
9 22 4 0.0817 0.0055
9 22 5 -1.8867 0.0051
9 22 6 -2.2932 0.0277
9 22 7 0.2447 -0.0175
9 22 8 -1.1128 -0.0088
9 23 0 2.7076 -0.0031
9 23 1 -1.6436 -0.0034
9 23 2 -1.1624 0.0129
9 23 3 3.2472 -0.0231
9 23 4 1.8355 -0.0047
9 23 5 1.6106 0.0107
9 23 6 0.1267 -0.0062
9 23 7 1.1286 0.0132
9 24 0 -1.9674 -0.0156
9 24 1 2.2097 -0.0297
9 24 2 2.1465 0.0317
9 24 3 -1.1347 -0.0364
9 24 4 -0.5970 -0.0075
9 24 5 1.2153 -0.0013
9 24 6 0.6775 -0.0467
9 25 0 -1.5588 -0.0149
9 25 1 0.3112 -0.0131
9 25 2 0.0772 -0.0073
9 25 3 -2.3935 0.0013
9 25 4 -0.9512 0.0076
9 26 0 2.1529 0.0043
9 26 1 -1.5153 0.0123
9 26 2 -0.8257 -0.0417
10 0 0 -0.8267 -0.1040
10 0 2 -4.0298 0.1157
10 0 4 -0.1180 -0.0786
10 0 6 -5.3467 -0.0246
10 0 8 -2.9122 0.2298
10 0 10 -4.7216 -0.1749
10 0 12 4.3710 -0.0261
10 0 14 -2.2560 0.1230
10 1 0 -14.8977 -0.1047
10 1 1 3.2372 -0.0723
10 1 2 -1.7074 -0.0436
10 1 3 -1.1721 -0.0442
10 1 4 -6.9043 0.1413
10 1 5 2.1119 0.0347
10 1 6 9.3701 -0.1377
10 1 7 -0.0006 0.0033
10 1 8 -0.8998 0.0491
10 1 9 -1.0093 0.0439
10 1 10 -1.7705 0.0734
10 1 11 0.4340 -0.0163
10 1 12 -2.8508 -0.1093
10 1 13 -0.2300 0.0063
10 1 14 -0.5561 0.0556
10 2 0 2.1655 0.0542
10 2 1 -6.9655 0.0990
10 2 2 3.4215 -0.0687
10 2 3 -0.0624 0.0062
10 2 4 -0.6624 0.0863
10 2 5 -6.3156 0.0693
10 2 6 6.2675 0.0170
10 2 7 -0.2290 -0.0424
10 2 8 2.5850 -0.1626
10 2 9 -2.6165 -0.0815
10 2 10 5.1955 0.1293
10 2 11 -4.8821 0.0442
10 2 12 -3.8636 -0.0333
10 2 13 0.6533 0.0274
10 2 14 1.8885 -0.0822
10 3 0 16.1460 0.0239
10 3 1 -8.1729 0.0171
10 3 2 6.1162 0.0146
10 3 3 2.2448 0.0021
10 3 4 5.2403 -0.0886
10 3 5 -4.9894 -0.0065
10 3 6 -5.7307 0.0958
10 3 7 -0.1182 -0.0255
10 3 8 1.7443 -0.0233
10 3 9 2.7620 -0.0047
10 3 10 2.8654 -0.0243
10 3 11 -1.3174 0.0279
10 3 12 3.4856 0.0429
10 3 13 0.1343 0.0061
10 3 14 0.2749 -0.0419
10 4 0 -4.7710 -0.0082
10 4 1 10.9774 -0.0390
10 4 2 -2.1695 0.0212
10 4 3 -1.0796 -0.0015
10 4 4 2.0583 -0.0549
10 4 5 8.0274 -0.0463
10 4 6 -7.9084 -0.0043
10 4 7 0.1944 0.0161
10 4 8 -2.0163 0.0578
10 4 9 2.4984 0.0193
10 4 10 -5.5717 -0.0572
10 4 11 7.8473 -0.0250
10 4 12 2.4651 0.0540
10 4 13 -1.5323 0.0132
10 4 14 -0.6147 0.0191
10 5 0 -17.1047 0.0411
10 5 1 9.8889 0.0123
10 5 2 -10.7500 -0.0038
10 5 3 -0.6498 0.0331
10 5 4 -3.4468 0.0149
10 5 5 5.3907 0.0069
10 5 6 0.9979 -0.0299
10 5 7 0.1380 0.0348
10 5 8 -2.8258 0.0124
10 5 9 -3.5969 -0.0233
10 5 10 -3.8993 -0.0167
10 5 11 1.6945 -0.0283
10 5 12 -4.0932 -0.0097
10 5 13 0.5896 -0.0479
10 5 14 -0.4830 -0.0231
10 6 0 5.9293 0.0010
10 6 1 -11.0971 -0.0051
10 6 2 1.2292 0.0010
10 6 3 3.2389 -0.0260
10 6 4 -2.1380 0.0131
10 6 5 -4.4223 0.0129
10 6 6 8.0712 -0.0046
10 6 7 -0.0396 -0.0053
10 6 8 2.0256 0.0189
10 6 9 -0.0040 0.0157
10 6 10 4.5600 0.0035
10 6 11 -7.9243 0.0385
10 6 12 -0.7439 -0.0219
10 6 13 1.9543 -0.0186
10 6 14 -1.1317 0.0137
10 7 0 16.0394 -0.0268
10 7 1 -9.1583 0.0054
10 7 2 11.3981 0.0125
10 7 3 -2.5977 -0.0280
10 7 4 2.3543 0.0359
10 7 5 -4.4601 -0.0051
10 7 6 2.4209 -0.0069
10 7 7 0.2586 -0.0289
10 7 8 2.6945 -0.0150
10 7 9 3.2057 0.0195
10 7 10 4.2916 0.0324
10 7 11 -0.9804 0.0094
10 7 12 3.7476 0.0032
10 7 13 -0.9749 0.0757
10 7 14 1.0132 0.0853
10 8 0 -4.5656 -0.0179
10 8 1 8.3949 0.0126
10 8 2 -0.7066 -0.0021
10 8 3 -5.0551 0.0224
10 8 4 0.1192 0.0051
10 8 5 -1.1349 0.0080
10 8 6 -5.7014 -0.0024
10 8 7 -0.1324 0.0003
10 8 8 -2.8812 -0.0411
10 8 9 -2.5373 -0.0214
10 8 10 -2.5030 0.0261
10 8 11 5.9066 -0.0492
10 8 12 -0.3937 -0.0223
10 8 13 -1.5096 -0.0100
10 8 14 2.0073 0.0033
10 9 0 -12.4240 -0.0172
10 9 1 7.5810 -0.0234
10 9 2 -7.3911 -0.0063
10 9 3 5.0184 0.0025
10 9 4 -1.0347 -0.0392
10 9 5 3.2786 -0.0092
10 9 6 -3.5496 0.0084
10 9 7 -0.6632 0.0146
10 9 8 -0.4468 0.0114
10 9 9 -2.4333 -0.0123
10 9 10 -4.2884 -0.0141
10 9 11 -0.0455 0.0158
10 9 12 -2.0411 0.0210
10 9 13 0.7695 -0.0573
10 10 0 2.3066 0.0213
10 10 1 -4.8268 -0.0104
10 10 2 0.0331 -0.0016
10 10 3 5.0380 0.0092
10 10 4 2.7103 -0.0099
10 10 5 4.6621 -0.0101
10 10 6 1.9267 0.0197
10 10 7 0.4369 0.0126
10 10 8 3.9015 0.0218
10 10 9 3.3607 0.0004
10 10 10 0.4079 -0.0422
10 10 11 -3.5946 0.0126
10 10 12 0.5718 0.0346
10 10 13 0.8379 0.0137
10 11 0 7.1741 0.0216
10 11 1 -5.9989 0.0065
10 11 2 1.4598 -0.0136
10 11 3 -5.0223 0.0102
10 11 4 -1.3151 0.0096
10 11 5 -1.9247 0.0169
10 11 6 2.5718 -0.0045
10 11 7 0.7115 0.0092
10 11 8 -2.7458 0.0107
10 11 9 2.4904 0.0213
10 11 10 3.8419 -0.0071
10 11 11 0.0954 -0.0200
10 11 12 -0.2389 -0.0474
10 11 13 -0.4293 0.0176
10 12 0 -1.4288 -0.0080
10 12 1 2.0793 0.0160
10 12 2 0.8747 0.0018
10 12 3 -2.5121 -0.0227
10 12 4 -4.6753 0.0175
10 12 5 -4.6957 0.0056
10 12 6 1.0379 -0.0274
10 12 7 -0.6333 -0.0246
10 12 8 -4.1279 0.0017
10 12 9 -1.9918 0.0261
10 12 10 0.9394 0.0348
10 12 11 2.1244 0.0477
10 12 12 -0.3035 -0.0042
10 12 13 -0.4843 0.0156
10 13 0 -2.0254 0.0024
10 13 1 4.6516 0.0197
10 13 2 2.6264 0.0118
10 13 3 3.2426 -0.0079
10 13 4 3.4781 0.0185
10 13 5 0.8620 -0.0029
10 13 6 -1.0730 0.0100
10 13 7 -0.5336 -0.0322
10 13 8 4.4830 -0.0298
10 13 9 -3.2550 -0.0275
10 13 10 -2.7791 0.0018
10 13 11 0.7736 0.0170
10 13 12 1.5552 0.0394
10 14 0 2.3688 0.0028
10 14 1 -0.4875 -0.0131
10 14 2 -1.6206 0.0004
10 14 3 -1.3543 0.0074
10 14 4 5.1515 -0.0173
10 14 5 2.5529 -0.0071
10 14 6 -1.9885 0.0155
10 14 7 0.2939 0.0247
10 14 8 3.0675 -0.0102
10 14 9 -0.5236 -0.0317
10 14 10 -1.0402 -0.0142
10 14 11 -1.4892 -0.0790
10 14 12 0.1373 -0.0444
10 15 0 -1.4408 -0.0130
10 15 1 -3.4772 -0.0220
10 15 2 -2.6698 0.0144
10 15 3 -1.3881 0.0065
10 15 4 -3.6655 -0.0267
10 15 5 -0.6673 -0.0209
10 15 6 0.9924 -0.0092
10 15 7 0.2201 0.0358
10 15 8 -3.4922 0.0291
10 15 9 3.5151 0.0157
10 15 10 1.5803 0.0040
10 15 11 -1.3695 -0.0371
10 16 0 -3.7268 -0.0074
10 16 1 -0.6218 -0.0081
10 16 2 1.9272 0.0021
10 16 3 3.9260 0.0082
10 16 4 -4.1758 0.0059
10 16 5 -0.7182 0.0112
10 16 6 1.4718 0.0075
10 16 7 0.3490 -0.0105
10 16 8 -1.1278 0.0163
10 16 9 1.9453 0.0273
10 16 10 0.3746 0.0211
10 16 11 1.1318 0.0763
10 17 0 2.8256 0.0130
10 17 1 1.9546 0.0045
10 17 2 -0.2059 -0.0241
10 17 3 0.3829 -0.0115
10 17 4 2.0856 0.0180
10 17 5 0.5430 0.0267
10 17 6 -2.0274 -0.0147
10 17 7 -0.0832 -0.0287
10 17 8 0.9308 -0.0314
10 17 9 -2.7512 -0.0044
10 17 10 -0.8053 0.0060
10 18 0 3.9882 0.0012
10 18 1 1.3485 0.0217
10 18 2 -1.3547 -0.0093
10 18 3 -3.8125 -0.0121
10 18 4 2.3901 0.0050
10 18 5 0.6821 -0.0017
10 18 6 -0.5999 -0.0237
10 18 7 -0.6607 -0.0004
10 18 8 -0.3786 -0.0193
10 18 9 -1.2723 -0.0291
10 19 0 -2.8243 -0.0128
10 19 1 0.1079 0.0080
10 19 2 2.7292 -0.0006
10 19 3 -0.1595 0.0148
10 19 4 -0.4135 -0.0043
10 19 5 0.3323 -0.0129
10 19 6 2.2018 0.0375
10 19 7 0.5421 0.0263
10 19 8 0.8599 0.0428
10 19 9 1.5037 0.0121
10 20 0 -2.7368 0.0177
10 20 1 -1.4425 -0.0079
10 20 2 -0.2746 0.0062
10 20 3 2.1726 0.0161
10 20 4 -1.0814 -0.0113
10 20 5 -1.7064 -0.0172
10 20 6 -0.0045 0.0187
10 20 7 0.4822 -0.0120
10 20 8 0.5702 0.0015
10 21 0 2.2938 -0.0040
10 21 1 -1.7753 -0.0009
10 21 2 -2.8849 0.0217
10 21 3 0.3815 -0.0065
10 21 4 -0.3524 -0.0014
10 21 5 -1.0181 0.0103
10 21 6 -1.2043 -0.0169
10 21 7 -1.0318 -0.0162
10 22 0 0.8769 -0.0276
10 22 1 1.4048 -0.0071
10 22 2 1.7373 0.0133
10 22 3 -0.6231 -0.0240
10 22 4 0.7640 0.0076
10 22 5 2.0263 0.0170
10 22 6 0.1871 0.0006
10 23 0 -1.8800 0.0317
10 23 1 2.0748 -0.0152
10 23 2 1.3636 -0.0035
10 23 3 -0.5995 -0.0109
10 23 4 0.2437 -0.0016
10 23 5 0.6499 -0.0265
10 24 0 0.1827 0.0161
10 24 1 -1.3656 -0.0082
10 24 2 -1.6186 -0.0291
10 24 3 -0.2576 0.0256
10 25 0 1.6492 -0.0369
10 25 1 -1.3002 0.0182
11 0 0 -11.6708 -0.0859
11 0 2 -1.6785 -0.0254
11 0 4 -4.2550 0.0650
11 0 6 5.7294 -0.1089
11 0 8 -1.8444 0.0934
11 0 10 1.1092 0.0261
11 0 12 -3.3404 -0.0896
11 1 0 -3.9497 -0.0156
11 1 1 -3.4451 0.1575
11 1 2 -6.8834 -0.0552
11 1 3 0.6646 -0.0129
11 1 4 -0.6905 0.1208
11 1 5 -1.1261 0.0567
11 1 6 2.1089 -0.0152
11 1 7 -1.3663 -0.0298
11 1 8 0.6703 -0.1144
11 1 9 -0.1234 -0.1180
11 1 10 0.4978 0.1283
11 1 11 -1.7714 0.0348
11 1 12 -4.0247 -0.0620
11 1 13 0.2280 0.0130
11 2 0 11.5027 0.0550
11 2 1 0.0979 0.0038
11 2 2 3.1143 -0.0269
11 2 3 -2.6686 -0.0110
11 2 4 5.2162 -0.0690
11 2 5 0.6012 -0.0040
11 2 6 -4.7853 0.1107
11 2 7 -0.1656 -0.0121
11 2 8 2.7801 -0.0543
11 2 9 0.4202 0.0100
11 2 10 -0.4592 0.0129
11 2 11 1.6188 0.0323
11 2 12 3.4693 0.0606
11 2 13 -1.1774 0.0373
11 3 0 2.3089 0.0192
11 3 1 8.1098 -0.0993
11 3 2 3.8044 0.0217
11 3 3 -1.3680 0.0047
11 3 4 1.8924 -0.0757
11 3 5 1.8075 -0.0283
11 3 6 -3.8063 0.0182
11 3 7 3.2571 0.0086
11 3 8 -2.0208 0.0516
11 3 9 -0.2949 0.0422
11 3 10 -2.7304 -0.0811
11 3 11 4.6599 -0.0216
11 3 12 2.2521 0.0730
11 3 13 -0.5467 -0.0131
11 4 0 -10.7702 -0.0028
11 4 1 -0.1809 0.0135
11 4 2 -6.1990 0.0467
11 4 3 4.7028 0.0236
11 4 4 -6.8073 0.0380
11 4 5 0.3204 -0.0124
11 4 6 2.3169 -0.0588
11 4 7 -0.1085 0.0299
11 4 8 -4.3821 0.0326
11 4 9 0.3750 -0.0140
11 4 10 -1.2512 -0.0378
11 4 11 -2.4911 -0.0301
11 4 12 -3.3182 -0.0141
11 4 13 2.3678 -0.0871
11 5 0 -0.2752 -0.0043
11 5 1 -8.0452 0.0142
11 5 2 -0.2275 -0.0017
11 5 3 1.0692 -0.0255
11 5 4 -2.7440 0.0210
11 5 5 0.4596 -0.0037
11 5 6 5.3875 -0.0144
11 5 7 -3.1940 0.0042
11 5 8 3.2354 0.0162
11 5 9 1.5446 0.0086
11 5 10 4.1848 0.0273
11 5 11 -5.8363 0.0194
11 5 12 -0.4624 -0.0371
11 5 13 0.6445 0.0153
11 6 0 9.3534 -0.0094
11 6 1 -0.1011 -0.0034
11 6 2 8.7522 -0.0120
11 6 3 -5.9454 -0.0210
11 6 4 6.6588 0.0140
11 6 5 -2.6519 0.0168
11 6 6 0.7344 0.0059
11 6 7 0.7082 -0.0248
11 6 8 4.5082 -0.0245
11 6 9 -1.8286 0.0028
11 6 10 3.1110 0.0346
11 6 11 2.1902 -0.0049
11 6 12 2.3671 -0.0100
11 6 13 -2.5573 0.1152
11 7 0 -1.0426 -0.0093
11 7 1 4.3695 0.0249
11 7 2 -1.3513 0.0028
11 7 3 -0.6000 0.0226
11 7 4 2.3195 0.0061
11 7 5 -4.1721 0.0112
11 7 6 -5.7589 -0.0094
11 7 7 1.6876 -0.0079
11 7 8 -2.9811 -0.0379
11 7 9 -2.3527 -0.0094
11 7 10 -3.4246 0.0058
11 7 11 5.1520 -0.0219
11 7 12 -0.1434 -0.0130
11 8 0 -7.4136 -0.0076
11 8 1 1.0786 -0.0067
11 8 2 -9.5339 -0.0184
11 8 3 6.6476 0.0047
11 8 4 -3.9079 -0.0393
11 8 5 4.7926 -0.0189
11 8 6 -3.2111 0.0126
11 8 7 -1.1173 0.0094
11 8 8 -2.4149 0.0069
11 8 9 2.5352 0.0092
11 8 10 -3.9845 -0.0135
11 8 11 -1.0579 0.0411
11 8 12 -1.2166 0.0261
11 9 0 1.7139 0.0108
11 9 1 -0.1263 -0.0228
11 9 2 0.6023 -0.0144
11 9 3 0.4835 0.0072
11 9 4 -1.1998 -0.0066
11 9 5 6.9550 0.0068
11 9 6 5.0537 0.0319
11 9 7 -0.5454 0.0110
11 9 8 1.3946 0.0174
11 9 9 2.1209 -0.0053
11 9 10 1.9535 -0.0287
11 9 11 -3.6128 0.0010
11 9 12 -0.1717 0.0221
11 10 0 4.6125 0.0088
11 10 1 -2.4281 -0.0070
11 10 2 8.2431 0.0023
11 10 3 -6.5178 0.0095
11 10 4 -0.2173 0.0172
11 10 5 -5.1431 0.0133
11 10 6 4.2291 -0.0159
11 10 7 1.0710 0.0050
11 10 8 -0.7467 0.0207
11 10 9 -1.6976 0.0047
11 10 10 3.6155 -0.0035
11 10 11 0.0493 -0.0365
11 10 12 0.6085 -0.0560
11 11 0 -2.4421 0.0004
11 11 1 -2.0650 0.0174
11 11 2 0.8911 0.0179
11 11 3 -0.2142 -0.0219
11 11 4 0.0957 0.0028
11 11 5 -7.2683 -0.0187
11 11 6 -3.6088 -0.0266
11 11 7 0.8307 -0.0178
11 11 8 0.1856 0.0033
11 11 9 -1.6093 0.0253
11 11 10 -1.2142 0.0435
11 11 11 2.4147 0.0524
11 12 0 -0.7166 0.0084
11 12 1 3.4489 0.0245
11 12 2 -5.5465 0.0166
11 12 3 4.8411 -0.0135
11 12 4 3.7092 0.0195
11 12 5 3.5477 0.0056
11 12 6 -3.7250 0.0144
11 12 7 -0.6552 -0.0220
11 12 8 2.9457 -0.0409
11 12 9 -0.3550 -0.0358
11 12 10 -2.5611 0.0064
11 12 11 0.2610 0.0057
11 13 0 3.2181 -0.0043
11 13 1 1.5615 -0.0102
11 13 2 -1.3328 -0.0044
11 13 3 -0.5320 0.0117
11 13 4 0.8232 -0.0031
11 13 5 5.0685 0.0105
11 13 6 1.9863 0.0039
11 13 7 -1.8506 0.0222
11 13 8 -0.6372 -0.0076
11 13 9 1.3816 -0.0466
11 13 10 0.9543 -0.0335
11 13 11 -1.7704 -0.0922
11 14 0 -2.9858 -0.0135
11 14 1 -3.8578 -0.0183
11 14 2 3.2988 0.0067
11 14 3 -2.1802 0.0017
11 14 4 -4.9422 -0.0289
11 14 5 -1.4377 -0.0226
11 14 6 2.5233 0.0049
11 14 7 0.0813 0.0388
11 14 8 -2.8017 0.0418
11 14 9 2.0772 0.0397
11 14 10 1.3458 -0.0082
11 15 0 -3.1451 -0.0071
11 15 1 -0.1061 -0.0137
11 15 2 0.2848 -0.0082
11 15 3 1.1214 -0.0030
11 15 4 -1.2208 0.0118
11 15 5 -2.1236 -0.0013
11 15 6 -0.7716 0.0126
11 15 7 2.3755 -0.0118
11 15 8 0.1199 0.0121
11 15 9 -1.0735 0.0530
11 15 10 -0.5235 0.0212
11 16 0 4.5703 0.0079
11 16 1 3.7271 -0.0029
11 16 2 -2.6898 -0.0362
11 16 3 0.2658 0.0168
11 16 4 3.5269 0.0080
11 16 5 0.2940 0.0201
11 16 6 -1.5329 -0.0411
11 16 7 0.1202 -0.0531
11 16 8 1.0435 -0.0369
11 16 9 -2.0505 -0.0133
11 17 0 1.8714 0.0118
11 17 1 -0.1322 0.0384
11 17 2 1.2372 -0.0079
11 17 3 -1.0811 0.0013
11 17 4 0.9831 -0.0299
11 17 5 0.4951 0.0118
11 17 6 -0.0606 -0.0129
11 17 7 -1.9759 -0.0032
11 17 8 0.4133 -0.0199
11 18 0 -3.5845 -0.0137
11 18 1 -3.1328 0.0177
11 18 2 2.6652 0.0229
11 18 3 0.2611 -0.0130
11 18 4 -0.9010 0.0105
11 18 5 -0.1998 -0.0047
11 18 6 1.0218 0.0693
11 18 7 0.4262 0.0610
11 18 8 0.1424 0.0416
11 19 0 -0.3897 -0.0057
11 19 1 -0.8376 -0.0342
11 19 2 -2.0804 0.0450
11 19 3 0.7782 0.0074
11 19 4 -0.8335 0.0341
11 19 5 -0.2589 -0.0359
11 19 6 0.5798 -0.0064
11 19 7 1.1030 -0.0027
11 20 0 1.3790 0.0159
11 20 1 2.3071 -0.0186
11 20 2 -1.8460 0.0085
11 20 3 -0.2039 -0.0121
11 20 4 -0.7796 -0.0041
11 20 5 0.2880 -0.0002
11 20 6 -0.7748 -0.0587
11 21 0 -0.2147 0.0115
11 21 1 1.4232 0.0089
11 21 2 1.9793 -0.0639
11 21 3 -0.4752 -0.0162
11 21 4 1.0269 -0.0107
11 21 5 0.2060 0.0423
11 22 0 0.0857 0.0087
11 22 1 -1.4173 0.0063
11 22 2 0.5496 -0.0105
11 22 3 0.1213 0.0219
11 23 0 0.0386 -0.0265
11 23 1 -0.9451 0.0029
11 23 2 -1.3500 0.0502
12 0 0 -1.4924 -0.0540
12 0 2 -10.3266 -0.0583
12 0 4 -3.7260 0.1198
12 0 6 0.2581 -0.0256
12 0 8 2.0673 -0.0585
12 0 10 -2.3666 0.1233
12 1 0 1.9428 0.0534
12 1 1 1.4507 -0.0504
12 1 2 2.5038 -0.0269
12 1 3 -0.5977 -0.0537
12 1 4 0.5935 -0.0109
12 1 5 0.1921 -0.0075
12 1 6 -4.7333 0.0995
12 1 7 1.4150 0.0247
12 1 8 2.4526 -0.0847
12 1 9 -0.0313 0.0447
12 1 10 -1.7125 0.0480
12 1 11 1.0210 0.0470
12 2 0 1.1120 0.0459
12 2 1 1.7302 -0.0893
12 2 2 8.9595 0.0666
12 2 3 1.3043 0.0436
12 2 4 3.1552 -0.0786
12 2 5 -1.0950 -0.0473
12 2 6 -0.5000 0.0202
12 2 7 1.1475 0.0080
12 2 8 -2.7310 0.0366
12 2 9 0.5930 0.0630
12 2 10 1.3355 -0.1070
12 2 11 0.5261 -0.0061
12 3 0 -3.2469 -0.0278
12 3 1 -2.9756 0.0344
12 3 2 -2.8347 0.0557
12 3 3 1.2825 0.0264
12 3 4 -3.1106 0.0131
12 3 5 0.4679 -0.0082
12 3 6 2.8269 -0.0623
12 3 7 -3.4528 0.0040
12 3 8 -3.8553 0.0679
12 3 9 0.8821 -0.0232
12 3 10 0.4762 -0.0380
12 3 11 -2.4435 -0.0335
12 3 12 -1.0514 -0.0434
12 4 0 -0.5352 -0.0087
12 4 1 -1.8208 0.0379
12 4 2 -5.6895 -0.0383
12 4 3 -1.5784 -0.0362
12 4 4 -2.0648 0.0357
12 4 5 2.0983 0.0133
12 4 6 1.3017 -0.0236
12 4 7 -0.6909 0.0046
12 4 8 3.6108 -0.0038
12 4 9 -1.0771 -0.0068
12 4 10 0.7412 0.0771
12 4 11 -0.7285 0.0105
12 5 0 4.7084 0.0226
12 5 1 1.6487 -0.0049
12 5 2 3.5943 -0.0304
12 5 3 -1.2122 -0.0017
12 5 4 5.3855 0.0009
12 5 5 -2.7698 0.0213
12 5 6 -0.3931 0.0114
12 5 7 3.7934 -0.0318
12 5 8 4.7166 -0.0701
12 5 9 -2.6458 -0.0080
12 5 10 1.3112 -0.0002
12 5 11 2.4538 0.0064
12 6 0 0.7538 -0.0051
12 6 1 0.3110 0.0038
12 6 2 2.1317 -0.0031
12 6 3 0.6040 0.0195
12 6 4 1.5632 -0.0102
12 6 5 -3.3290 0.0235
12 6 6 -2.5835 0.0152
12 6 7 -1.2378 -0.0038
12 6 8 -3.0838 -0.0176
12 6 9 1.0451 -0.0128
12 6 10 -2.0211 -0.0406
12 6 11 0.8458 0.0127
12 7 0 -4.9942 -0.0205
12 7 1 1.7191 -0.0089
12 7 2 -4.5436 -0.0119
12 7 3 1.1318 -0.0019
12 7 4 -5.5407 -0.0150
12 7 5 5.3401 -0.0275
12 7 6 -0.9706 0.0172
12 7 7 -2.8224 0.0345
12 7 8 -3.7770 0.0340
12 7 9 3.6536 0.0184
12 7 10 -2.3401 0.0245
12 7 11 -1.2760 0.0257
12 8 0 -1.9114 -0.0063
12 8 1 1.7498 -0.0157
12 8 2 0.4468 0.0226
12 8 3 0.8750 0.0061
12 8 4 -2.1224 0.0027
12 8 5 4.6483 -0.0280
12 8 6 3.7335 0.0101
12 8 7 2.8399 0.0057
12 8 8 1.1533 0.0172
12 8 9 -0.5316 0.0006
12 8 10 1.7996 -0.0065
12 8 11 -1.1496 -0.0407
12 9 0 3.2865 0.0062
12 9 1 -5.0300 -0.0041
12 9 2 5.1025 0.0077
12 9 3 -1.3313 -0.0105
12 9 4 3.9371 0.0005
12 9 5 -6.7307 0.0182
12 9 6 0.9978 -0.0170
12 9 7 1.6640 -0.0046
12 9 8 1.9197 0.0288
12 9 9 -2.9808 -0.0096
12 9 10 1.8992 -0.0151
12 10 0 3.0091 0.0158
12 10 1 -3.0718 0.0154
12 10 2 -1.5698 -0.0113
12 10 3 -1.8528 -0.0174
12 10 4 3.2709 -0.0050
12 10 5 -5.1195 0.0068
12 10 6 -4.0516 -0.0241
12 10 7 -2.4457 -0.0151
12 10 8 0.8918 -0.0011
12 10 9 0.0106 0.0202
12 10 10 -0.8437 0.0449
12 11 0 0.0179 0.0042
12 11 1 6.2026 0.0237
12 11 2 -4.8966 0.0274
12 11 3 1.2499 0.0091
12 11 4 -1.5832 0.0277
12 11 5 6.1121 0.0012
12 11 6 -0.6180 -0.0046
12 11 7 -1.1876 -0.0317
12 11 8 -0.6242 -0.0599
12 11 9 1.4660 -0.0171
12 11 10 -0.8082 -0.0080
12 12 0 -3.1145 -0.0101
12 12 1 2.3673 -0.0105
12 12 2 1.9715 -0.0060
12 12 3 1.8391 0.0085
12 12 4 -3.8888 0.0019
12 12 5 4.2491 0.0152
12 12 6 3.4676 0.0175
12 12 7 0.2370 0.0218
12 12 8 -1.7315 -0.0131
12 12 9 0.3949 -0.0400
12 13 0 -2.8125 -0.0007
12 13 1 -4.6449 -0.0161
12 13 2 4.0341 -0.0256
12 13 3 -0.7821 0.0138
12 13 4 -0.4762 -0.0304
12 13 5 -3.6540 -0.0142
12 13 6 0.4423 0.0355
12 13 7 1.2835 0.0519
12 13 8 0.1363 0.0528
12 13 9 -0.3161 0.0420
12 14 0 2.5453 -0.0080
12 14 1 -0.0029 -0.0110
12 14 2 -2.7474 0.0117
12 14 3 -1.1165 0.0056
12 14 4 3.1219 0.0133
12 14 5 -2.7218 -0.0397
12 14 6 -2.3117 -0.0066
12 14 7 1.8334 -0.0144
12 14 8 1.0297 0.0195
12 15 0 2.9833 0.0010
12 15 1 2.1499 -0.0167
12 15 2 -2.8273 -0.0184
12 15 3 0.5456 -0.0268
12 15 4 1.1704 0.0027
12 15 5 1.0959 0.0170
12 15 6 -0.4460 -0.0585
12 15 7 -1.1636 -0.0630
12 15 8 0.1457 -0.0406
12 16 0 -2.1210 0.0204
12 16 1 -1.5144 0.0409
12 16 2 3.4824 -0.0253
12 16 3 0.4923 -0.0094
12 16 4 -1.3753 -0.0360
12 16 5 1.4006 0.0655
12 16 6 0.9307 -0.0029
12 16 7 -2.0943 -0.0025
12 17 0 -1.0207 -0.0255
12 17 1 -1.1613 0.0420
12 17 2 1.6384 0.0455
12 17 3 -0.7031 0.0228
12 17 4 -0.5779 0.0210
12 17 5 -0.0885 -0.0148
12 17 6 0.6085 0.0589
12 18 0 1.7035 -0.0139
12 18 1 0.8253 -0.0420
12 18 2 -2.9107 0.0546
12 18 3 -0.4891 0.0007
12 18 4 -0.0926 0.0566
12 18 5 -0.4474 -0.0695
12 19 0 -0.6877 0.0593
12 19 1 1.8847 -0.0441
12 19 2 -0.8940 -0.0381
12 19 3 0.8554 -0.0291
12 19 4 -0.0762 -0.0141
12 20 0 -0.7831 0.0059
12 20 1 0.3896 0.0082
12 20 2 1.3656 -0.0632
12 20 3 0.6933 0.0086
12 21 0 0.9346 -0.0630
12 21 1 -2.3520 0.0279
13 0 0 -5.8170 -0.0020
13 0 2 0.2216 -0.0498
13 0 4 -0.7075 0.0531
13 0 6 -3.1323 0.0794
13 0 8 2.0423 -0.0590
13 1 0 2.0989 0.1077
13 1 1 -0.1058 -0.0509
13 1 2 4.8335 0.0774
13 1 3 0.6753 0.0783
13 1 4 4.6597 -0.0968
13 1 5 -0.0946 -0.0483
13 1 6 0.2737 0.0500
13 1 7 -0.4450 -0.0115
13 1 8 -3.4037 -0.0168
13 1 9 0.3859 0.0627
13 1 10 1.0578 -0.0835
13 2 0 4.8132 0.0128
13 2 1 -0.4468 0.0202
13 2 2 -0.6459 0.0464
13 2 3 -2.0840 0.0428
13 2 4 0.4539 -0.0463
13 2 5 0.2482 0.0291
13 2 6 2.3849 -0.0415
13 2 7 -2.6298 -0.0366
13 2 8 -1.9496 0.0858
13 2 9 -0.2384 -0.0630
13 2 10 0.1377 -0.0134
13 3 0 -0.8201 -0.0426
13 3 1 0.2512 0.0494
13 3 2 -4.2558 -0.0559
13 3 3 -0.9089 -0.0348
13 3 4 -2.8793 0.0616
13 3 5 0.2285 0.0182
13 3 6 0.0530 -0.0352
13 3 7 1.4240 0.0396
13 3 8 3.1803 0.0272
13 3 9 -1.2790 -0.0264
13 3 10 -0.6218 0.0629
13 4 0 -2.3639 0.0203
13 4 1 -0.4191 -0.0113
13 4 2 1.5736 -0.0196
13 4 3 2.6017 0.0009
13 4 4 0.4871 0.0137
13 4 5 -0.8661 -0.0134
13 4 6 -0.8846 -0.0046
13 4 7 3.1423 -0.0225
13 4 8 1.7903 -0.0980
13 4 9 0.0118 0.0064
13 4 10 0.8338 -0.0569
13 5 0 -0.3196 -0.0159
13 5 1 -0.2284 -0.0256
13 5 2 2.9971 0.0047
13 5 3 -0.6251 -0.0091
13 5 4 0.9716 -0.0169
13 5 5 -0.5240 0.0171
13 5 6 -0.7353 0.0174
13 5 7 -2.5441 -0.0092
13 5 8 -2.4522 -0.0037
13 5 9 1.8341 0.0008
13 6 0 -0.4595 -0.0502
13 6 1 2.2507 0.0141
13 6 2 -2.0903 -0.0018
13 6 3 -1.6649 -0.0043
13 6 4 -1.9779 -0.0001
13 6 5 1.9276 -0.0230
13 6 6 -0.0690 0.0217
13 6 7 -1.8070 0.0535
13 6 8 -1.5915 0.0645
13 6 9 0.4101 0.0359
13 7 0 0.0361 0.0085
13 7 1 0.0253 0.0007
13 7 2 -1.6371 0.0408
13 7 3 2.5236 0.0209
13 7 4 -0.1506 -0.0112
13 7 5 1.1884 -0.0376
13 7 6 1.4110 -0.0057
13 7 7 3.3508 -0.0368
13 7 8 1.3439 -0.0050
13 7 9 -1.2526 0.0016
13 8 0 2.5314 0.0418
13 8 1 -3.9555 -0.0249
13 8 2 1.5123 -0.0051
13 8 3 0.4319 -0.0069
13 8 4 3.1366 0.0004
13 8 5 -2.9757 0.0384
13 8 6 0.0366 -0.0148
13 8 7 0.3052 -0.0330
13 8 8 1.2651 0.0069
13 8 9 -0.4893 -0.0276
13 9 0 1.7367 0.0149
13 9 1 0.2687 0.0035
13 9 2 0.8986 -0.0452
13 9 3 -3.6075 0.0032
13 9 4 0.6049 0.0070
13 9 5 -1.7673 0.0397
13 9 6 -1.4733 -0.0119
13 9 7 -3.0398 0.0297
13 9 8 -0.4201 -0.0046
13 10 0 -2.7822 -0.0176
13 10 1 4.5491 0.0289
13 10 2 -0.2795 0.0158
13 10 3 0.2814 0.0037
13 10 4 -3.3511 0.0126
13 10 5 3.2353 -0.0093
13 10 6 0.4750 -0.0059
13 10 7 0.2084 -0.0121
13 10 8 -0.9925 -0.0654
13 11 0 -3.7911 -0.0059
13 11 1 -0.5139 0.0041
13 11 2 -0.3826 0.0015
13 11 3 3.4961 -0.0269
13 11 4 -1.7714 0.0049
13 11 5 1.8822 -0.0249
13 11 6 0.9023 0.0339
13 11 7 1.5499 0.0134
13 11 8 0.0755 -0.0024
13 12 0 1.5746 0.0048
13 12 1 -3.2863 -0.0028
13 12 2 -0.5949 -0.0021
13 12 3 -0.3598 0.0266
13 12 4 2.8604 -0.0256
13 12 5 -2.4899 -0.0259
13 12 6 -0.8149 0.0344
13 12 7 0.2929 0.0510
13 13 0 4.3960 -0.0174
13 13 1 0.5604 -0.0045
13 13 2 -0.6565 0.0430
13 13 3 -2.0631 0.0218
13 13 4 2.2471 0.0049
13 13 5 -1.7394 -0.0103
13 13 6 -0.3632 -0.0397
13 13 7 0.0653 -0.0355
13 14 0 -0.9340 0.0016
13 14 1 0.8861 -0.0460
13 14 2 0.7164 -0.0295
13 14 3 0.1793 -0.0698
13 14 4 -2.0304 0.0170
13 14 5 1.4328 0.0356
13 14 6 0.6543 -0.0522
13 15 0 -2.9310 0.0204
13 15 1 -0.3432 0.0047
13 15 2 1.6315 -0.0444
13 15 3 0.2150 -0.0011
13 15 4 -1.2451 -0.0329
13 15 5 1.4693 0.0525
13 16 0 1.6077 -0.0202
13 16 1 0.5087 0.0744
13 16 2 -0.3568 0.0528
13 16 3 -0.2354 0.0857
13 16 4 1.0080 -0.0039
13 17 0 0.7606 0.0018
13 17 1 0.0272 -0.0151
13 17 2 -1.4991 0.0207
13 17 3 0.4352 -0.0125
13 18 0 -1.9261 0.0529
13 18 1 -0.0492 -0.0679
13 18 2 -0.1450 -0.0496
13 19 0 0.3266 -0.0231
14 0 0 2.1698 0.1659
14 0 2 2.0120 0.0817
14 0 4 1.6772 -0.0821
14 0 6 0.6016 0.0575
14 0 8 -2.8285 -0.0269
14 1 0 2.5224 0.0205
14 1 1 0.4895 -0.0648
14 1 2 3.2750 0.0641
14 1 3 -1.0604 0.0501
14 1 4 -0.1840 -0.0533
14 1 5 -0.3991 0.0674
14 1 6 0.5119 -0.0843
14 1 7 -0.4177 -0.0570
14 1 8 -1.8761 0.0831
14 2 0 -1.4346 -0.1154
14 2 1 -1.2038 0.0794
14 2 2 -1.4315 -0.0317
14 2 3 1.3358 -0.0609
14 2 4 -1.4934 0.1068
14 2 5 -1.0283 0.0564
14 2 6 -0.0159 -0.0208
14 2 7 1.5576 0.0503
14 2 8 2.2999 0.0477
14 3 0 -2.2083 0.0037
14 3 1 -1.2524 0.0300
14 3 2 -1.7207 -0.0264
14 3 3 2.0730 -0.0302
14 3 4 -0.0876 0.0165
14 3 5 0.8238 -0.0361
14 3 6 -0.9460 0.0259
14 3 7 0.8891 -0.0122
14 4 0 0.1635 0.0152
14 4 1 2.0403 -0.0606
14 4 2 0.4270 -0.0192
14 4 3 -2.3352 0.0008
14 4 4 0.8401 -0.0568
14 4 5 0.9161 -0.0208
14 4 6 -1.0637 0.0052
14 4 7 -2.1291 -0.0062
14 5 0 1.3922 -0.0174
14 5 1 1.7548 0.0202
14 5 2 0.1990 -0.0023
14 5 3 -1.3644 0.0311
14 5 4 -0.2117 0.0003
14 5 5 -0.4601 -0.0031
14 5 6 0.9366 0.0324
14 5 7 -0.6685 0.0461
14 6 0 0.5117 0.0237
14 6 1 -2.2881 0.0260
14 6 2 -0.2511 0.0182
14 6 3 2.8812 0.0185
14 6 4 0.0898 -0.0231
14 6 5 -0.1095 -0.0082
14 6 6 1.5505 -0.0179
14 6 7 1.7755 -0.0582
14 7 0 -0.1597 0.0156
14 7 1 -2.2150 -0.0405
14 7 2 0.3231 -0.0003
14 7 3 0.2639 -0.0110
14 7 4 0.8973 0.0080
14 7 5 -0.3808 0.0308
14 7 6 -0.2876 -0.0326
14 7 7 0.1330 -0.0147
14 8 0 -0.6323 -0.0060
14 8 1 2.2223 0.0075
14 8 2 1.1249 0.0018
14 8 3 -2.9315 -0.0027
14 8 4 -0.5310 0.0437
14 8 5 -0.3526 0.0331
14 8 6 -1.1226 0.0151
14 9 0 -0.9645 -0.0134
14 9 1 2.2975 0.0370
14 9 2 -0.0482 -0.0083
14 9 3 0.2853 -0.0317
14 9 4 -1.1466 -0.0148
14 9 5 0.9805 -0.0237
14 9 6 -0.3090 -0.0006
14 10 0 0.2500 -0.0141
14 10 1 -2.0655 -0.0096
14 10 2 -2.0470 -0.0046
14 10 3 2.4532 -0.0115
14 10 4 0.2037 -0.0166
14 10 5 0.3648 -0.0560
14 11 0 1.5074 0.0082
14 11 1 -1.6105 -0.0165
14 11 2 -0.6323 0.0512
14 11 3 -0.1941 0.0603
14 11 4 0.9946 0.0068
14 11 5 -1.0377 -0.0125
14 12 0 0.5522 0.0214
14 12 1 1.4374 -0.0163
14 12 2 1.9922 0.0066
14 12 3 -1.5933 0.0120
14 12 4 0.1017 0.0100
14 13 0 -1.4451 0.0055
14 13 1 0.7682 -0.0315
14 13 2 1.1365 -0.0791
14 13 3 -0.3515 -0.0690
14 13 4 -0.8015 0.0076
14 14 0 -0.7994 -0.0162
14 14 1 -0.3024 0.0267
14 14 2 -1.0075 -0.0106
14 14 3 0.6674 -0.0087
14 15 0 0.9614 -0.0125
14 15 1 -0.5506 0.0734
14 15 2 -0.7992 0.0584
14 16 0 0.0756 0.0046
15 0 0 0.1751 0.0075
15 0 2 1.4998 0.0923
15 0 4 0.5239 -0.0855
15 1 0 1.0585 -0.0823
15 1 1 -0.7881 0.1288
15 1 2 -1.5366 -0.0424
15 1 3 0.7216 -0.0511
15 1 4 0.3821 0.0739
15 1 5 -0.0548 0.0683
15 2 0 -0.2631 0.0445
15 2 1 0.4031 0.1373
15 2 2 -1.3724 -0.0494
15 2 3 -0.6145 0.0302
15 2 4 -0.0539 0.0243
15 2 5 1.4141 -0.0972
15 3 0 -1.1986 -0.0054
15 3 1 1.9119 -0.0782
15 3 2 0.5105 -0.0405
15 3 3 -1.6397 0.0346
15 3 4 -0.5823 -0.0659
15 3 5 0.0937 -0.0576
15 4 0 0.2972 -0.0573
15 4 1 -0.7405 -0.0240
15 4 2 1.0573 0.0168
15 4 3 0.7521 0.0373
15 4 4 -0.7260 0.0096
15 5 0 1.2324 0.0173
15 5 1 -2.3791 0.0222
15 5 2 -0.0291 0.0444
15 5 3 1.7985 -0.0174
15 5 4 0.7667 -0.0124
15 6 0 -0.1943 0.0118
15 6 1 0.5742 -0.0648
15 6 2 -0.6622 -0.0066
15 6 3 -0.7235 -0.0438
15 6 4 0.8956 -0.0027
15 7 0 -0.9881 0.0269
15 7 1 2.5930 0.0140
15 7 2 0.3638 0.0096
15 7 3 -1.6898 0.0060
15 7 4 -0.5959 0.0794
15 8 0 0.2273 0.0342
15 8 1 0.0541 0.0611
15 8 2 0.2739 -0.0133
15 8 3 0.8691 -0.0225
15 9 0 0.5759 -0.0558
15 9 1 -2.3549 -0.0269
15 9 2 -0.5390 -0.0255
15 9 3 1.3408 0.0069
15 10 0 -0.2489 -0.0293
15 10 1 -0.4034 -0.0227
15 10 2 -0.0300 0.0503
15 11 0 -0.3175 0.0653
15 11 1 1.3603 0.0041
15 12 0 0.0136 0.0040
16 0 0 0.7572 -0.0588
16 1 0 0.0989 -0.0350
16 1 1 0.0930 0.1630
16 2 0 -0.7032 -0.0266
16 2 1 0.1520 -0.1041
16 3 0 -0.2540 0.0087
16 3 1 -0.1292 -0.1083
16 4 0 0.7591 0.0673
16 5 0 0.0568 0.0215
16 6 0 -0.8904 -0.0169
0 0 0 0.0 0.0
;
loop_
  _refln_index_h
  _refln_index_k
  _refln_index_l
  _refln_F_squared_meas
  _refln_F_squared_sigma
 0 0 2 203.91 3.66
 0 0 2 207.8 3.46
 0 0 -2 202.78 3.69
 0 0 -3 0.6 0.25
 0 0 3 0.53 0.28
 0 0 -4 547.51 9.23
 0 0 -4 527.41 9.34
 0 0 4 550.26 9.31
 0 0 5 1.48 0.5
 0 0 -5 1.01 0.41
 0 0 6 69.26 2.37
 0 0 -6 72.13 2.65
 0 0 -6 69.57 2.28
 0 0 -7 0.07 0.28
 0 0 7 0.21 0.39
 0 0 -7 0.28 0.37
 0 0 -7 0.05 0.24
 0 0 -8 113 3.47
 0 0 8 126.06 3.73
 0 0 8 127.09 4.54
 0 0 -8 136.4 4.34
 0 0 -8 115.25 3.35
 0 0 9 0 0.65
 0 0 -9 -0.19 0.46
 0 0 10 8.27 1.36
 0 0 -10 7.45 1.14
 0 0 -11 0.02 0.44
 0 0 11 -0.09 0.84
 0 0 -12 3.3 0.89
 0 0 12 3.74 1.18
 0 0 13 0.04 0.81
 0 0 -14 2.07 0.51
 0 0 14 5.17 1.59
 0 0 -15 0.2 0.47
 0 0 -15 0.47 0.47
 0 0 -15 -0.54 0.32
 0 0 -16 128.41 3.38
 0 0 -16 125.83 3.51
 0 0 -16 119.68 3.23
 0 0 -17 0.27 0.4
 0 0 -17 -0.04 0.3
 0 0 -18 0.14 0.43
 0 0 -18 0.44 0.35
 0 0 -19 0.42 0.31
 0 0 -19 -0.27 0.44
 0 0 -20 4.36 0.49
 0 0 -20 4.22 0.57
 0 0 -21 0.05 0.26
 0 0 -21 -0.01 0.22
 0 0 -21 -0.14 0.27
 0 0 -22 8.84 0.55
 0 0 -22 9.7 0.58
 0 -1 -1 21.54 0.6
 0 1 -1 21.89 0.64
 0 -1 -1 22.09 0.59
 0 1 -2 34.19 0.77
 0 1 2 32.95 0.82
 0 1 -2 35.67 1.05
 0 -1 -2 34.16 1
 0 -1 -2 31.64 0.91
 0 1 3 192.47 3.2
 0 1 -3 177.76 3.32
 0 -1 3 195.9 3.95
 0 1 3 187.59 3.46
 0 -1 -3 198.23 3.81
 0 -1 -3 184.26 3.5
 0 1 -3 184.52 3.74
 0 1 4 259.1 4.84
 0 -1 4 262.56 5.34
 0 -1 -4 256.67 4.85
 0 -1 -4 274.76 5.32
 0 1 -4 259.8 4.71
 0 1 -4 269.15 5.22
 0 -1 -5 226.64 4.97
 0 1 -5 225.12 4.86
 0 -1 -5 220.26 4.44
 0 1 -5 216.25 4.3
 0 -1 -5 224.09 4.91
 0 1 5 214.55 4.41
 0 -1 5 220.3 4.94
 0 1 6 5.41 0.6
 0 -1 6 4.8 0.71
 0 1 6 5.27 0.79
 0 -1 -6 4.64 0.66
 0 -1 -6 5.06 0.7
 0 1 -6 4.55 0.49
 0 -1 -6 5.33 0.57
 0 1 -6 5.93 0.7
 0 -1 7 11.69 1.07
 0 1 7 13.99 1.34
 0 -1 -7 13.86 1.19
 0 -1 -7 11.35 1.04
 0 1 -7 13.18 0.88
 0 -1 -7 10.82 0.86
 0 -1 8 8.69 1.04
 0 -1 -8 8.46 0.96
 0 -1 -8 10.33 0.91
 0 1 -8 7.91 0.74
 0 1 -8 9.39 1.16
 0 1 8 10.21 1.35
 0 -1 -8 9.65 1.11
 0 -1 -9 79.26 3.37
 0 1 9 83.54 3.84
 0 -1 -9 74.31 3.03
 0 -1 9 75.85 3.1
 0 1 -9 78.94 3.57
 0 1 -10 2.58 0.77
 0 -1 -10 3.12 0.73
 0 1 10 1.66 0.81
 0 -1 10 2.4 0.94
 0 1 11 -0.93 0.79
 0 -1 11 0.19 0.74
 0 1 -11 -0.1 0.49
 0 -1 -11 -0.11 0.44
 0 1 12 2.83 1.04
 0 -1 -12 3.72 0.93
 0 -1 12 4.12 1.18
 0 1 -12 3.8 1.01
 0 1 -13 3.87 1.11
 0 1 13 4.91 1.36
 0 -1 13 2.52 0.89
 0 1 -14 1.46 0.49
 0 1 14 0.54 0.99
 0 -1 -14 0.87 0.43
 0 -1 -14 0.67 0.46
 0 -1 14 1.77 0.99
 0 1 -15 0.44 0.45
 0 1 -15 0.55 0.44
 0 -1 -15 0.48 0.5
 0 -1 -15 0.41 0.47
 0 -1 -15 -0.02 0.32
 0 1 -16 12.15 1
 0 1 -16 13.04 1.17
 0 -1 -16 12.47 0.94
 0 -1 -16 12.79 1.13
 0 1 -16 13.2 0.95
 0 -1 -17 5.59 0.68
 0 1 -17 5.64 0.76
 0 1 -17 4.5 0.6
 0 -1 -18 0.51 0.36
 0 -1 -18 1.49 0.52
 0 1 -18 1.09 0.48
 0 1 -18 0.97 0.36
 0 1 -19 0.37 0.36
 0 -1 -19 -0.1 0.28
 0 1 -19 0.43 0.32
 0 -1 -19 0.51 0.39
 0 -1 -20 0.21 0.26
 0 -1 -20 -0.17 0.31
 0 -1 -20 0.28 0.31
 0 1 -20 0.35 0.31
 0 1 -20 0.64 0.36
 0 1 -21 0.84 0.25
 0 1 -21 1.1 0.32
 0 -1 -21 1.3 0.33
 0 1 -21 1.04 0.34
 0 -1 -21 0.79 0.3
 0 -1 -21 1.02 0.26
 0 -1 22 0.25 0.23
 0 -1 -22 0.61 0.23
 0 -1 -22 0.12 0.21
 0 1 -22 0 0.21
 0 -1 -22 0.7 0.23
 0 1 -22 0.49 0.21
 0 1 -22 0.84 0.24
 0 -2 0 7.81 0.39
 0 -2 -1 0.62 0.16
 0 2 1 0.83 0.19
 0 2 -1 0.88 0.19
 0 -2 -2 138.87 2.76
 0 2 -2 143.91 2.9
 0 -2 2 144.2 3.12
 0 2 2 136.45 3.06
 0 -2 -2 140.31 2.71
 0 -2 -3 7.62 0.54
 0 2 -3 8.46 0.33
 0 2 3 8.07 0.69
 0 2 -3 8.51 0.62
 0 -2 3 8.39 0.75
 0 -2 -3 8.69 0.54
 0 -2 4 74.03 2.45
 0 2 -4 70.71 2.16
 0 -2 -4 73.51 1.94
 0 2 4 74.17 1.44
 0 2 -4 65.37 1.51
 0 2 4 69.68 2.41
 0 -2 -4 70.81 2.08
 0 -2 5 122.69 3.46
 0 -2 -5 121.63 3.16
 0 2 5 120.97 3.55
 0 2 -5 119.79 3.2
 0 2 -5 112.43 2.43
 0 -2 -5 116.67 2.86
 0 -2 -6 2.73 0.57
 0 -2 -6 2.61 0.44
 0 2 6 3.15 0.67
 0 -2 -6 3.09 0.54
 0 2 -6 2.16 0.31
 0 -2 6 3.95 0.72
 0 2 -6 2.58 0.56
 0 -2 -7 2.26 0.51
 0 2 -7 3.1 0.58
 0 -2 7 3.1 0.76
 0 2 -7 2.6 0.39
 0 -2 -7 3.05 0.48
 0 2 7 3.86 0.87
 0 -2 -7 3.25 0.66
 0 -2 -8 20.75 1.52
 0 -2 -8 18.89 1.2
 0 2 -8 19 1.49
 0 -2 -8 17.45 1.49
 0 -2 8 19.99 1.62
 0 2 8 19.37 1.76
 0 -2 9 3.13 0.8
 0 -2 -9 3.93 0.8
 0 2 -9 2.48 0.78
 0 2 9 4.54 1.15
 0 -2 -9 0.79 0.45
 0 -2 -10 32.12 2.19
 0 2 -10 30.79 2.4
 0 2 10 35.6 2.71
 0 -2 11 1.11 0.72
 0 2 11 1.5 0.89
 0 2 -11 0.01 0.5
 0 -2 -11 0.93 0.53
 0 2 12 26.18 2.7
 0 -2 12 25.95 2.66
 0 2 -12 26.25 2.43
 0 2 -13 0.12 0.55
 0 -2 13 1.27 0.98
 0 2 13 1.41 1.23
 0 -2 14 -0.52 0.95
 0 -2 -14 0.59 0.45
 0 -2 -14 0.5 0.31
 0 -2 -14 0 0.38
 0 2 14 -0.56 1.02
 0 2 -14 0.27 0.35
 0 2 -15 21.39 1.21
 0 -2 -15 20.62 1.18
 0 2 -15 19.71 1.26
 0 -2 -15 22.66 1.33
 0 -2 -15 20.56 1.28
 0 -2 -16 72.63 2.37
 0 2 -16 75.14 2.4
 0 -2 -16 76.62 2.6
 0 2 -16 75.43 2.62
 0 2 -17 5.34 0.71
 0 -2 -17 5.33 0.74
 0 2 -17 3.82 0.56
 0 -2 -17 3.8 0.54
 0 -2 -18 1.01 0.39
 0 2 -18 1.1 0.45
 0 -2 -18 0.83 0.46
 0 2 -18 1.01 0.35
 0 -2 -19 1.16 0.4
 0 2 -19 1.29 0.43
 0 2 -19 1.44 0.36
 0 -2 -19 1.42 0.46
 0 -2 -20 -0.1 0.29
 0 2 -20 -0.07 0.25
 0 -2 -20 -0.06 0.29
 0 -2 -20 0.03 0.29
 0 2 -20 -0.04 0.31
 0 2 -21 0.71 0.26
 0 2 -21 0.95 0.33
 0 -2 -21 1.25 0.35
 0 -2 -21 0.83 0.32
 0 2 21 1.23 0.34
 0 -2 -21 0.39 0.23
 0 2 -22 0.25 0.19
 0 -2 -22 -0.17 0.22
 0 -2 -22 0.48 0.2
 0 2 -22 0.32 0.22
 0 -2 -22 0.3 0.17
 0 2 -22 0.4 0.21
 0 -3 0 0.2 0.15
 0 -3 -1 16 0.61
 0 3 1 16.43 0.82
 0 3 -1 16.87 0.79
 0 -3 -1 15.87 0.74
 0 -3 -2 0.69 0.25
 0 -3 -2 0.96 0.24
 0 3 2 0.88 0.39
 0 3 -2 0.52 0.27
 0 -3 -3 264.88 5.03
 0 3 3 271.79 5.56
 0 -3 -3 279.79 5.02
 0 3 -3 265.32 5.26
 0 -3 3 273.41 5.64
 0 3 -4 880.66 14.71
 0 -3 4 882.01 15.18
 0 -3 -4 877.58 14.32
 0 3 4 885.09 15.1
 0 -3 -4 887.91 14.39
 0 -3 -5 152.57 3.69
 0 3 5 157.97 4.26
 0 -3 5 157.32 4.31
 0 -3 -5 155.77 3.56
 0 3 -5 154.24 3.92
 0 -3 -6 594.73 10.47
 0 3 6 596.29 11.3
 0 -3 6 578.19 11.17
 0 3 -6 593.81 10.7
 0 -3 -6 584.97 10.08
 0 3 -7 9.92 1.03
 0 3 7 10.24 1.24
 0 -3 -7 9.87 0.96
 0 -3 -7 8.69 0.8
 0 -3 7 8.47 1.14
 0 -3 -7 8.02 1.02
 0 -3 -8 138.82 4.19
 0 -3 -8 134.56 3.67
 0 -3 8 129.09 4.51
 0 3 -8 136.43 4.28
 0 3 8 143.11 4.91
 0 -3 -8 131.38 4.56
 0 -3 -9 5.49 1.02
 0 3 9 6.04 1.25
 0 -3 -9 5.95 0.91
 0 3 -9 5.96 0.96
 0 -3 9 6.08 1.15
 0 3 10 7.61 1.38
 0 3 -10 6.96 1.16
 0 -3 10 8.71 1.28
 0 -3 -10 7.71 1.17
 0 -3 -10 7.71 1.05
 0 -3 11 16.29 2.03
 0 -3 -11 18.93 1.74
 0 3 -11 15.52 1.86
 0 3 11 17.01 2
 0 -3 12 87.52 4.94
 0 3 -12 86.28 4.64
 0 3 12 87.06 4.96
 0 3 13 1.93 1.09
 0 -3 13 0.16 0.9
 0 3 -13 0.86 0.75
 0 -3 -14 1.13 0.52
 0 -3 -14 0.18 0.28
 0 -3 -14 -0.28 0.38
 0 3 -14 0.32 0.79
 0 3 -14 0.42 0.37
 0 3 14 1.36 1.05
 0 -3 -15 5.97 0.76
 0 -3 -15 4.64 0.63
 0 3 -15 4.66 0.74
 0 -3 -16 51.11 2.06
 0 -3 -16 50.16 1.91
 0 3 -16 51.77 2.11
 0 -3 -17 0.35 0.41
 0 3 -17 -0.33 0.34
 0 -3 -17 0.04 0.34
 0 3 -17 0.24 0.4
 0 -3 -18 1.31 0.47
 0 -3 -18 0.42 0.4
 0 3 -18 1.34 0.36
 0 3 -18 0.41 0.41
 0 -3 -19 0.94 0.39
 0 -3 -19 1.97 0.49
 0 3 -19 1.75 0.39
 0 -3 -19 1.8 0.46
 0 3 -19 1.16 0.49
 0 -3 -20 0.46 0.34
 0 -3 -20 0.33 0.32
 0 3 -20 0.12 0.27
 0 3 -20 0.42 0.37
 0 -3 -20 0.17 0.29
 0 -3 -21 -0.18 0.23
 0 -3 -21 -0.16 0.23
 0 3 -21 -0.17 0.2
 0 -3 -21 0.2 0.25
 0 3 -21 0.31 0.26
 0 -3 -21 0.15 0.23
 0 3 -22 0.53 0.23
 0 3 -22 -0.28 0.19
 0 -3 -22 0.01 0.2
 0 -3 -22 0.13 0.2
 0 3 -22 0.07 0.19
 0 -4 0 311.39 5.7
 0 4 -1 36.93 1.37
 0 4 1 36.19 1.4
 0 -4 -1 33.82 1.32
 0 -4 -1 35.09 1.14
 0 4 2 624.48 10.69
 0 4 -2 638.65 10.46
 0 -4 -2 613.32 10.25
 0 -4 -3 367.49 5.83
 0 4 -3 380.68 7.03
 0 -4 -3 374.59 6.8
 0 -4 -3 357.61 6.57
 0 -4 3 388.34 7.51
 0 4 3 374.67 7.31
 0 4 4 90.88 2.94
 0 -4 -4 89.4 2.46
 0 -4 -4 89.46 2.39
 0 4 -4 88.5 2.66
 0 -4 4 89.13 3.05
 0 -4 -5 73.01 2.28
 0 -4 5 68.86 2.84
 0 4 5 78.18 2.91
 0 -4 -5 75.81 2.32
 0 4 -5 74.82 2.58
 0 4 6 193.57 5.36
 0 4 -6 197 4.94
 0 -4 -6 201.95 4.54
 0 -4 -6 194.28 4.59
 0 -4 6 191.84 5.4
 0 4 -7 57.29 2.53
 0 -4 -7 61.84 2.25
 0 -4 7 62.25 2.94
 0 4 7 60.55 2.99
 0 -4 -7 61.84 2.96
 0 -4 -7 61.66 2.4
 0 -4 -8 76.28 2.88
 0 4 -8 74.34 3.05
 0 4 8 72.27 3.5
 0 -4 -8 70.22 2.53
 0 -4 -8 68.6 3.33
 0 -4 8 71.75 3.38
 0 4 9 18.86 1.93
 0 -4 9 16.34 1.75
 0 -4 -9 18.81 1.82
 0 4 -9 15.95 1.48
 0 -4 -9 18.1 1.47
 0 4 -10 59.85 3.04
 0 -4 10 60.63 3.37
 0 -4 -10 59.52 2.88
 0 -4 -10 56.29 3.28
 0 4 10 61.01 3.71
 0 4 -11 15.19 1.95
 0 4 11 14.9 1.95
 0 -4 12 0.87 0.74
 0 4 12 0 0.8
 0 4 -12 -0.91 0.75
 0 4 13 0.71 1
 0 4 -13 0.49 0.65
 0 4 -14 3.92 0.61
 0 -4 -14 4.34 0.61
 0 4 -14 3.27 1.15
 0 -4 -14 3.63 0.52
 0 4 -15 67.08 2.46
 0 -4 -15 69.46 2.27
 0 -4 -15 72.42 2.46
 0 -4 -16 9.35 0.83
 0 4 -16 9.39 0.95
 0 -4 -16 7.88 0.86
 0 -4 -17 3.96 0.61
 0 -4 -17 4.6 0.66
 0 4 -17 4.46 0.7
 0 4 -18 0.47 0.36
 0 -4 -18 0.41 0.34
 0 4 -18 -0.18 0.43
 0 -4 -18 -0.09 0.37
 0 -4 -19 -0.37 0.33
 0 4 -19 0.47 0.39
 0 -4 -19 -0.14 0.37
 0 -4 -19 0.27 0.32
 0 4 -19 0.39 0.32
 0 4 -20 1.58 0.43
 0 -4 -20 1.17 0.33
 0 -4 -20 1.62 0.38
 0 4 20 1.13 0.38
 0 4 -20 1 0.29
 0 -4 -20 1.74 0.37
 0 4 -21 0.58 0.32
 0 -4 -21 -0.14 0.21
 0 -4 -21 0.31 0.26
 0 4 -21 0.27 0.21
 0 -4 -21 0.64 0.3
 0 -4 -21 0.28 0.25
 0 -4 -22 8.28 0.53
 0 4 -22 8.23 0.52
 0 -4 -22 10.04 0.56
 0 4 -22 10.13 0.6
 0 4 -22 7.45 0.54
 0 -5 0 0.26 0.32
 0 5 1 60.02 2.03
 0 5 -1 62.41 2.04
 0 -5 1 59.1 2.06
 0 -5 -1 61.33 1.77
 0 -5 -1 60.25 1.99
 0 5 -2 119.77 3.09
 0 5 2 113.8 3.18
 0 -5 -2 115.27 3
 0 -5 -2 112.51 2.5
 0 5 3 1237.67 20.85
 0 -5 -3 1272.36 20.29
 0 -5 -3 1216.5 19.17
 0 5 -3 1266.44 20.48
 0 -5 -4 154.68 3.75
 0 5 4 152.03 4.29
 0 5 -4 158.1 4.02
 0 -5 4 157.22 4.45
 0 5 5 1.46 0.64
 0 -5 5 1.03 0.58
 0 -5 -5 1.1 0.33
 0 5 -5 1.39 0.41
 0 -5 -5 1.39 0.37
 0 -5 -6 24.23 1.35
 0 5 6 24.12 1.76
 0 5 -6 22.05 1.47
 0 -5 -6 23.44 1.31
 0 -5 6 23.16 1.82
 0 -5 7 3.3 0.88
 0 5 7 4.7 0.98
 0 -5 -7 4.17 0.64
 0 -5 -7 4.42 0.95
 0 5 -7 4.01 0.74
 0 -5 -7 3.83 0.61
 0 -5 -8 10.42 0.96
 0 5 -8 9.86 1.2
 0 -5 8 9.87 1.41
 0 5 8 10.74 1.53
 0 -5 -8 8.72 1.26
 0 -5 -8 10.1 1
 0 -5 -9 28.19 2.34
 0 5 -9 32.35 2.1
 0 -5 -9 29.89 1.86
 0 -5 9 28.06 2.36
 0 5 9 31.5 2.53
 0 5 -10 8.15 1.2
 0 -5 -10 6.69 1.29
 0 5 10 9.64 1.66
 0 -5 10 6.67 1.32
 0 5 -11 5.29 1.26
 0 -5 11 7.16 1.32
 0 5 11 7.54 1.54
 0 -5 -11 5.51 1.25
 0 5 12 6.02 1.52
 0 5 -12 6.36 1.42
 0 -5 13 18.19 2.44
 0 5 13 21.41 2.67
 0 5 -13 17.5 2.31
 0 -5 -14 -0.29 0.41
 0 5 -14 -0.49 0.36
 0 5 -14 -0.19 0.7
 0 -5 -14 -0.04 0.29
 0 -5 -15 0.17 0.39
 0 5 -15 -0.39 0.44
 0 -5 -15 0.69 0.41
 0 5 -16 10.86 0.98
 0 -5 -16 9.96 0.95
 0 -5 -16 10.83 0.88
 0 5 -17 3.48 0.65
 0 -5 -17 2.53 0.57
 0 -5 -17 3.71 0.57
 0 5 -18 4.07 0.56
 0 -5 -18 4.55 0.64
 0 -5 -18 4.86 0.64
 0 5 -18 4.73 0.7
 0 -5 -18 4.72 0.61
 0 -5 -19 5.6 0.62
 0 5 -19 6.88 0.73
 0 -5 -19 6.55 0.7
 0 -5 -19 5.48 0.63
 0 5 -19 6.85 0.63
 0 5 -20 2.92 0.4
 0 -5 -20 3.05 0.48
 0 -5 -20 2.62 0.44
 0 5 -20 3.78 0.56
 0 -5 -20 2.63 0.41
 0 -5 -21 2.11 0.31
 0 -5 -21 1.73 0.33
 0 -5 -21 2.08 0.35
 0 5 -21 2.12 0.39
 0 -5 -21 1.94 0.34
 0 5 -22 3.08 0.36
 0 -6 0 9999 149.3
 0 -6 -1 334.58 6.71
 0 6 -1 332.59 6.75
 0 6 1 336.93 6.82
 0 -6 -1 332.66 6.34
 0 -6 1 337.47 6.85
 0 -6 -2 50.81 2
 0 -6 -2 51.87 1.64
 0 6 -2 54.39 2.11
 0 -6 -3 185.99 3.65
 0 -6 -3 192.39 4.49
 0 6 3 193.85 4.95
 0 6 -3 194.3 4.66
 0 6 4 0.66 0.51
 0 -6 -4 0.54 0.13
 0 6 -4 0.72 0.32
 0 -6 -4 0.9 0.34
 0 -6 4 0.51 0.56
 0 -6 5 43.26 2.39
 0 6 -5 41.74 2.02
 0 -6 -5 44.25 1.9
 0 6 5 39.68 2.22
 0 6 -6 52.11 2.39
 0 -6 6 52.9 2.81
 0 -6 -6 51.13 2.04
 0 -6 -6 51.51 2.13
 0 6 6 48.68 2.62
 0 -6 -7 63.39 3.29
 0 -6 -7 60.21 2.41
 0 6 -7 60.62 2.76
 0 -6 7 54.92 3.1
 0 6 7 63.44 3.17
 0 -6 -7 61.86 2.39
 0 -6 -8 155.74 4.34
 0 -6 -8 155.21 5.67
 0 -6 -8 141.35 4.17
 0 -6 8 155.29 5.59
 0 6 8 157.29 5.53
 0 6 -8 143.07 4.75
 0 -6 9 12.08 1.65
 0 -6 -9 12.15 1.18
 0 6 9 8.45 1.41
 0 -6 -9 10.74 1.55
 0 6 -9 11.95 1.32
 0 -6 10 85.41 4.4
 0 -6 -10 90.78 4.62
 0 6 10 87.07 4.59
 0 6 -10 96.77 4.09
 0 -6 -11 24.21 2.41
 0 6 11 26.56 2.7
 0 -6 11 27.74 2.6
 0 6 12 22.56 2.66
 0 6 -12 17.51 2.29
 0 -6 13 1.18 0.9
 0 6 13 1.79 0.98
 0 6 -13 0.36 1.03
 0 -6 -14 7.91 0.76
 0 6 -14 8.09 0.84
 0 -6 -14 8.29 0.78
 0 6 -14 9.54 0.85
 0 -6 -15 2.83 0.58
 0 -6 -15 2.67 0.51
 0 6 -15 2.33 0.56
 0 6 -16 13.38 1.12
 0 -6 -16 13.6 0.98
 0 -6 -16 14.9 1.12
 0 -6 -17 2.61 0.58
 0 -6 -17 3.03 0.53
 0 6 -17 1.49 0.55
 0 -6 -17 2.61 0.58
 0 6 -18 4.79 0.69
 0 -6 -18 4.63 0.64
 0 -6 -18 4.53 0.57
 0 -6 -18 4.61 0.65
 0 6 -18 4.77 0.56
 0 -6 -19 0.57 0.36
 0 -6 -19 0.1 0.34
 0 6 -19 0.32 0.26
 0 -6 -19 0.29 0.33
 0 6 -19 -0.53 0.44
 0 6 -20 7.68 0.69
 0 -6 -20 5.73 0.56
 0 -6 -20 7.27 0.65
 0 6 -20 5.96 0.51
 0 -6 -20 6.48 0.61
 0 -6 -20 5.93 0.54
 0 -6 -21 0.96 0.29
 0 6 -21 1.72 0.35
 0 -6 -21 1.26 0.32
 0 -6 -21 1.14 0.28
 0 -6 -21 1.81 0.29
 0 -7 0 0.09 0.43
 0 -7 1 151.89 4.16
 0 -7 -1 152.37 4.06
 0 -7 -1 148.62 3.72
 0 7 -1 154.72 4.09
 0 7 2 70.69 2.66
 0 -7 -2 66.4 2.45
 0 -7 2 69.92 2.72
 0 -7 -2 69.87 2.14
 0 7 -2 68.5 2.55
 0 7 3 222.31 5.51
 0 -7 -3 224.22 5.23
 0 -7 -3 211.77 4.35
 0 7 -3 225.56 5.41
 0 -7 -4 147.62 3
 0 7 -4 164.92 4.48
 0 -7 -4 162.17 4.2
 0 -7 4 161.91 4.89
 0 7 4 164.36 4.7
 0 7 5 78.72 3.25
 0 -7 5 78.35 3.41
 0 -7 -5 74.84 2.72
 0 7 -5 74.91 2.93
 0 7 6 0.27 0.69
 0 -7 6 1.15 0.83
 0 -7 -6 1.01 0.49
 0 7 -6 0.86 0.45
 0 7 -7 0.5 0.45
 0 -7 7 1.12 0.89
 0 -7 -7 0.77 0.45
 0 7 7 0.85 0.91
 0 7 8 6.78 1.35
 0 7 -8 11.2 1.29
 0 -7 8 8.36 1.43
 0 -7 -8 9.36 1.5
 0 7 -9 11.76 1.39
 0 7 9 14.22 1.9
 0 -7 -9 13.66 1.79
 0 -7 9 10.99 1.61
 0 7 10 26.45 2.62
 0 -7 10 24.58 2.5
 0 -7 -10 23.1 2.41
 0 -7 -11 33.56 3.03
 0 -7 11 35.53 3.01
 0 7 11 34.92 3.07
 0 7 12 6.47 1.48
 0 7 -12 7.73 1.61
 0 -7 13 15.65 2.32
 0 7 -13 16.53 2.4
 0 -7 -13 15.09 1.03
 0 7 13 14.3 2.36
 0 -7 -14 0.26 0.38
 0 7 -14 0.48 0.38
 0 -7 -14 0.03 0.35
 0 7 -14 -0.06 0.42
 0 -7 -15 1.7 0.45
 0 7 -15 1.78 0.48
 0 -7 -15 1.03 0.4
 0 7 -16 11.78 1.04
 0 -7 -16 11.67 0.97
 0 -7 -16 10.67 0.89
 0 -7 -16 12.62 1
 0 -7 -17 2.13 0.5
 0 -7 -17 2.55 0.58
 0 -7 -17 2.56 0.57
 0 7 -17 1.43 0.52
 0 7 -18 4.07 0.65
 0 -7 -18 4.84 0.67
 0 -7 -18 4.47 0.58
 0 -7 -18 4.92 0.63
 0 7 -19 0.4 0.36
 0 7 -19 0.61 0.3
 0 -7 -19 0.43 0.32
 0 -7 -19 0.23 0.32
 0 -7 -19 0.5 0.33
 0 -7 -20 0.43 0.28
 0 -7 -20 0.91 0.33
 0 -7 -20 0.44 0.28
 0 7 -20 0.59 0.25
 0 -7 -20 1.37 0.33
 0 7 -20 0.04 0.3
 0 -7 -21 0.22 0.22
 0 -7 -21 0.02 0.2
 0 -7 -21 -0.09 0.17
 0 -7 -21 0.3 0.22
 0 7 -21 0.39 0.27
 0 -7 -21 0.01 0.22
 0 -8 0 92.88 3.07
 0 -8 -1 0.72 0.37
 0 -8 -1 0.82 0.43
 0 -8 1 1.06 0.46
 0 8 2 35.05 1.93
 0 8 -2 34.63 1.89
 0 -8 2 35.22 1.99
 0 -8 -2 37.18 1.89
 0 -8 -2 34.92 1.58
 0 -8 -3 322.29 7.09
 0 -8 3 315.73 7.64
 0 -8 -3 315.62 6.19
 0 8 3 323.78 7.44
 0 8 -3 323.7 7.23
 0 -8 -4 109.68 3.5
 0 -8 4 109.3 4.13
 0 8 -4 109.03 3.66
 0 8 4 114.1 3.94
 0 8 -5 231.23 6.04
 0 -8 5 224.07 6.69
 0 8 5 230.59 6.41
 0 -8 -5 234.96 5.8
 0 -8 -6 30.14 1.8
 0 -8 6 28.03 2.29
 0 8 6 30.74 2.25
 0 8 -6 30.47 2
 0 -8 7 92.79 4.37
 0 8 7 96.31 4.2
 0 8 -7 103.13 3.93
 0 -8 -7 95.33 3.45
 0 -8 8 9.08 1.58
 0 -8 -8 8.48 1.45
 0 8 8 9 1.51
 0 8 -8 9.4 1.26
 0 8 -9 1.33 0.6
 0 -8 -9 0.71 0.69
 0 -8 9 0.07 0.9
 0 8 9 0.34 0.73
 0 -8 -10 13.51 1.94
 0 -8 10 11.58 1.79
 0 8 10 14.61 1.92
 0 -8 -11 0.93 0.73
 0 8 11 -0.86 0.94
 0 -8 11 1.55 1.04
 0 -8 12 9.88 1.84
 0 8 12 8.48 1.79
 0 -8 -12 9.92 1.81
 0 8 -12 9.44 1.78
 0 8 -13 1.32 0.46
 0 8 -13 2.25 1.07
 0 -8 -13 2.42 0.49
 0 8 13 2.68 1.24
 0 -8 -13 1.58 0.43
 0 -8 -14 33.13 1.57
 0 8 -14 34.2 1.65
 0 -8 -14 33.84 1.53
 0 8 -14 33.4 1.7
 0 -8 -14 34.59 1.63
 0 -8 -15 17.55 1.18
 0 8 -15 17.47 1.23
 0 -8 -15 17.46 1.14
 0 -8 -15 16.47 1.1
 0 8 -15 19.02 1.23
 0 -8 -16 3.02 0.57
 0 -8 -16 4.62 0.67
 0 8 -16 3.23 0.65
 0 -8 -16 3.85 0.6
 0 -8 -17 14.34 1.03
 0 -8 -17 15.24 1.03
 0 8 -17 12.9 1.06
 0 -8 -17 15.78 1.1
 0 8 -18 2.96 0.61
 0 -8 -18 3.33 0.55
 0 -8 -18 2.83 0.5
 0 -8 -18 3.54 0.58
 0 8 -19 3.5 0.44
 0 -8 -19 2.58 0.43
 0 -8 -19 3.46 0.51
 0 -8 -19 2.97 0.47
 0 -8 -19 2.54 0.46
 0 8 -19 2.2 0.49
 0 -8 -20 2.57 0.39
 0 -8 -20 2.44 0.39
 0 8 -20 1.27 0.36
 0 -8 -20 1.31 0.33
 0 -8 -20 1.59 0.34
 0 8 -20 1.95 0.33
 0 -8 -21 -0.25 0.26
 0 -8 -21 0.54 0.22
 0 8 -21 0.03 0.25
 0 -8 -21 0.56 0.22
 0 -9 0 0.34 0.41
 0 -9 0 0.46 0.48
 0 -9 -1 9.44 0.98
 0 -9 -1 9.52 1.09
 0 9 -1 7.39 1
 0 -9 1 9.32 1.09
 0 -9 1 8.89 1.14
 0 -9 2 207.26 5.8
 0 -9 -2 206.88 4.94
 0 9 2 214.98 5.58
 0 -9 -2 209.11 5.52
 0 9 -2 203.76 5.59
 0 -9 -3 10.56 1.12
 0 -9 3 8.63 1.19
 0 9 3 11.72 1.17
 0 9 -3 10.04 1.1
 0 -9 -3 9.54 0.84
 0 9 4 1.92 0.7
 0 -9 -4 2.84 0.74
 0 9 -4 2.56 0.84
 0 -9 4 2.3 1.05
 0 -9 5 35.93 2.56
 0 9 5 41.69 2.51
 0 -9 -5 39.2 2.15
 0 9 -5 41.24 2.33
 0 9 -6 116.3 4.24
 0 -9 -6 107.13 3.82
 0 -9 6 105.89 4.65
 0 9 6 107.54 4.38
 0 9 7 69.53 3.61
 0 -9 -7 75.37 4.07
 0 -9 -7 66.86 2.99
 0 9 -7 71.44 3.36
 0 -9 7 66.74 3.82
 0 -9 -8 31.61 2.78
 0 -9 8 27.61 2.62
 0 9 -8 31.09 2.29
 0 9 8 31.48 2.58
 0 -9 9 2.89 1.28
 0 -9 -9 3.87 1.11
 0 9 9 3.1 0.96
 0 9 -9 4.26 0.92
 0 9 10 0.84 0.94
 0 -9 -10 -0.57 0.73
 0 -9 10 1.01 1.1
 0 -9 -11 0.83 0.85
 0 -9 11 1.41 0.97
 0 9 11 0.9 0.92
 0 -9 -12 2.07 0.97
 0 9 12 0.83 0.98
 0 -9 12 1.22 1.32
 0 -9 -13 1.58 0.43
 0 9 -13 1.44 0.49
 0 -9 -13 1.95 0.48
 0 -9 -13 0.97 0.35
 0 -9 -14 7.01 0.78
 0 -9 -14 6.94 0.79
 0 -9 -14 7.03 0.75
 0 9 -14 7.14 0.82
 0 9 -15 0.4 0.39
 0 -9 -15 0.7 0.42
 0 9 -15 0.18 0.4
 0 -9 -15 0.76 0.4
 0 -9 -15 1.37 0.44
 0 9 -16 0.46 0.46
 0 -9 -16 1.05 0.46
 0 -9 -16 0.39 0.35
 0 -9 -16 0.45 0.36
 0 -9 -17 26.17 1.36
 0 -9 -17 25.64 1.33
 0 9 -17 27.82 1.51
 0 -9 -17 24.28 1.36
 0 -9 17 24.24 1.66
 0 9 -18 1.3 0.47
 0 -9 -18 1.84 0.44
 0 -9 -18 1.97 0.45
 0 -9 -18 1.71 0.42
 0 -9 -19 0.89 0.34
 0 9 -19 1.96 0.37
 0 -9 -19 1.62 0.37
 0 -9 -19 0.87 0.31
 0 -9 -19 1.16 0.33
 0 9 -19 1.6 0.41
 0 9 -20 3.85 0.51
 0 -9 -20 4.08 0.44
 0 9 -20 4.6 0.42
 0 -9 -20 4.29 0.47
 0 -9 -20 4.32 0.46
 0 -9 -20 4.26 0.47
 0 -9 -20 3.45 0.39
 0 -9 -21 1.53 0.31
 0 9 -21 1.87 0.32
 0 -10 0 183.32 5.32
 0 -10 0 189.54 5.24
 0 -10 -1 4.59 0.81
 0 10 -1 4.73 0.82
 0 -10 -1 5.94 0.87
 0 -10 1 4.05 0.83
 0 -10 2 427.77 9.69
 0 10 -2 430.72 9.42
 0 -10 -2 414.62 8.65
 0 -10 -2 432.06 9.34
 0 -10 -3 2.33 0.7
 0 -10 3 2.3 0.85
 0 10 3 3.26 0.8
 0 10 -3 2.16 0.62
 0 -10 -3 1.73 0.49
 0 10 -4 26.12 1.9
 0 -10 -4 25.05 1.79
 0 10 4 25.39 1.93
 0 -10 4 25.24 2.16
 0 10 5 1.29 0.63
 0 10 -5 0.82 0.69
 0 -10 5 0.45 0.98
 0 -10 -5 0.35 0.47
 0 -10 -6 52.81 2.68
 0 -10 6 47.51 3.2
 0 10 6 51.7 3.02
 0 10 -6 50.93 2.87
 0 -10 7 157.35 6.31
 0 -10 -7 171.49 6.56
 0 -10 -7 173.43 5.34
 0 10 -7 175.27 5.78
 0 10 7 168.53 6.03
 0 -10 -8 15.13 2.17
 0 10 -8 13.06 1.57
 0 -10 8 16.24 2.14
 0 10 8 13.1 1.79
 0 -10 -9 2.01 0.99
 0 10 -9 1.52 0.8
 0 10 9 1.42 0.83
 0 -10 9 1.9 1.21
 0 -10 -10 0.86 0.89
 0 -10 10 0.36 0.88
 0 10 10 1.94 0.92
 0 -10 11 22.07 2.7
 0 -10 -11 26.27 2.9
 0 10 11 22.3 2.64
 0 -10 12 -0.02 1.15
 0 -10 -12 -0.05 0.31
 0 -10 -12 0.24 0.81
 0 10 -12 0.36 0.4
 0 10 12 0.69 0.85
 0 -10 -13 0.15 0.38
 0 -10 -13 -0.21 0.39
 0 -10 -13 0.02 0.32
 0 10 -13 -0.02 0.38
 0 -10 -14 1.76 0.51
 0 -10 -14 2.84 0.54
 0 10 -14 2.68 0.59
 0 -10 -14 3.03 0.58
 0 -10 -15 1.89 0.49
 0 -10 -15 1.76 0.47
 0 -10 -15 1.68 0.5
 0 10 -15 2.31 0.54
 0 10 -15 1.42 0.54
 0 -10 -16 10.06 0.92
 0 -10 -16 11.26 0.94
 0 -10 -16 10.5 0.88
 0 10 -16 11.13 1.01
 0 10 -17 5.21 0.72
 0 -10 -17 5.55 0.69
 0 -10 -17 5.87 0.69
 0 -10 17 6.2 0.96
 0 -10 -17 5.09 0.68
 0 -10 -18 6.54 0.66
 0 -10 -18 6.88 0.68
 0 -10 -18 6.25 0.68
 0 10 -18 7.39 0.81
 0 -10 -18 6.34 0.65
 0 10 -19 -0.4 0.36
 0 10 -19 0.26 0.24
 0 -10 -19 -0.38 0.27
 0 -10 -19 0.37 0.34
 0 -10 -19 -0.05 0.25
 0 -10 -19 0.04 0.28
 0 10 -20 7.09 0.61
 0 -10 -20 6.44 0.53
 0 -10 -20 4.92 0.48
 0 10 -20 4.96 0.42
 0 -10 -21 0.4 0.2
 0 10 -21 0.88 0.24
 0 -11 0 0.36 0.7
 0 -11 0 0.57 0.7
 0 -11 -1 96.44 3.76
 0 -11 -1 87.86 3.39
 0 -11 1 86.51 3.64
 0 11 -1 88 3.68
 0 -11 2 80.98 3.65
 0 -11 -2 77.9 3.06
 0 -11 -2 84.92 3.52
 0 11 -2 83.23 3.62
 0 -11 3 4.63 1.13
 0 -11 -3 5.78 1.01
 0 11 -3 4.02 0.87
 0 -11 -3 3.63 0.7
 0 -11 4 1.72 0.98
 0 -11 -4 0.13 0.46
 0 11 -4 1.01 0.62
 0 11 4 1.07 0.64
 0 11 -5 0.5 0.59
 0 11 5 1.27 0.77
 0 -11 -5 0.93 0.62
 0 -11 5 0.84 0.95
 0 11 6 1.4 0.82
 0 -11 -6 0.15 0.48
 0 -11 6 -0.16 0.94
 0 11 -6 0.29 0.47
 0 11 7 118.6 5.13
 0 11 -7 122.2 4.95
 0 -11 -7 124.3 4.58
 0 -11 -7 127.55 5.67
 0 -11 7 112.73 5.44
 0 11 -8 0.61 0.57
 0 11 8 -0.18 0.63
 0 -11 -8 -0.57 0.87
 0 -11 8 0.29 1.02
 0 11 9 15.11 1.97
 0 -11 -9 13.69 2.05
 0 11 -9 14.21 1.76
 0 -11 9 14.91 2.18
 0 -11 10 66.87 4.64
 0 11 10 72.59 4.51
 0 -11 -10 66.81 4.64
 0 -11 11 51.68 4.2
 0 -11 -11 51.65 4.25
 0 11 11 54.4 4.1
 0 -11 -12 1.25 0.4
 0 -11 12 -1.46 1.29
 0 -11 -12 1.17 1.04
 0 -11 -12 0.85 0.39
 0 11 12 1.05 0.95
 0 -11 -12 1.22 0.41
 0 11 -12 1.02 0.47
 0 11 -13 0.2 0.39
 0 -11 -13 0.06 0.4
 0 -11 -13 -0.25 0.31
 0 -11 -13 0.17 0.33
 0 -11 -14 5.24 0.74
 0 -11 -14 4.91 0.67
 0 11 -14 5.38 0.75
 0 -11 -14 5.45 0.68
 0 11 -15 0.76 0.45
 0 11 -15 1.09 0.5
 0 -11 -15 0.54 0.42
 0 -11 -15 0.37 0.41
 0 -11 -15 0.28 0.36
 0 -11 -16 6.75 0.73
 0 11 -16 6.42 0.82
 0 -11 -16 6.97 0.78
 0 -11 -16 4.8 0.62
 0 -11 -17 1.97 0.45
 0 -11 17 1.88 0.71
 0 -11 -17 1.25 0.47
 0 -11 -17 1.52 0.42
 0 11 -17 0.83 0.41
 0 11 -18 4.48 0.62
 0 -11 -18 4.58 0.58
 0 -11 18 3.96 0.69
 0 -11 -18 5.03 0.58
 0 -11 -18 5.7 0.6
 0 -11 -19 4.3 0.51
 0 11 -19 3.18 0.4
 0 -11 -19 3 0.41
 0 11 -19 3.49 0.53
 0 11 -20 0.15 0.25
 0 -11 -20 -0.07 0.19
 0 -11 -20 0.06 0.21
 0 11 -21 1.01 0.24
 0 -11 -21 0.8 0.25
 0 -12 0 179.81 5.72
 0 -12 0 168.62 5.45
 0 -12 -1 85.77 3.56
 0 -12 1 88.73 3.87
 0 12 -1 96.96 3.99
 0 -12 -1 91.63 3.88
 0 12 -2 27.95 2.14
 0 -12 -2 24.77 1.78
 0 -12 -2 25.7 2.04
 0 -12 2 26.88 2.21
 0 12 -3 7.15 1.15
 0 -12 -3 8.41 1.22
 0 -12 3 7.93 1.5
 0 -12 4 33.17 2.68
 0 12 -4 33.51 2.4
 0 12 4 33.89 2.37
 0 -12 -4 31.11 2.23
 0 -12 5 50.31 3.38
 0 -12 -5 48.96 2.81
 0 12 5 48.06 2.94
 0 12 -5 47.18 2.91
 0 -12 -6 33.3 2.35
 0 12 6 29.29 2.37
 0 -12 6 26.83 2.62
 0 12 -6 29.11 2.36
 0 -12 -7 44.9 2.76
 0 -12 -7 44.25 3.42
 0 12 -7 44.58 2.98
 0 -12 7 37.75 3.19
 0 12 7 39.57 2.9
 0 -12 -8 1.28 0.92
 0 12 8 1.33 0.76
 0 12 -8 1.35 0.64
 0 -12 8 2.39 1.21
 0 12 9 1.12 0.73
 0 -12 -9 1.59 0.94
 0 -12 9 2.05 1.09
 0 12 10 34.95 3.25
 0 -12 10 35.63 3.55
 0 -12 -10 42.33 3.78
 0 12 11 7.38 1.65
 0 -12 -11 4.37 1.45
 0 -12 11 7.06 1.69
 0 12 -11 6.7 0.8
 0 -12 -12 21.29 1.24
 0 -12 -12 19.63 1.18
 0 -12 -12 18.87 1.16
 0 12 -12 21.1 1.36
 0 -12 -13 0.31 0.35
 0 12 -13 0.78 0.49
 0 -12 -13 0.74 0.41
 0 12 -13 0.31 0.3
 0 -12 -13 -0.16 0.33
 0 -12 -14 2.74 0.58
 0 -12 -14 1.83 0.51
 0 12 -14 2.03 0.55
 0 -12 -14 3.54 0.62
 0 -12 -15 5.27 0.71
 0 12 -15 4.8 0.71
 0 12 -15 6.79 0.83
 0 -12 -15 4.9 0.64
 0 -12 -15 6.56 0.74
 0 -12 -16 7.46 0.76
 0 12 -16 5.91 0.78
 0 -12 -16 7.6 0.76
 0 -12 -16 7.91 0.78
 0 -12 -17 6.59 0.68
 0 -12 -17 6.99 0.74
 0 -12 -17 6.72 0.7
 0 -12 17 4.56 0.87
 0 12 -17 6.25 0.76
 0 -12 -18 3.83 0.5
 0 12 -18 2.94 0.52
 0 -12 -18 3.94 0.52
 0 -12 18 3.35 0.67
 0 12 -19 1.65 0.42
 0 -12 -19 1.34 0.34
 0 -12 -19 1.56 0.33
 0 12 -19 1.38 0.28
 0 12 -20 0.54 0.26
 0 -12 -20 0.05 0.21
 0 -12 -20 0.26 0.19
 0 -13 0 -0.36 0.74
 0 13 0 0.54 0.73
 0 -13 1 3.19 0.99
 0 13 -1 3.65 0.98
 0 -13 -1 4.08 0.96
 0 -13 -1 3.09 0.97
 0 13 -2 3.86 0.99
 0 -13 2 4.65 1.15
 0 -13 -2 3.87 0.93
 0 -13 -2 4.36 0.99
 0 -13 3 9.2 1.45
 0 -13 -3 11.82 1.53
 0 13 -3 11.13 1.46
 0 -13 -4 72.41 3.62
 0 -13 4 72.46 4.13
 0 13 -4 72.82 3.73
 0 13 5 0.42 0.48
 0 -13 5 -0.02 0.9
 0 -13 -5 0.21 0.53
 0 13 -5 -0.06 0.6
 0 13 -6 4.51 1.11
 0 13 6 3.61 0.86
 0 -13 -6 4.99 1.3
 0 -13 -6 3.87 0.87
 0 -13 6 1.98 1.03
 0 -13 -7 2.21 1.12
 0 -13 -7 0.55 0.58
 0 13 -7 0.79 0.8
 0 13 7 1.29 0.76
 0 -13 7 3.42 1.35
 0 13 -8 0.69 0.5
 0 13 8 0.89 0.7
 0 -13 8 2.87 1.24
 0 -13 -8 1.09 0.89
 0 -13 9 11.13 2.1
 0 -13 -9 15.26 2.3
 0 13 9 15.6 2.16
 0 13 10 6.11 1.5
 0 -13 -10 8.69 1.88
 0 -13 10 8.63 1.98
 0 -13 -11 5.97 0.69
 0 -13 -11 8.65 0.81
 0 -13 11 6.23 1.77
 0 13 -11 6.1 0.78
 0 13 11 8.06 1.75
 0 13 -11 6.66 0.82
 0 -13 -11 6.28 0.69
 0 13 -12 2.75 0.65
 0 -13 -12 2.19 0.51
 0 -13 -12 1.6 0.49
 0 -13 -12 2.33 0.51
 0 13 -13 8.68 0.93
 0 -13 -13 8.52 0.84
 0 13 -13 6.84 0.76
 0 -13 -13 8.77 0.85
 0 -13 -13 9.34 0.88
 0 13 -14 26.7 1.57
 0 -13 -14 25.76 1.4
 0 -13 -14 25.23 1.38
 0 -13 -14 25.84 1.4
 0 -13 -15 0.26 0.34
 0 -13 -15 0.48 0.46
 0 -13 -15 -0.14 0.35
 0 13 -15 0.34 0.41
 0 13 -15 0.89 0.49
 0 -13 -16 2.15 0.48
 0 -13 -16 2.79 0.53
 0 13 -16 1.44 0.47
 0 -13 -16 2.1 0.49
 0 -13 17 1.09 0.75
 0 13 -17 1.1 0.42
 0 -13 -17 0.9 0.35
 0 -13 -17 0.4 0.33
 0 13 -18 1.27 0.42
 0 -13 -18 0.66 0.35
 0 -13 -18 1.71 0.39
 0 -13 18 1.87 0.55
 0 13 -19 -0.04 0.17
 0 13 -19 0.36 0.29
 0 -13 -19 0.13 0.24
 0 -13 -19 -0.17 0.22
 0 -13 19 -0.11 0.36
 0 13 -20 4.56 0.44
 0 -13 -20 4.39 0.45
 0 -14 0 14.5 1.72
 0 14 0 14.99 1.74
 0 -14 1 7.6 1.44
 0 -14 -1 5.65 1.26
 0 14 -1 5.85 1.14
 0 -14 2 50.08 3.26
 0 -14 -2 54.27 3.22
 0 14 -2 54.31 3.28
 0 14 -3 121.85 5.07
 0 -14 -3 123.45 5.01
 0 -14 3 117.7 5.32
 0 14 -4 0.43 0.58
 0 -14 4 0.62 0.86
 0 -14 -4 0.31 0.56
 0 14 -5 116.08 5.14
 0 -14 -5 122.78 5.64
 0 -14 -5 119.33 4.97
 0 -14 5 116.94 5.65
 0 -14 -6 103.75 4.69
 0 14 6 102.33 4.85
 0 -14 -6 107.46 5.43
 0 -14 6 105.15 5.54
 0 14 -6 104.14 4.92
 0 14 -7 43.9 3.23
 0 14 7 41.46 3.14
 0 -14 -7 43.84 2.99
 0 -14 7 38.15 3.43
 0 -14 -7 44.08 3.62
 0 -14 -8 4.08 1.29
 0 14 -8 4.4 1.28
 0 -14 8 0.38 1.04
 0 14 8 2.68 0.96
 0 14 9 0.33 0.63
 0 -14 9 -0.37 1.1
 0 -14 -9 -0.21 0.89
 0 -14 -10 1.68 0.42
 0 14 -10 2.03 0.53
 0 14 -10 2.31 0.56
 0 -14 10 0.21 1.22
 0 14 10 1.63 0.78
 0 -14 -10 0.62 0.85
 0 -14 -10 1.76 0.43
 0 -14 -11 18.55 1.18
 0 14 -11 17.65 1.32
 0 14 -11 19.7 1.33
 0 -14 -11 17 1.12
 0 -14 -11 16.79 1.27
 0 -14 -11 18.29 1.18
 0 -14 -12 1.5 0.51
 0 -14 -12 2.14 0.52
 0 14 -12 1.23 0.53
 0 -14 -12 1.47 0.45
 0 14 -13 3.11 0.69
 0 -14 -13 3.11 0.55
 0 14 -13 3.41 0.62
 0 -14 -13 4.12 0.65
 0 -14 -13 3.51 0.58
 0 -14 -14 1.38 0.43
 0 -14 -14 2.29 0.51
 0 14 -14 1.19 0.49
 0 14 -14 2.76 0.56
 0 -14 -14 2.14 0.51
 0 14 -15 0.98 0.46
 0 -14 -15 1.72 0.46
 0 -14 -15 1.85 0.45
 0 -14 -16 1.24 0.42
 0 -14 -16 0.6 0.31
 0 -14 -17 3.31 0.49
 0 14 -17 3.12 0.58
 0 -14 -18 -0.2 0.29
 0 14 -18 -0.34 0.33
 0 -14 18 -0.52 0.52
 0 -14 -18 0.13 0.26
 0 -14 -19 0.46 0.22
 0 14 -19 0.65 0.21
 0 -14 -19 0.87 0.26
 0 14 -19 0.93 0.31
 0 -14 -20 1.16 0.27
 0 14 -20 1.37 0.27
 0 -15 0 0.13 0.7
 0 15 0 -0.25 0.62
 0 -15 1 35.71 2.4
 0 -15 1 37.55 2.93
 0 15 1 42.37 3
 0 -15 -1 35.95 2.61
 0 15 -1 40.12 2.94
 0 15 -2 24.75 2.39
 0 -15 2 24.69 2.43
 0 -15 -3 6.22 1.22
 0 15 -3 6.78 1.32
 0 -15 3 5.01 1.28
 0 -15 -4 1.74 0.94
 0 -15 -4 1.3 0.83
 0 -15 4 0.37 0.96
 0 15 -4 0.55 0.63
 0 -15 -5 17.96 2.02
 0 -15 -5 19.05 2.23
 0 15 -5 18.87 2.11
 0 -15 5 17.84 2.34
 0 -15 -6 -0.47 0.64
 0 -15 -6 -0.13 0.92
 0 15 -6 -0.32 0.58
 0 -15 6 -0.38 1.06
 0 -15 7 18.64 2.6
 0 15 -7 16.1 2.08
 0 15 7 15.3 1.95
 0 -15 -7 17.09 2.34
 0 15 8 4.91 1.24
 0 -15 8 4.96 1.7
 0 15 -8 3.75 1.07
 0 -15 -8 4.75 1.4
 0 15 9 16.54 2.24
 0 -15 9 15.67 2.56
 0 -15 -9 16.6 2.58
 0 15 -10 39.5 1.95
 0 -15 -10 39.6 1.72
 0 15 -10 39.58 1.85
 0 -15 -10 39.9 1.7
 0 -15 -10 36.14 1.88
 0 -15 -11 1.48 0.44
 0 15 -11 1.08 0.49
 0 15 -11 1.24 0.52
 0 -15 -11 1.3 0.45
 0 -15 -11 0.68 0.42
 0 15 -12 13.1 1.15
 0 -15 -12 12.78 0.99
 0 -15 -12 12.18 0.97
 0 -15 -13 1.61 0.47
 0 -15 -13 1.05 0.38
 0 15 -13 0.57 0.39
 0 -15 -14 3.68 0.6
 0 15 -14 4.41 0.64
 0 -15 -14 3.85 0.58
 0 15 -14 5.04 0.75
 0 15 -15 0.78 0.41
 0 -15 -15 1.05 0.4
 0 -15 -16 0.52 0.36
 0 15 -16 0.77 0.4
 0 15 -17 8.45 0.78
 0 -15 -17 7.75 0.75
 0 -15 -17 8.68 0.7
 0 -15 -18 1.46 0.33
 0 -15 18 1.06 0.52
 0 -15 -18 0.53 0.32
 0 15 -18 0.95 0.33
 0 -15 19 2.26 0.44
 0 -15 -19 2.66 0.37
 0 15 -19 1.77 0.33
 0 -15 -19 2.13 0.33
 0 16 0 43.96 3.17
 0 -16 0 41.29 3.07
 0 -16 0 36.97 2.66
 0 16 1 4.93 1.15
 0 16 -1 3.61 0.97
 0 -16 1 3.73 1.2
 0 -16 -1 3.31 0.96
 0 -16 -2 261.29 8.29
 0 -16 2 256.16 8.62
 0 16 -2 259.53 8.41
 0 -16 -3 13.95 1.9
 0 16 -3 14.88 1.91
 0 -16 3 13.61 1.96
 0 16 -4 3.9 1.12
 0 -16 4 4.32 1.5
 0 -16 -4 4.53 1.17
 0 -16 -4 2.79 0.89
 0 -16 -5 2.05 1.04
 0 -16 -5 1.22 0.75
 0 16 -5 3.24 1.07
 0 -16 5 4.81 1.46
 0 -16 -6 0.03 0.73
 0 -16 6 0.56 1.08
 0 16 -6 1.06 0.78
 0 -16 -6 1.18 0.71
 0 16 -7 0.96 0.8
 0 -16 -7 1.36 1
 0 -16 7 -0.01 1.02
 0 -16 8 64.17 4.98
 0 -16 -8 77.89 5.24
 0 16 -9 0.26 0.35
 0 16 9 1.09 0.42
 0 -16 -9 1.07 0.39
 0 16 -9 0.72 0.48
 0 16 -10 6.47 0.84
 0 -16 -10 5.37 0.77
 0 16 -10 5.6 0.81
 0 16 10 6.23 0.75
 0 -16 -10 6.11 0.72
 0 -16 -11 4.25 0.6
 0 16 11 4.76 0.67
 0 -16 -11 3.45 0.64
 0 16 -11 3.44 0.68
 0 16 12 -0.22 0.35
 0 -16 -12 0.46 0.37
 0 -16 -12 -0.08 0.32
 0 16 -12 -0.05 0.43
 0 16 -13 6.72 0.82
 0 16 13 9.66 0.88
 0 -16 -13 8.77 0.84
 0 16 -13 9.01 0.97
 0 16 -14 0.79 0.38
 0 16 -14 1.55 0.6
 0 -16 -14 0.48 0.36
 0 16 -15 0.66 0.46
 0 -16 -15 0.6 0.4
 0 -16 -15 0.04 0.29
 0 -16 -16 2.26 0.5
 0 -16 16 3.06 0.82
 0 -16 -16 2.61 0.45
 0 16 -16 2.02 0.52
 0 -16 -17 4.19 0.49
 0 16 -17 3.95 0.54
 0 -16 -17 3.67 0.56
 0 -16 -18 1.19 0.35
 0 -16 18 0.15 0.41
 0 16 -18 0.77 0.3
 0 16 -19 0.3 0.23
 0 -16 -19 0.02 0.18
 0 -16 -19 -0.39 0.22
 0 -17 0 -0.48 0.67
 0 17 0 -0.25 0.6
 0 -17 0 -0.43 0.81
 0 17 -1 104.37 5.2
 0 -17 1 95.68 5.06
 0 -17 -1 96.74 4.8
 0 17 1 111.27 5.35
 0 17 -2 23.62 2.46
 0 -17 -2 24.42 2.44
 0 17 2 26.79 2.63
 0 -17 2 25.46 2.7
 0 17 -3 8.13 1.53
 0 -17 3 9.98 1.9
 0 -17 -3 6.47 1.44
 0 -17 4 3.65 1.49
 0 -17 -4 5.91 1.42
 0 17 -4 3.23 1.05
 0 -17 -5 3.2 1.24
 0 17 -5 5.25 1.33
 0 -17 5 3.03 1.31
 0 -17 6 1.73 1.04
 0 -17 -6 1.23 0.9
 0 17 -6 3.88 1.22
 0 -17 -7 0.33 0.98
 0 -17 7 0.81 1.02
 0 17 -7 1.24 0.8
 0 -17 -8 1.15 0.4
 0 17 -8 1.1 0.47
 0 -17 8 1.74 0.54
 0 17 8 1.06 0.41
 0 17 -8 0.63 0.4
 0 -17 -8 0.89 0.43
 0 17 -9 17.49 1.32
 0 17 -9 16.91 1.24
 0 -17 -9 16.43 1.12
 0 17 9 17.15 1.18
 0 -17 -10 15.56 1.08
 0 -17 -10 16.02 1.27
 0 17 -10 14.78 1.2
 0 17 10 15.29 1.13
 0 17 -10 14.77 1.23
 0 17 -11 13.5 1.14
 0 17 -11 13.38 1.16
 0 -17 -11 11.47 1.07
 0 -17 -11 14 1.03
 0 17 11 12.26 1.03
 0 -17 -12 0.02 0.31
 0 -17 -12 0.2 0.41
 0 17 -12 -0.31 0.45
 0 17 12 0.83 0.4
 0 17 -13 4.24 0.74
 0 -17 -13 4.2 0.69
 0 -17 -13 3.74 0.6
 0 17 -13 2.98 0.55
 0 -17 -14 -0.03 0.35
 0 -17 -14 -0.12 0.38
 0 17 -14 -0.29 0.33
 0 17 -14 -0.63 0.51
 0 17 -15 5.71 0.76
 0 -17 -15 5.16 0.6
 0 -17 -15 4.87 0.7
 0 -17 16 0.65 0.59
 0 17 -16 1.68 0.46
 0 -17 -16 0.94 0.35
 0 -17 -16 0.44 0.36
 0 17 -17 0.23 0.29
 0 -17 -17 -0.4 0.33
 0 -17 -18 4.07 0.46
 0 -17 18 3.19 0.56
 0 -17 -18 3.65 0.41
 0 17 -18 4.06 0.47
 0 17 -19 1.25 0.24
 0 18 0 13.63 1.97
 0 -18 -1 23.13 2.36
 0 18 -1 24.64 2.57
 0 -18 1 21.39 2.5
 0 18 1 25.98 2.67
 0 18 -2 0.61 0.64
 0 18 2 0.88 0.65
 0 -18 2 1.25 1.16
 0 -18 -2 1.79 0.99
 0 -18 -3 1.81 1.01
 0 18 3 0.09 0.72
 0 18 -3 -0.13 0.62
 0 -18 3 0.39 0.94
 0 -18 -4 8.51 1.66
 0 -18 4 4.48 1.5
 0 18 -4 5.73 1.28
 0 -18 5 1.87 1.29
 0 -18 -5 2.94 1.24
 0 18 -5 3.04 1.03
 0 -18 -6 1.2 0.44
 0 18 -6 2.13 1.17
 0 -18 6 1.54 1.04
 0 -18 -6 0.67 0.89
 0 -18 7 11.39 1.03
 0 18 -7 10.87 0.98
 0 -18 -7 12.61 0.99
 0 18 7 12.95 1.01
 0 18 -7 12.57 1.12
 0 -18 -7 11.38 0.97
 0 -18 -8 136.73 3.86
 0 18 8 148.7 3.91
 0 -18 8 137.53 3.82
 0 -18 -8 138.43 3.64
 0 18 -8 146.27 3.92
 0 18 -8 145.61 4.17
 0 -18 -9 0.72 0.43
 0 18 -9 1.14 0.5
 0 18 9 0.31 0.35
 0 18 -9 0.16 0.39
 0 18 10 14.95 1.11
 0 18 -10 17.93 1.29
 0 -18 -10 15.59 1.18
 0 -18 -10 13.86 1.22
 0 -18 -10 15.28 1.07
 0 18 -10 16.2 1.29
 0 -18 -11 0.38 0.4
 0 18 -11 0.59 0.46
 0 -18 -11 0.68 0.36
 0 18 11 0.57 0.39
 0 18 -11 0.48 0.38
 0 -18 -11 -0.28 0.36
 0 -18 -12 0.3 0.42
 0 -18 -12 -0.25 0.31
 0 18 12 0.32 0.34
 0 18 -12 0.22 0.45
 0 -18 -12 0.16 0.42
 0 -18 -13 0.75 0.35
 0 18 -13 0.99 0.39
 0 18 -13 1.29 0.54
 0 -18 -13 1.78 0.43
 0 -18 -13 1.58 0.49
 0 18 -14 -0.01 0.3
 0 -18 -14 -0.23 0.41
 0 18 -14 0.03 0.43
 0 -18 -15 2.22 0.53
 0 18 -15 1.72 0.49
 0 18 -15 1.31 0.43
 0 -18 -15 1.34 0.37
 0 18 -16 4.48 0.55
 0 -18 -16 4.99 0.62
 0 -18 -17 1.48 0.33
 0 18 -17 2.07 0.39
 0 -18 17 2.93 0.62
 0 -18 -17 2.63 0.42
 0 18 -18 0.6 0.23
 0 -18 -18 0.23 0.2
 0 -18 18 -0.2 0.31
 0 -18 -18 0.23 0.18
 0 19 0 1.36 0.86
 0 19 1 1.76 0.91
 0 19 -1 1.94 0.97
 0 -19 -2 11.21 1.8
 0 -19 2 14.17 2.18
 0 19 2 11.15 1.89
 0 19 -2 9.37 1.7
 0 -19 3 9.8 1.94
 0 -19 -3 13.06 2.01
 0 19 3 15.13 2.15
 0 19 -3 11.73 1.97
 0 -19 4 4.31 0.71
 0 19 -4 4.49 1.25
 0 -19 4 5.67 1.83
 0 19 4 5.81 1.59
 0 -19 -4 2.74 1.01
 0 -19 -5 32.63 3.34
 0 19 5 36.89 1.73
 0 19 -5 37.24 1.9
 0 -19 -5 37.01 1.7
 0 19 -5 36.27 1.67
 0 19 5 35.95 3.38
 0 19 -5 33.87 3.23
 0 -19 5 32.24 1.69
 0 -19 5 33.18 3.52
 0 -19 5 35.04 1.75
 0 -19 -5 35.48 1.63
 0 -19 -6 35.78 1.73
 0 -19 -6 36.43 1.7
 0 -19 6 40.1 1.89
 0 19 -6 39.24 1.79
 0 19 -6 37.48 1.95
 0 19 6 38.52 1.78
 0 19 7 46.24 1.98
 0 19 -7 43.63 1.94
 0 19 -7 43.09 2.14
 0 -19 -7 46.03 1.99
 0 -19 -7 47.48 1.9
 0 -19 7 44.61 2
 0 -19 -8 0.1 0.36
 0 -19 -8 -0.04 0.43
 0 -19 8 0.9 0.47
 0 19 8 0.24 0.36
 0 19 -8 0.01 0.44
 0 19 -8 0.06 0.45
 0 -19 -9 5.53 0.68
 0 19 9 6.79 0.78
 0 19 -9 5.52 0.77
 0 19 -9 6.9 0.92
 0 -19 -9 7.04 0.84
 0 -19 -10 1.01 0.5
 0 19 -10 0 0.44
 0 -19 -10 0.65 0.34
 0 -19 -10 0.61 0.44
 0 19 -10 0.65 0.5
 0 -19 10 0.46 0.43
 0 19 10 0.55 0.39
 0 19 11 0.78 0.43
 0 19 -11 0.92 0.54
 0 -19 -11 1.73 0.44
 0 -19 -11 2.2 0.56
 0 19 -11 1.25 0.5
 0 -19 -11 1.25 0.45
 0 -19 -12 -0.05 0.37
 0 -19 -12 0.02 0.42
 0 -19 -12 -0.08 0.31
 0 19 -12 0.37 0.43
 0 19 -13 9.92 0.95
 0 -19 -13 6.33 0.73
 0 -19 -13 8.83 0.75
 0 19 -13 7.13 0.79
 0 -19 -13 8.29 0.88
 0 -19 -14 10.21 0.9
 0 19 -14 7.81 0.74
 0 19 -14 9.37 0.92
 0 19 -15 1.11 0.43
 0 19 -15 1.72 0.44
 0 -19 15 1.33 0.73
 0 -19 -15 1.58 0.46
 0 -19 -16 0.32 0.29
 0 -19 -16 0.28 0.22
 0 -19 16 0.18 0.52
 0 19 -16 0.24 0.3
 0 -19 -17 0.46 0.22
 0 19 -17 -0.01 0.24
 0 -19 -17 -0.18 0.24
 0 -19 17 0.72 0.43
 0 19 -18 -0.04 0.16
 0 -19 18 -0.22 0.28
 0 -20 0 2.01 0.55
 0 20 0 2.96 1.14
 0 -20 0 1.86 0.52
 0 20 -1 0.06 0.66
 0 -20 1 0.92 0.46
 0 -20 1 0.69 0.43
 0 -20 -1 0.74 0.42
 0 20 1 0.34 0.7
 0 -20 -1 0.89 0.47
 0 20 2 51.12 4.04
 0 -20 2 49.4 2.05
 0 -20 -2 47.71 2.03
 0 20 2 45.53 1.99
 0 20 -2 48.37 4
 0 20 -2 48.55 2.16
 0 -20 -2 50.52 2.02
 0 -20 2 49.73 2.09
 0 -20 3 20.68 1.32
 0 -20 -3 18.76 1.22
 0 -20 -3 16.21 2.3
 0 -20 -3 20.91 1.29
 0 -20 -3 19.6 1.24
 0 -20 3 19.81 1.34
 0 -20 -3 20.14 1.29
 0 20 3 19.45 1.27
 0 20 -3 18.95 1.36
 0 -20 3 15.77 2.47
 0 20 -3 21.57 2.66
 0 -20 -4 2.78 0.57
 0 20 4 1.77 0.45
 0 -20 4 1.57 0.49
 0 20 -4 1.11 0.48
 0 -20 4 2.07 0.6
 0 -20 -4 2.94 0.56
 0 -20 -4 2.54 0.52
 0 20 -4 2.46 0.58
 0 -20 -5 42.4 1.83
 0 -20 -5 41.27 1.86
 0 20 5 43.62 1.91
 0 20 -5 39.3 2.02
 0 -20 -5 42.47 1.84
 0 20 -5 41.02 1.81
 0 -20 5 42.58 1.98
 0 -20 5 40.39 1.88
 0 -20 6 0.22 0.47
 0 20 6 0.47 0.39
 0 -20 -6 0.31 0.37
 0 -20 -6 0.57 0.4
 0 -20 -6 0.27 0.42
 0 20 -6 0.66 0.46
 0 20 -6 0.13 0.46
 0 20 -7 0.12 0.4
 0 20 7 -0.01 0.32
 0 -20 -7 -0.03 0.37
 0 -20 -7 0.62 0.4
 0 -20 7 -0.09 0.49
 0 20 -7 0.15 0.42
 0 20 -8 1.75 0.58
 0 20 8 1.66 0.53
 0 20 -8 1.07 0.5
 0 -20 -8 2.02 0.54
 0 -20 -8 1.49 0.44
 0 -20 8 0.58 0.48
 0 20 -9 10.71 1
 0 20 -9 8.93 0.98
 0 -20 -9 9.46 0.94
 0 20 9 10.69 0.95
 0 -20 -9 10.3 0.88
 0 20 10 0.29 0.37
 0 -20 -10 0.09 0.34
 0 20 -10 -0.35 0.44
 0 -20 10 0.27 0.42
 0 -20 -10 0.27 0.43
 0 -20 -10 0.78 0.54
 0 20 -10 0.65 0.51
 0 20 -11 0.78 0.44
 0 -20 -11 1.31 0.42
 0 20 -11 0.99 0.54
 0 -20 -11 0.71 0.44
 0 20 11 1.18 0.42
 0 -20 -11 0.5 0.36
 0 -20 -12 0.44 0.38
 0 20 -12 0.13 0.46
 0 -20 -12 1.2 0.49
 0 -20 -12 1.23 0.47
 0 -20 -13 2.26 0.51
 0 -20 -13 3.41 0.58
 0 20 -13 2.19 0.47
 0 20 -14 0.17 0.38
 0 -20 -14 0.83 0.41
 0 20 -14 0.23 0.25
 0 -20 14 0.54 0.69
 0 20 -15 0.56 0.32
 0 -20 -15 1.19 0.39
 0 -20 16 1.43 0.53
 0 -20 -16 1.43 0.35
 0 20 -16 1.31 0.33
 0 20 -17 0.28 0.21
 0 -20 17 0.33 0.34
 0 -20 -17 0.49 0.25
 0 21 0 0.35 0.33
 0 -21 0 -0.06 0.43
 0 -21 0 1.12 0.49
 0 -21 -1 5.82 0.78
 0 -21 -1 5.28 0.71
 0 21 -1 7.59 0.89
 0 -21 -1 5.59 0.75
 0 -21 1 6.12 0.85
 0 21 1 5.9 0.75
 0 -21 1 5.29 0.75
 0 -21 2 19.09 1.32
 0 -21 2 19.3 1.28
 0 -21 -2 15.96 1.16
 0 21 2 17 1.21
 0 -21 -2 15.93 1.15
 0 21 -2 17.43 1.31
 0 -21 -2 17.79 1.25
 0 -21 -3 14.24 1.12
 0 -21 3 12.57 1.12
 0 21 3 13.03 1.06
 0 -21 -3 13.39 1.07
 0 -21 -3 12.19 1.01
 0 21 -3 13.35 1.19
 0 -21 3 14.65 1.15
 0 -21 -3 11.4 1
 0 -21 -4 13.88 1.06
 0 -21 4 15.28 1.17
 0 21 4 13.43 1.07
 0 -21 -4 13.96 1.07
 0 -21 -4 13.25 1.04
 0 21 -4 13.53 1.17
 0 -21 4 14.23 1.16
 0 -21 -5 4.66 0.65
 0 -21 5 3.97 0.75
 0 -21 -5 4.13 0.66
 0 21 -5 5.07 0.82
 0 21 -5 4.37 0.64
 0 21 5 4.32 0.65
 0 -21 -5 4.03 0.64
 0 21 -6 3.37 0.66
 0 -21 -6 4.65 0.69
 0 -21 -6 3.58 0.59
 0 -21 -6 3.2 0.52
 0 21 6 4.72 0.68
 0 -21 6 3.25 0.69
 0 21 -6 5.11 0.73
 0 -21 -7 9.01 0.86
 0 21 -7 8.74 0.99
 0 21 7 8.8 0.9
 0 21 -7 9.3 0.94
 0 -21 -7 9.09 0.9
 0 -21 7 7.87 0.92
 0 -21 -8 3.1 0.62
 0 21 8 3.28 0.62
 0 21 -8 4.46 0.76
 0 -21 -8 3.97 0.6
 0 21 -8 3.91 0.69
 0 21 9 2.28 0.52
 0 -21 -9 2.4 0.49
 0 21 -9 3.06 0.67
 0 21 -9 2.77 0.59
 0 -21 -9 3.46 0.65
 0 -21 -10 39.64 2
 0 21 -10 43.5 2.06
 0 -21 -10 39.67 1.69
 0 -21 10 43.84 2.02
 0 21 -10 47.33 2.03
 0 -21 -10 42.18 1.91
 0 21 10 44.36 1.85
 0 -21 -11 1.08 0.48
 0 -21 -11 0.08 0.34
 0 -21 -11 -0.17 0.35
 0 21 -11 -0.16 0.44
 0 -21 -12 1 0.45
 0 -21 -12 0.61 0.45
 0 21 -12 1.46 0.46
 0 -21 -13 4.67 0.59
 0 21 -13 5.58 0.71
 0 -21 -13 4.85 0.64
 0 21 -13 3.33 0.49
 0 21 -14 0.32 0.27
 0 -21 -14 -0.17 0.32
 0 21 -14 0.14 0.38
 0 -21 -15 0.4 0.28
 0 21 -15 0.7 0.3
 0 -21 15 0.37 0.48
 0 -21 -16 2.68 0.4
 0 21 -16 3.21 0.41
 0 -21 16 2.36 0.51
 0 -21 17 0.71 0.3
 0 -22 0 84.84 2.85
 0 -22 0 90.56 3
 0 -22 -1 22.1 1.34
 0 22 -1 22.73 1.5
 0 -22 -1 22.78 1.41
 0 22 1 23.8 1.44
 0 -22 1 22.06 1.48
 0 -22 1 22.16 1.41
 0 -22 -1 23.37 1.46
 0 -22 2 6.08 0.79
 0 -22 -2 5.18 0.78
 0 22 2 5.56 0.72
 0 -22 -2 4.64 0.68
 0 22 -2 5.72 0.8
 0 -22 2 6.03 0.84
 0 -22 -2 5.11 0.72
 0 22 3 2.73 0.55
 0 -22 -3 2.26 0.6
 0 -22 3 2.27 0.63
 0 22 -3 3.27 0.66
 0 -22 -3 3.08 0.57
 0 -22 3 1.51 0.57
 0 -22 -3 1.76 0.53
 0 -22 -4 3.6 0.61
 0 -22 -4 4.67 0.66
 0 22 -4 4.43 0.75
 0 -22 4 3.91 0.7
 0 22 4 4.58 0.68
 0 -22 -4 4.21 0.64
 0 -22 4 4.93 0.78
 0 22 -5 8.24 0.96
 0 -22 -5 7.63 0.83
 0 22 5 7.52 0.83
 0 22 -5 8.7 0.85
 0 -22 -5 7.42 0.79
 0 -22 5 7.15 0.91
 0 -22 -5 9.27 0.92
 0 -22 -6 0.98 0.4
 0 -22 6 -0.58 0.57
 0 22 6 -0.24 0.37
 0 22 -6 -0.08 0.39
 0 22 -6 -0.37 0.44
 0 -22 -6 0.41 0.4
 0 -22 -6 0.51 0.35
 0 -22 7 9.48 0.97
 0 22 -7 7.82 0.88
 0 -22 -7 8.36 0.89
 0 22 -7 7.63 0.92
 0 22 7 8.18 0.85
 0 -22 -7 8.59 0.8
 0 22 -8 0.65 0.41
 0 22 -8 0.6 0.44
 0 -22 -8 0.07 0.32
 0 -22 -8 0.23 0.37
 0 22 8 0.44 0.38
 0 22 9 3.68 0.56
 0 -22 -9 2.9 0.61
 0 -22 -9 1.99 0.62
 0 22 -9 3.04 0.62
 0 -22 9 3 0.65
 0 22 -9 4.26 0.69
 0 -22 -9 1.94 0.46
 0 -22 -10 2.2 0.53
 0 22 -10 1.49 0.48
 0 -22 -10 1.7 0.48
 0 22 -10 0.91 0.41
 0 -22 10 1.36 0.47
 0 -22 -10 1.67 0.42
 0 22 10 1.35 0.41
 0 -22 -11 0.05 0.36
 0 -22 -11 0.07 0.39
 0 22 -11 0.32 0.43
 0 -22 -12 1.78 0.45
 0 -22 -12 1.93 0.49
 0 22 -12 2.83 0.52
 0 -22 -13 0.87 0.39
 0 -22 13 0.81 0.6
 0 22 -13 0.52 0.27
 0 22 -13 1.56 0.48
 0 -22 -13 1.3 0.39
 0 22 -14 -0.06 0.22
 0 -22 -14 0.15 0.27
 0 -22 -15 -0.15 0.26
 0 22 -15 -0.33 0.27
 0 -22 15 0.04 0.39
 0 -22 16 1.4 0.4
 0 22 -16 0.84 0.23
 0 -22 -16 1.36 0.28
 0 23 0 -0.11 0.39
 0 -23 0 -0.02 0.49
 0 -23 0 -0.76 0.61
 0 -23 1 7.12 0.88
 0 -23 -1 6.14 0.77
 0 -23 1 7.64 0.89
 0 23 -1 6.94 0.87
 0 -23 -1 6.29 0.75
 0 -23 -1 5.66 0.77
 0 -23 2 7.23 0.84
 0 23 -2 7.87 0.9
 0 23 2 7.05 0.81
 0 -23 -2 7.28 0.84
 0 -23 2 7.41 0.92
 0 -23 -2 7.1 0.8
 0 -23 -2 7.81 0.87
 0 -23 -3 0.69 0.43
 0 -23 -3 0.76 0.33
 0 -23 -3 1.03 0.49
 0 23 3 1.65 0.49
 0 -23 3 0.55 0.54
 0 -23 3 0.43 0.49
 0 23 -3 0.4 0.38
 0 23 -4 7.62 0.93
 0 -23 -4 6.95 0.81
 0 -23 4 6.19 0.86
 0 -23 -4 7.48 0.81
 0 23 4 6.58 0.77
 0 -23 5 0.08 0.54
 0 -23 -5 0.35 0.38
 0 23 -5 0.81 0.42
 0 23 5 0.26 0.33
 0 -23 -5 0.07 0.41
 0 23 -5 0.69 0.46
 0 -23 -6 25.5 1.46
 0 -23 -6 26.45 1.44
 0 23 -6 26.42 1.66
 0 -23 -6 25.51 1.37
 0 23 6 27.46 1.5
 0 23 -6 29 1.5
 0 -23 6 26.93 1.58
 0 -23 -7 0.35 0.37
 0 23 -7 0.73 0.43
 0 23 -7 0.99 0.43
 0 23 7 1.3 0.48
 0 -23 -7 0.7 0.38
 0 23 -8 8.59 0.93
 0 23 8 10.06 0.91
 0 -23 -8 8.38 0.77
 0 -23 -8 8.05 0.88
 0 23 -8 10 0.92
 0 23 9 3.39 0.51
 0 -23 9 3.01 0.63
 0 23 -9 3.75 0.62
 0 -23 -9 4.83 0.7
 0 -23 -9 4.61 0.73
 0 23 -9 3.95 0.69
 0 -23 -10 6.45 0.79
 0 -23 -10 5.06 0.69
 0 23 -10 6.84 0.83
 0 -23 10 6.95 0.81
 0 23 -10 7.34 0.81
 0 23 -11 3.75 0.59
 0 -23 -11 3.78 0.59
 0 -23 -11 2.82 0.57
 0 -23 11 3.06 0.76
 0 23 -12 -0.13 0.33
 0 -23 -12 0.7 0.37
 0 23 -12 0.53 0.35
 0 -23 -12 0.42 0.35
 0 23 -13 0.14 0.23
 0 23 -13 0.18 0.36
 0 -23 -13 -0.24 0.27
 0 -23 -13 -0.2 0.28
 0 23 -14 0.23 0.25
 0 -23 14 -0.14 0.42
 0 23 -14 0.08 0.21
 0 -23 -14 0.14 0.25
 0 -23 15 0.25 0.31
 0 23 -15 -0.03 0.21
 0 -23 -15 0.32 0.22
 0 24 0 -0.18 0.4
 0 -24 0 -0.18 0.43
 0 -24 0 -0.11 0.5
 0 24 -1 1.83 0.47
 0 24 1 2.97 0.61
 0 -24 -1 3.24 0.57
 0 -24 -1 3.49 0.66
 0 -24 -1 2.9 0.66
 0 -24 1 2.51 0.6
 0 -24 1 4.36 0.69
 0 -24 2 0.29 0.42
 0 -24 -2 0.26 0.4
 0 -24 -2 -0.29 0.43
 0 24 -2 0.03 0.39
 0 -24 -2 -0.26 0.5
 0 -24 2 1.22 0.61
 0 -24 -3 -0.04 0.4
 0 -24 3 1.13 0.51
 0 -24 -3 -0.25 0.47
 0 -24 3 0.61 0.47
 0 24 3 0.45 0.37
 0 -24 -3 0.68 0.36
 0 24 -3 0.02 0.38
 0 -24 4 1.77 0.56
 0 24 4 1.55 0.45
 0 24 -4 1.66 0.52
 0 -24 -4 0.7 0.41
 0 -24 -4 0.95 0.43
 0 -24 -5 0.12 0.41
 0 -24 -5 0.33 0.37
 0 24 -5 -0.23 0.4
 0 24 5 -0.24 0.35
 0 -24 5 0.02 0.49
 0 -24 -6 1.03 0.41
 0 24 -6 1.08 0.51
 0 24 6 1 0.45
 0 24 -6 1.59 0.45
 0 -24 -6 1.17 0.43
 0 24 -7 0.37 0.37
 0 -24 -7 0.42 0.38
 0 24 -7 0.76 0.38
 0 24 7 0.85 0.36
 0 24 -8 0.28 0.37
 0 -24 8 -0.24 0.46
 0 24 8 0.02 0.33
 0 24 -8 -0.04 0.38
 0 -24 8 0.92 0.58
 0 -24 -8 -0.26 0.37
 0 24 -9 0.05 0.38
 0 -24 -9 0.31 0.44
 0 24 -9 -0.17 0.36
 0 -24 9 0.01 0.57
 0 -24 9 1.08 0.48
 0 -24 -9 0.38 0.36
 0 -24 -10 0.31 0.35
 0 -24 -10 0.59 0.36
 0 24 -10 1.32 0.44
 0 24 -10 0.48 0.37
 0 -24 10 0.65 0.39
 0 -24 10 0.94 0.59
 0 -24 -11 0.19 0.32
 0 24 -11 -0.4 0.35
 0 -24 -11 0.57 0.37
 0 -24 -12 1.47 0.36
 0 -24 12 1.32 0.52
 0 24 -12 1.07 0.32
 0 24 -12 2.28 0.39
 0 -24 -12 1.97 0.4
 0 -24 -13 0.16 0.25
 0 24 -13 0.43 0.25
 0 24 -14 1.12 0.28
 0 -24 14 0.77 0.36
 0 -24 -14 0.48 0.26
 0 -25 0 0.11 0.42
 0 -25 0 0.29 0.48
 0 25 0 0.24 0.37
 0 25 1 4.29 0.71
 0 -25 -1 4.74 0.77
 0 -25 1 2.99 0.67
 0 -25 1 3.71 0.71
 0 -25 -1 4.1 0.65
 0 25 -1 3.21 0.63
 0 25 2 3.29 0.66
 0 -25 -2 2.9 0.59
 0 -25 2 3.09 0.67
 0 25 -2 3.25 0.64
 0 -25 -2 2.78 0.53
 0 -25 -2 2.45 0.6
 0 -25 2 4.02 0.77
 0 -25 -3 0.49 0.41
 0 25 -3 0.24 0.39
 0 -25 3 0.13 0.55
 0 -25 -3 1.15 0.48
 0 -25 -3 -0.01 0.36
 0 -25 -4 -0.17 0.33
 0 25 -4 0 0.38
 0 -25 -4 0.43 0.36
 0 -25 4 0.21 0.48
 0 25 -5 0.36 0.37
 0 25 5 0.82 0.37
 0 -25 -5 0.63 0.34
 0 -25 -5 0.9 0.44
 0 -25 -6 -0.15 0.31
 0 -25 -6 0.04 0.35
 0 25 6 0.16 0.29
 0 25 -6 0.13 0.36
 0 25 -7 4.59 0.61
 0 25 7 2.89 0.52
 0 25 -7 3.8 0.66
 0 -25 -7 3.99 0.58
 0 -25 -8 -0.36 0.35
 0 25 -8 0.17 0.38
 0 -25 -8 0.3 0.38
 0 25 -8 -0.07 0.35
 0 -25 8 -0.06 0.42
 0 25 8 0.06 0.27
 0 -25 -9 0.89 0.37
 0 -25 -9 0.85 0.39
 0 25 -9 0.66 0.34
 0 -25 9 0.9 0.4
 0 25 -9 0.85 0.44
 0 -25 -10 0.44 0.37
 0 -25 10 0.88 0.39
 0 25 -10 1.66 0.42
 0 -25 -10 0.8 0.35
 0 -25 10 0.39 0.45
 0 -25 -11 -0.47 0.33
 0 -25 -11 -0.17 0.29
 0 -25 11 -0.07 0.42
 0 25 -11 0.24 0.3
 0 -25 -12 0.22 0.24
 0 -25 12 0.23 0.38
 0 25 -12 0.31 0.25
 0 -25 -12 0.7 0.27
 0 -25 -13 0.96 0.27
 0 25 -13 0.72 0.21
 0 -25 13 0.98 0.34
 0 25 -13 0.53 0.23
 0 -25 -14 -0.32 0.2
 0 -26 0 9.94 0.97
 0 26 0 8.45 0.92
 0 -26 0 10.17 0.96
 0 26 1 0.98 0.42
 0 -26 1 1.78 0.54
 0 -26 -1 1.16 0.54
 0 -26 -1 2.3 0.57
 0 -26 1 -0.1 0.46
 0 26 -1 0.65 0.37
 0 -26 -2 2.22 0.44
 0 -26 -2 2.19 0.56
 0 26 2 2.48 0.6
 0 -26 2 2.05 0.54
 0 26 -2 1.98 0.52
 0 -26 -2 2.6 0.55
 0 26 -3 0.88 0.41
 0 26 3 0.15 0.39
 0 -26 -3 1.41 0.4
 0 -26 -3 0.59 0.37
 0 26 -4 4.4 0.67
 0 -26 -4 3.66 0.61
 0 -26 -4 4.24 0.58
 0 -26 -5 2.83 0.53
 0 26 -5 2.83 0.57
 0 -26 -5 2.51 0.49
 0 -26 -6 1.73 0.43
 0 26 -6 1.62 0.49
 0 26 -7 2.32 0.48
 0 -26 7 3.39 0.66
 0 -26 -7 2.25 0.47
 0 26 -7 3.23 0.5
 0 -26 -8 1.29 0.38
 0 26 -8 1.31 0.36
 0 26 -8 1.58 0.44
 0 -26 -8 0.91 0.37
 0 -26 8 1.75 0.51
 0 26 -9 2.12 0.43
 0 -26 -9 0.82 0.37
 0 -26 -9 2.06 0.42
 0 26 -9 1.88 0.42
 0 -26 9 1.51 0.47
 0 -26 10 6.41 0.65
 0 -26 -10 7.67 0.69
 0 26 -10 9.23 0.69
 0 -26 10 6.26 0.67
 0 -26 -10 8.71 0.68
 0 -26 -11 0.15 0.25
 0 26 -11 -0.06 0.23
 0 -26 -11 0.06 0.25
 0 -26 11 0.16 0.31
 0 26 -12 2.03 0.3
 0 -26 -12 2.78 0.37
 0 -26 12 2.38 0.41
 0 -26 -13 1.18 0.24
 0 27 0 -0.19 0.38
 0 27 -1 7.6 0.86
 0 27 1 9.2 0.92
 0 -27 -1 8.21 0.85
 0 27 2 4.09 0.65
 0 -27 -2 3.95 0.61
 0 27 -2 5.37 0.72
 0 27 3 5.42 0.75
 0 -27 -3 5.75 0.63
 0 -27 -3 5.95 0.69
 0 27 -3 5.74 0.75
 0 -27 -4 4.09 0.59
 0 27 -4 2.91 0.56
 0 -27 -4 3.37 0.51
 0 27 4 2.71 0.53
 0 27 -5 1.13 0.41
 0 27 5 1.37 0.42
 0 -27 -5 1.56 0.39
 0 -27 -5 0.43 0.32
 0 27 -6 -0.25 0.32
 0 -27 -6 0.31 0.29
 0 -27 6 0.06 0.41
 0 -27 -6 0.24 0.3
 0 -27 7 1.16 0.47
 0 27 -7 2.07 0.46
 0 -27 -7 1 0.36
 0 -27 -7 1.37 0.45
 0 -27 8 1.1 0.39
 0 27 -8 0.9 0.33
 0 27 -8 1.41 0.34
 0 -27 -8 1.07 0.35
 0 -27 -8 1.65 0.44
 0 -27 9 0.65 0.35
 0 -27 -9 1.54 0.39
 0 27 -9 1.06 0.3
 0 -27 -9 0.59 0.29
 0 -27 10 9.03 0.66
 0 -27 -10 7.87 0.63
 0 -27 -10 8.73 0.64
 0 27 -11 1.22 0.28
 0 -27 -11 1.83 0.3
 0 -27 -11 1.9 0.31
 0 28 0 3.64 0.61
 0 28 -1 2.12 0.49
 0 28 1 1.78 0.48
 0 28 2 0.94 0.37
 0 28 -2 0.46 0.33
 0 28 -3 -0.21 0.34
 0 28 3 0.26 0.31
 0 -28 -3 0.6 0.41
 0 28 -4 0.3 0.33
 0 28 4 -0.31 0.33
 0 -28 4 0.12 0.48
 0 -28 -4 0.14 0.27
 0 -28 -5 2.43 0.4
 0 28 5 2.29 0.46
 0 28 -5 3.83 0.55
 0 -28 5 2.91 0.57
 0 28 -6 1 0.33
 0 -28 -6 0.58 0.29
 0 -28 6 0.18 0.37
 0 28 6 0.58 0.35
 0 -28 -7 0.88 0.29
 0 28 -7 1.95 0.4
 0 28 7 1.24 0.35
 0 -28 7 1.51 0.42
 0 -28 -7 0.96 0.37
 0 28 -8 0.59 0.27
 0 28 8 0.05 0.25
 0 -28 8 0.17 0.3
 0 -28 -8 -0.25 0.28
 0 -28 -8 0.57 0.3
 0 -28 9 0.78 0.31
 0 -28 -9 0.16 0.24
 0 -28 -9 0.58 0.24
 0 28 9 -0.04 0.24
 0 -28 -10 0.58 0.2
 0 28 10 0.85 0.26
 0 28 -10 0.74 0.22
 0 -28 -10 0.81 0.24
 0 29 0 -0.05 0.33
 0 -29 0 0.37 0.36
 0 29 1 0.04 0.29
 0 -29 1 0.63 0.39
 0 29 -1 -0.07 0.31
 0 -29 -1 0.68 0.39
 0 -29 2 4.71 0.66
 0 -29 -2 4.09 0.55
 0 29 2 4.41 0.57
 0 29 -2 3.83 0.54
 0 29 -3 0.47 0.32
 0 29 3 -0.23 0.3
 0 -29 3 0 0.38
 0 29 -4 7.02 0.66
 0 -29 4 7.01 0.72
 0 29 4 6.02 0.62
 0 -29 5 -0.12 0.33
 0 29 -5 0.22 0.24
 0 -29 -5 -0.11 0.2
 0 29 6 2.48 0.42
 0 -29 6 3.76 0.53
 0 -29 -6 2.09 0.42
 0 29 -6 3.16 0.43
 0 -29 -6 2.6 0.37
 0 -29 -7 0.29 0.26
 0 -29 7 0.19 0.3
 0 -29 -7 0.16 0.19
 0 29 -7 0.14 0.21
 0 29 7 0.04 0.22
 0 -29 -8 0.12 0.18
 0 29 8 0.24 0.2
 0 -29 8 -0.24 0.27
 0 -29 -8 0 0.23
 0 -29 -9 0.13 0.19
 0 -29 9 0.23 0.19
 0 29 9 -0.08 0.21
 0 29 -9 0.15 0.16
 0 -30 0 0.18 0.31
 0 30 0 0.61 0.3
 0 30 -1 1.49 0.32
 0 -30 1 2.32 0.48
 0 -30 -1 1.39 0.35
 0 30 1 1.93 0.38
 0 30 2 0.68 0.29
 0 30 -2 0.49 0.28
 0 -30 -2 0.01 0.26
 0 -30 2 0.97 0.39
 0 -30 3 0.88 0.35
 0 30 -3 0.63 0.26
 0 30 3 0.28 0.26
 0 -30 4 2.15 0.43
 0 30 -4 1.88 0.34
 0 30 4 1.71 0.35
 0 -30 5 0.04 0.26
 0 30 5 0 0.21
 0 30 -5 0.09 0.22
 0 -30 -5 0.32 0.28
 0 30 -6 -0.02 0.18
 0 30 6 -0.08 0.21
 0 -30 6 -0.25 0.26
 0 -30 -6 -0.3 0.28
 0 -30 7 0.16 0.22
 0 -30 -7 -0.22 0.23
 0 30 7 -0.06 0.19
 0 -31 0 -0.48 0.25
 0 31 0 0.17 0.23
 0 -31 -1 0.3 0.24
 0 31 1 -0.19 0.2
 0 31 -1 0.34 0.22
 0 31 2 0.42 0.24
 0 31 -2 1.15 0.27
 0 -31 2 1.1 0.33
 0 -31 -3 0.65 0.26
 0 -31 3 0.43 0.25
 0 31 3 0.43 0.23
 0 31 -3 0.91 0.24
 0 31 4 1.42 0.28
 0 -31 4 1.39 0.32
 0 -31 -4 0.82 0.28
 0 -31 -5 0.71 0.24
 0 -31 5 -0.01 0.22
 0 -31 -6 0.2 0.19
 0 -31 6 0.13 0.19
 0 -32 -1 0.63 0.25
 0 -32 -2 0.18 0.19
 1 0 -22 1.71 0.28
 -1 0 22 1.74 0.35
 1 0 -21 -0.08 0.28
 1 0 -21 -0.22 0.26
 1 0 -20 9.01 0.82
 1 0 -19 0.11 0.32
 1 0 -19 -0.25 0.34
 1 0 -18 6.55 0.78
 1 0 -18 5.84 0.63
 1 0 -17 0.11 0.35
 1 0 -17 0.55 0.42
 1 0 -16 0.79 0.34
 1 0 -16 0.19 0.37
 1 0 -15 0.24 0.35
 1 0 -15 -0.14 0.29
 1 0 -14 7.67 0.77
 -1 0 14 7.91 1.87
 -1 0 13 1.72 1.11
 -1 0 12 152.19 6.53
 1 0 -11 0.47 0.5
 -1 0 11 -0.35 0.78
 1 0 -10 163.78 5.37
 -1 0 10 177.43 6.2
 1 0 -9 0.99 0.57
 1 0 -9 0.24 0.48
 -1 0 9 -0.36 0.74
 1 0 -8 220.08 5.64
 1 0 -8 206.84 5.27
 -1 0 8 218.19 6.2
 -1 0 7 0.7 0.51
 1 0 -6 365.04 7.67
 -1 0 6 370.61 7.95
 1 0 -5 0.5 0.44
 1 0 -4 668.18 11.61
 -1 0 4 673.91 11.74
 -1 0 3 0.56 0.31
 -1 0 2 191.42 3.7
 -1 0 1 0.26 0.13
 1 0 0 95.48 1.72
 -1 0 -1 0.22 0.11
 -1 0 -2 65.45 1.74
 1 0 3 1.39 0.35
 -1 0 -3 1.11 0.37
 -1 0 -3 0.57 0.4
 -1 0 -4 110.82 3.2
 1 0 4 122.42 2.85
 1 0 4 121.19 2.86
 -1 0 -4 111.7 2.91
 1 0 5 0 0.2
 -1 0 -5 0.16 0.25
 -1 0 -5 0.42 0.34
 1 0 5 0.26 0.24
 1 0 6 34.28 1.58
 -1 0 -6 34.34 1.62
 1 0 6 34.61 1.48
 -1 0 -6 31.67 1.15
 -1 0 -7 0.19 0.47
 -1 0 -7 0.08 0.21
 -1 0 -7 0.17 0.32
 1 0 7 -0.03 0.43
 -1 0 -8 57.49 2.46
 1 0 8 63.58 2.47
 -1 0 -8 64.79 3.07
 1 0 9 -0.11 0.63
 -1 0 -9 -0.05 0.47
 1 0 10 103.78 4.69
 -1 0 -10 94.05 4.28
 -1 0 -11 -0.28 0.57
 1 0 11 1.29 0.83
 1 0 12 80.03 4.69
 -1 0 -12 84.79 4.43
 1 0 13 -0.12 0.86
 -1 0 -13 -0.23 0.72
 -1 0 -14 45.79 1.9
 -1 0 -14 46.94 1.84
 -1 0 -15 -0.2 0.53
 -1 0 -15 0.16 0.37
 -1 0 -16 2.33 0.59
 -1 0 -16 3.25 0.54
 -1 0 -16 2.22 0.63
 -1 0 -17 -0.1 0.38
 -1 0 -17 0.3 0.37
 -1 0 -18 21.72 1.26
 -1 0 -18 20.3 1.14
 -1 0 -19 -0.5 0.34
 -1 0 -19 0.3 0.39
 -1 0 -20 2.53 0.43
 -1 0 -20 2.26 0.43
 -1 0 -21 0.02 0.21
 -1 0 -21 0.36 0.3
 -1 0 -21 0.14 0.24
 -1 0 -21 -0.22 0.24
 -1 0 -22 4.54 0.43
 1 -1 -22 0.63 0.23
 -1 -1 22 -0.18 0.25
 1 1 -22 -0.11 0.21
 1 1 -22 0.15 0.18
 1 -1 -22 0.16 0.23
 -1 1 22 0.18 0.25
 1 -1 -21 1.07 0.3
 1 1 -21 1.14 0.36
 1 -1 -21 1.84 0.4
 1 1 -20 1.94 0.47
 1 -1 -20 2.25 0.51
 1 1 -19 4.67 0.64
 1 -1 -19 5.01 0.66
 1 1 -19 4.51 0.55
 1 -1 -19 4.51 0.56
 1 -1 -18 2.24 0.45
 1 1 -18 2.63 0.48
 1 1 -18 3.81 0.65
 1 -1 -18 3.09 0.61
 1 -1 -17 8.4 0.86
 1 1 -17 10.15 0.98
 1 1 -17 9.34 0.76
 1 -1 -17 8.97 0.76
 1 1 -16 0.02 0.27
 1 -1 -16 0.03 0.31
 1 1 -16 -0.1 0.42
 1 -1 -16 0.09 0.39
 1 1 -15 0.05 0.36
 1 -1 -15 -0.08 0.37
 1 -1 -15 -0.19 0.3
 -1 1 14 14.82 2.31
 1 -1 -14 15.12 1.05
 -1 -1 14 12.48 2.04
 1 1 -14 13.24 1.03
 -1 1 13 14.2 2.13
 -1 -1 13 17.23 2.25
 -1 -1 12 19.87 2.28
 -1 1 12 15.37 2.12
 1 1 -12 18.37 1.92
 -1 1 11 27.34 2.53
 -1 -1 11 27.7 2.53
 1 -1 -11 23.57 1.92
 1 1 -11 24.13 2.08
 1 1 -10 20.37 1.6
 -1 -1 10 23.43 2.25
 -1 1 10 23.54 2.2
 1 1 -10 19.58 1.79
 1 -1 -10 21.59 1.72
 -1 -1 9 298.5 7.89
 1 -1 -9 298.81 7.06
 1 -1 -9 275.55 6.64
 -1 1 9 301.05 8.01
 -1 1 8 1.17 0.74
 1 -1 -8 1.09 0.48
 -1 -1 8 1.07 0.6
 1 -1 -8 1.94 0.55
 1 -1 -8 1.68 0.55
 1 1 -8 0.53 0.29
 1 1 -8 1.13 0.54
 -1 -1 8 1.09 0.63
 -1 -1 7 4.97 0.8
 1 1 -7 3.86 0.49
 1 -1 -7 4.8 0.68
 1 1 -7 4.09 0.71
 1 -1 -7 4.23 0.65
 -1 1 7 4.95 0.93
 1 -1 -6 309.15 6.43
 -1 -1 6 308.84 6.78
 1 1 -6 308.64 6.81
 -1 1 6 312.44 7.06
 -1 -1 5 293.02 6.18
 1 -1 -5 281.52 5.84
 1 1 -5 287.16 6.15
 1 1 -4 318.14 6.3
 1 -1 -4 308.35 6.05
 1 1 -3 158.12 3.52
 1 -1 -3 155.89 3.43
 -1 -1 3 166.18 3.72
 -1 -1 1 72.07 1.54
 1 1 -1 74.42 1.62
 1 -1 0 24.05 0.76
 -1 1 0 26.27 0.74
 1 1 0 25.53 0.74
 1 -1 0 25.37 0.77
 1 -1 1 66.14 1.38
 -1 1 -1 65.08 1.58
 1 -1 2 23.88 0.96
 -1 1 -2 22.51 0.88
 -1 1 -2 23.21 0.65
 1 -1 2 23.21 0.99
 -1 -1 -2 23.62 1.02
 -1 1 -3 6.27 0.43
 1 -1 3 7.03 0.62
 1 1 3 7.24 0.45
 -1 -1 -3 7.26 0.3
 -1 -1 -3 6.89 0.67
 -1 -1 -3 7.08 0.63
 1 -1 3 7.63 0.62
 -1 1 -3 7.26 0.55
 -1 1 -4 4.25 0.49
 1 -1 4 4.02 0.52
 -1 -1 -4 5.67 0.69
 -1 1 -4 3.73 0.48
 -1 1 -4 4.97 0.71
 -1 -1 -4 4.05 0.32
 1 -1 4 5.48 0.68
 1 1 4 6.08 0.57
 -1 -1 -4 4.18 0.75
 -1 -1 -5 100.72 3.01
 1 -1 5 99.85 2.77
 -1 1 -5 94.49 2.62
 -1 -1 -5 98.41 3.1
 1 -1 5 102.55 2.92
 1 1 5 104.11 2.61
 -1 1 -5 98.96 3.25
 1 1 5 96.71 2.47
 -1 -1 -5 98.77 2.13
 -1 -1 -6 491.09 9.53
 -1 1 -6 476.06 8.91
 -1 1 -6 498.81 10.07
 -1 -1 -6 483.4 8.16
 1 1 6 480.03 8.68
 1 1 6 496.95 8.73
 -1 -1 -6 501.67 9.92
 1 -1 6 491.61 9.35
 1 1 7 29.4 1.41
 -1 -1 -7 26.66 1.65
 -1 -1 -7 29.01 1.86
 -1 1 -7 27.33 1.43
 -1 1 -7 31.46 2.03
 1 -1 7 29.91 1.7
 1 1 8 6.59 1.12
 1 -1 8 7.11 0.95
 -1 1 -8 7.1 1.1
 -1 -1 -8 5.82 0.95
 -1 1 -8 4.89 0.65
 -1 -1 -8 6.71 0.91
 -1 -1 -9 4.16 0.81
 -1 -1 -9 6.61 1.08
 1 1 9 5.81 1.1
 -1 1 -9 6.34 1.16
 1 1 10 0.56 0.72
 -1 -1 -10 -0.18 0.49
 -1 1 -10 -0.23 0.66
 -1 1 -11 9.73 1.47
 1 -1 11 11.26 1.69
 -1 -1 -11 10.62 1.44
 1 1 11 12.24 1.73
 -1 1 -12 1.41 0.75
 1 -1 12 1.85 1.04
 1 1 12 3.03 1.14
 -1 -1 -12 2.06 0.81
 1 -1 13 29.2 3.01
 -1 -1 -13 27.68 2.56
 1 1 13 31.73 3.18
 -1 1 -13 29.77 2.79
 -1 1 -14 2.25 0.53
 -1 -1 -14 1.25 0.54
 -1 -1 -14 1.91 0.55
 -1 1 -14 1.19 0.45
 -1 1 -15 -0.08 0.39
 -1 -1 -15 -0.05 0.46
 -1 -1 -15 0.22 0.39
 -1 -1 -15 0.68 0.39
 -1 1 -15 -0.35 0.43
 -1 -1 -16 3.85 0.6
 -1 1 -16 3.82 0.64
 -1 1 -16 3.2 0.65
 -1 -1 -16 3.67 0.62
 -1 -1 -16 4.87 0.74
 -1 1 -16 3.16 0.53
 -1 1 -17 6.69 0.77
 -1 1 -17 5.44 0.73
 -1 -1 -17 5.85 0.67
 -1 1 -17 5.83 0.69
 -1 -1 -17 4.92 0.66
 -1 1 -18 2.15 0.51
 -1 -1 -18 2.33 0.52
 -1 1 -18 2.16 0.51
 -1 -1 -18 1.68 0.54
 -1 1 -19 0.4 0.41
 -1 1 -19 1.02 0.45
 -1 -1 -19 0.96 0.4
 -1 -1 -19 1.21 0.43
 -1 1 -20 1.32 0.35
 -1 -1 -20 0.72 0.34
 -1 -1 -20 0.49 0.33
 -1 1 -20 0.54 0.32
 -1 -1 -20 0.64 0.31
 -1 1 -21 1.93 0.4
 -1 1 -21 1.28 0.35
 -1 1 -21 2.25 0.37
 -1 1 -21 1.52 0.31
 -1 -1 -21 2.05 0.36
 -1 -1 -21 0.62 0.28
 -1 -1 -21 1.27 0.28
 -1 -1 -21 1.48 0.36
 -1 1 -22 2.2 0.31
 -1 -1 -22 2.65 0.34
 1 2 -22 -0.09 0.19
 -1 2 22 -0.71 0.25
 1 -2 -22 -0.26 0.22
 1 2 -22 0.01 0.24
 1 -2 -21 1.93 0.35
 1 -2 -21 2.22 0.43
 1 2 -21 3.1 0.47
 -1 2 21 1.92 0.45
 1 -2 -20 1.25 0.34
 1 2 -20 0.56 0.36
 1 -2 -20 0.6 0.33
 1 -2 -20 0.65 0.4
 1 -2 -19 0.34 0.31
 1 2 -19 0.81 0.42
 1 2 -19 0.03 0.29
 1 -2 -19 0.58 0.45
 1 -2 -18 0.63 0.44
 1 2 -18 0.21 0.32
 1 2 -18 -0.63 0.44
 1 -2 -18 -0.03 0.36
 1 2 -17 3.41 0.54
 1 -2 -17 4.78 0.61
 1 -2 -17 5.11 0.69
 1 2 -17 4.97 0.7
 1 -2 -16 0.47 0.3
 1 -2 -16 1.18 0.47
 1 2 -16 1.41 0.47
 1 -2 -15 25.26 1.25
 1 2 -15 25.58 1.43
 1 -2 -15 25.01 1.44
 1 -2 -14 3.56 0.59
 1 2 -14 2.69 0.54
 -1 -2 14 3.67 1.31
 -1 2 14 4.99 1.53
 -1 2 13 15.96 2.27
 -1 -2 13 17.05 2.3
 1 2 -12 2.34 0.77
 -1 2 12 4.39 1.33
 -1 -2 12 1.66 0.81
 -1 2 11 37.25 2.96
 1 2 -11 42.03 2.88
 -1 -2 11 43.21 3.1
 1 -2 -10 18.18 1.51
 -1 -2 10 16.48 1.87
 -1 2 10 16.25 1.88
 1 2 -10 17.71 1.75
 1 2 -9 443.92 9.78
 -1 -2 9 430.4 10.27
 1 -2 -9 426.41 9.01
 1 -2 -9 411.83 8.86
 -1 -2 9 415.47 9.51
 -1 2 9 418.09 10.22
 1 -2 -8 3.45 0.64
 1 -2 -8 3.96 0.67
 1 2 -8 4.22 0.76
 -1 -2 8 4.71 0.93
 -1 2 8 3.61 1
 1 -2 -7 1.57 0.44
 1 2 -7 1.72 0.28
 1 -2 -7 2.08 0.47
 -1 2 7 0.82 0.6
 1 2 -7 2.34 0.56
 -1 -2 7 1.64 0.52
 1 2 -6 0.77 0.22
 -1 2 6 0.88 0.5
 -1 -2 6 0.75 0.44
 1 -2 -6 1.31 0.35
 1 2 -6 0.61 0.43
 1 -2 -6 0.92 0.36
 -1 -2 5 164.05 4.3
 1 -2 -5 155.67 3.86
 1 -2 -5 164.91 3.59
 1 2 -5 159.39 4.15
 -1 -2 4 46.9 1.99
 1 -2 -4 49.33 1.74
 1 2 -4 50.9 1.92
 1 -2 -3 77.85 2.19
 -1 -2 3 81.64 2.48
 1 2 -3 78.72 2.29
 1 -2 -3 79.6 1.67
 1 2 -2 81.55 1.84
 1 -2 -2 81.47 2.09
 1 -2 -2 83.35 1.61
 -1 -2 1 17.28 0.65
 1 -2 -1 19.24 0.69
 1 -2 0 4.21 0.35
 -1 2 0 4.4 0.39
 1 2 0 4.55 0.37
 -1 -2 0 3.65 0.33
 -1 -2 -1 107.12 2.39
 1 -2 1 107.09 2.01
 1 -2 1 102.76 2.22
 1 2 1 102.55 2.07
 1 2 2 176.73 3.51
 -1 -2 -2 171.02 3.05
 1 -2 2 182.27 3.8
 1 -2 2 175.16 3.74
 -1 -2 -2 170.88 3.85
 1 -2 2 178.87 3.35
 -1 -2 -2 177.79 3.68
 -1 2 -2 177.57 3.19
 -1 -2 -3 629.81 9.99
 1 -2 3 658.45 11.08
 1 2 3 661.58 9.89
 -1 -2 -3 646.84 11.21
 -1 2 -3 616.72 10.34
 -1 -2 -3 641.74 10.96
 -1 2 -3 635.99 10.48
 1 -2 3 643.1 10.97
 1 -2 4 65.46 2.14
 1 -2 4 65.99 2.24
 1 2 4 64.26 1.47
 -1 -2 -4 68.44 2.36
 -1 -2 -4 65.05 1.5
 -1 2 -4 62.22 1.79
 -1 2 -4 60.54 1.8
 -1 -2 -4 67.6 2.23
 -1 -2 -5 64.17 2.46
 1 -2 5 64.76 2.37
 -1 2 -5 62.17 1.89
 -1 -2 -5 64.34 2.42
 -1 2 -5 65.77 2.03
 1 2 5 70.74 2.56
 1 2 5 60.94 1.61
 -1 -2 -5 63.19 1.59
 -1 -2 -6 65.01 2.67
 -1 -2 -6 64.95 1.74
 -1 -2 -6 67.44 2.62
 1 -2 6 65.71 2.58
 1 2 6 62.51 1.77
 -1 2 -6 68.66 2.11
 1 2 6 67.9 2
 -1 2 -6 66.31 2.24
 1 2 6 72.12 2.87
 1 2 7 76.33 2.18
 1 -2 7 71.99 2.9
 1 2 7 80.73 3.33
 -1 2 -7 69.64 2.28
 -1 -2 -7 74.25 3.01
 -1 2 -7 68.89 3.16
 -1 -2 -7 74.34 3.03
 1 -2 8 25.83 1.8
 -1 2 -8 26.59 2.07
 -1 -2 -8 29.18 1.99
 -1 -2 -8 27.82 1.89
 1 2 8 28.56 2.16
 1 -2 9 2.23 0.75
 -1 -2 -9 1.46 0.63
 1 2 9 2.22 0.81
 -1 -2 -9 2.19 0.67
 -1 2 -9 2 0.71
 -1 -2 -10 3.96 0.88
 1 2 10 3.11 1.02
 -1 2 -10 3.43 0.9
 1 2 11 3.19 1.03
 -1 -2 -11 4.72 0.96
 1 -2 11 2.12 1.04
 -1 2 -11 3.08 0.9
 -1 2 -12 7.3 1.46
 -1 -2 -12 4.73 1.03
 1 2 12 6.72 1.58
 1 -2 12 4.83 1.32
 -1 2 -13 9.68 1.67
 1 2 13 6.91 1.55
 1 -2 13 6.72 1.62
 -1 2 -14 35.71 3.26
 -1 -2 -14 34.22 1.62
 -1 -2 -14 38.49 1.67
 -1 -2 -14 36.95 1.54
 -1 2 -14 35.64 1.68
 -1 2 -14 35.51 1.57
 -1 2 -15 4.15 0.63
 -1 -2 -15 5.19 0.74
 -1 2 -15 5.3 0.68
 -1 -2 -15 5.51 0.72
 -1 -2 -15 4.59 0.61
 -1 2 -16 0.69 0.47
 -1 -2 -16 0.33 0.38
 -1 -2 -16 -0.24 0.61
 -1 2 -16 0.86 0.49
 -1 -2 -16 0.36 0.34
 -1 -2 -17 4.43 0.61
 -1 2 -17 3.83 0.58
 -1 2 -17 4 0.65
 -1 -2 -17 4.17 0.64
 -1 2 -17 5.13 0.71
 -1 2 -18 8.13 0.83
 -1 -2 -18 8.38 0.82
 -1 2 -18 7.27 0.72
 -1 -2 -18 7.91 0.76
 -1 2 -19 19.11 1.05
 -1 -2 -19 19.27 1.05
 -1 2 -19 17.42 1.1
 -1 -2 -19 19.22 1.11
 -1 -2 -20 0.43 0.24
 -1 -2 -20 1.49 0.39
 -1 -2 -20 1.31 0.39
 -1 -2 -20 1.58 0.39
 -1 2 -20 0.83 0.3
 -1 2 -20 1.07 0.37
 -1 2 -21 3.68 0.44
 -1 2 -21 3.71 0.49
 -1 -2 -21 4.41 0.43
 -1 2 -21 4.3 0.42
 -1 -2 -21 3.44 0.41
 -1 2 -21 3.88 0.46
 -1 -2 -21 3.23 0.44
 -1 -2 -21 2.66 0.41
 -1 -2 -22 0.37 0.2
 1 3 -22 0.66 0.22
 1 -3 -22 0.69 0.24
 1 -3 -22 0.71 0.24
 1 3 -22 0.19 0.25
 1 -3 -21 -0.06 0.23
 -1 3 21 0.09 0.29
 1 -3 -21 0.71 0.34
 1 3 -21 -0.13 0.28
 1 -3 -20 0.19 0.36
 1 3 -20 -0.07 0.35
 1 -3 -20 -0.15 0.26
 1 -3 -20 0.51 0.3
 1 -3 -19 5.98 0.63
 1 3 -19 6.18 0.58
 1 -3 -19 7.33 0.75
 1 3 -19 6.99 0.78
 1 3 -18 6.14 0.78
 1 3 -18 5.27 0.59
 1 -3 -18 4.3 0.56
 1 -3 -18 4.56 0.69
 1 -3 -17 0.74 0.4
 1 3 -17 0.91 0.43
 1 -3 -17 1.55 0.5
 1 3 -17 0.55 0.48
 1 -3 -16 0.63 0.35
 1 -3 -16 1.08 0.47
 1 3 -16 0.35 0.4
 1 3 -15 4.28 0.66
 1 -3 -15 4.8 0.68
 1 -3 -15 3.75 0.53
 -1 -3 14 46.1 3.96
 1 -3 -14 44.76 1.84
 -1 3 14 47.69 4.04
 1 3 -14 42.72 1.82
 -1 3 13 47.02 3.77
 -1 -3 13 51.38 3.86
 1 3 -13 40.24 3.15
 1 3 -12 14.8 1.83
 -1 3 12 17.14 2.25
 -1 -3 12 17.33 2.17
 -1 -3 11 12.58 1.8
 -1 3 11 10.84 1.71
 1 3 -11 10.5 1.49
 1 -3 -10 12.61 1.43
 -1 -3 10 11.83 1.6
 1 -3 -10 11.8 1.18
 -1 3 10 10.99 1.65
 1 3 -10 10.56 1.32
 -1 -3 10 13.04 1.49
 1 -3 -9 0.1 0.37
 1 3 -9 0.27 0.44
 1 -3 -9 0.55 0.47
 1 -3 -9 0.79 0.54
 -1 3 9 0.59 0.83
 -1 -3 9 0.04 0.71
 -1 -3 8 3.58 0.98
 1 -3 -8 2.13 0.47
 1 -3 -8 3.19 0.63
 -1 3 8 2.39 0.97
 1 3 -8 3.28 0.76
 1 -3 -7 41.46 1.95
 -1 3 7 45.98 2.53
 1 3 -7 47.18 2.29
 1 -3 -7 41.42 1.79
 -1 -3 7 44.46 2.37
 1 3 -6 17.53 1.29
 1 -3 -6 19.37 1.23
 -1 -3 6 17.97 1.45
 -1 3 6 17.16 1.44
 1 -3 -6 15.88 0.96
 1 -3 -5 56.58 2.05
 1 3 -5 51.27 2.11
 -1 -3 5 52.78 2.32
 1 -3 -4 3904.37 59.72
 1 3 -4 3972.5 60.09
 1 -3 -4 3897.96 58.84
 -1 -3 4 4033.04 60.56
 1 -3 -3 11.81 0.48
 1 -3 -3 11.81 0.84
 1 3 -3 13.01 0.9
 1 -3 -2 32.4 1.26
 -1 -3 2 33.03 0.89
 1 3 -2 32.99 1.02
 -1 -3 1 30.65 0.98
 1 -3 -1 31.02 1.02
 -1 -3 1 32.05 1.31
 1 -3 0 16.79 0.8
 -1 -3 0 17.51 0.87
 -1 -3 0 15.61 0.79
 -1 3 0 17.63 0.84
 1 3 0 16.94 0.84
 -1 -3 -1 72.02 1.77
 1 -3 1 72.29 1.91
 1 3 1 70.93 1.74
 1 -3 2 153.96 3.59
 1 -3 2 154.1 3.51
 -1 -3 -2 156.06 3.4
 -1 3 -2 152.11 3.07
 1 -3 2 152.54 3.25
 1 3 2 152.59 3.24
 -1 -3 -2 141.37 2.95
 1 -3 2 148 2.61
 1 3 3 242.76 4.97
 -1 3 -3 236.5 4.56
 1 -3 3 244.93 5.2
 -1 -3 -3 244.05 5.36
 -1 -3 -3 229.98 4.29
 -1 -3 -3 242.77 4.96
 1 -3 3 241.45 5.07
 -1 -3 -4 64.21 1.69
 1 -3 4 70.4 2.45
 -1 -3 -4 71.29 2.29
 -1 3 -4 68.07 1.98
 1 3 4 71.43 2.38
 -1 -3 -4 66.96 2.5
 1 3 5 14.02 1.17
 -1 -3 -5 15.53 1.11
 -1 3 -5 14.22 0.78
 1 -3 5 14.56 1.16
 -1 3 -5 13.41 0.9
 -1 -3 -5 14.24 1.22
 -1 -3 -5 14.57 0.73
 -1 3 -6 190.37 4.13
 -1 -3 -6 195.47 3.99
 1 3 6 217.23 5.49
 -1 3 -6 205.03 4.71
 -1 -3 -6 210.45 5.15
 -1 -3 -6 209.94 5.55
 1 3 6 204.67 4.17
 1 -3 6 207.29 5.38
 1 -3 7 203.95 5.64
 -1 -3 -7 193.85 5.68
 -1 3 -7 198.46 4.91
 -1 -3 -7 209.62 5.53
 -1 -3 -8 31.02 1.97
 1 3 8 29.18 2.17
 1 -3 8 25.87 1.93
 -1 -3 -8 28.29 2.05
 -1 3 -8 33.16 2.38
 1 -3 9 23.81 1.94
 -1 -3 -9 24.76 1.88
 -1 3 -9 25.73 2.19
 1 3 9 26.95 2.23
 -1 -3 -9 23.27 1.93
 -1 -3 -10 265.98 7.4
 -1 3 -10 260.85 8.15
 1 3 10 273.6 8.22
 -1 -3 -10 246.01 7.42
 1 3 11 2.99 1.05
 -1 3 -11 1.81 0.86
 -1 -3 -11 1.55 0.64
 1 -3 12 17.13 2.21
 1 3 12 18.06 2.33
 -1 3 -12 17.55 2.15
 1 -3 13 7.43 1.68
 1 3 13 9.4 1.85
 -1 3 -13 8.46 1.67
 -1 -3 -14 1.15 0.37
 -1 3 -14 0.91 0.42
 -1 -3 -14 1.21 0.5
 -1 3 -14 0.63 0.36
 -1 3 -14 0.46 0.85
 -1 -3 -14 1.2 0.43
 -1 -3 -15 2.38 0.51
 -1 -3 -15 2.15 0.5
 -1 -3 -15 3.26 0.68
 -1 3 -15 2.49 0.52
 -1 3 -15 2.2 0.58
 -1 -3 -16 27.87 1.4
 -1 3 -16 28.61 1.42
 -1 3 -16 26.08 1.5
 -1 -3 -16 27.94 1.52
 -1 -3 -17 0.27 0.39
 -1 3 -17 0.41 0.47
 -1 3 -17 0 0.33
 -1 -3 -17 -0.02 0.37
 -1 3 -17 -0.07 0.4
 -1 3 -18 2.08 0.53
 -1 -3 -18 2.17 0.47
 -1 3 -18 1.1 0.37
 -1 -3 -18 1.28 0.5
 -1 3 -19 0.06 0.4
 -1 -3 -19 0.32 0.38
 -1 -3 -19 0.13 0.33
 -1 -3 -19 0.75 0.37
 -1 3 -19 0.15 0.33
 -1 -3 -20 3.06 0.48
 -1 -3 -20 2.73 0.47
 -1 3 -20 2.09 0.38
 -1 -3 -20 1.6 0.37
 -1 3 -20 2.48 0.44
 -1 -3 -20 2.53 0.42
 -1 3 -21 0.33 0.27
 -1 -3 -21 0.95 0.28
 -1 3 -21 1.11 0.31
 -1 -3 -21 1.45 0.35
 -1 3 -21 1.18 0.28
 -1 3 -21 1.11 0.32
 -1 -3 -21 1.19 0.31
 -1 -3 -21 0.67 0.23
 1 -4 -22 4.98 0.44
 1 4 -22 5.78 0.45
 1 -4 -22 7.01 0.51
 1 4 -22 7.16 0.52
 1 4 -21 2.43 0.44
 -1 4 21 2.63 0.43
 1 -4 -21 2.78 0.39
 1 -4 -21 2.57 0.41
 1 4 -20 4.47 0.58
 -1 4 20 3.93 0.58
 1 -4 -20 4.41 0.59
 1 -4 -20 3.82 0.49
 1 -4 -20 3.82 0.46
 1 -4 -19 2.94 0.57
 1 4 -19 2.38 0.55
 1 -4 -19 2.41 0.48
 1 -4 -19 2.69 0.48
 1 4 -19 2.53 0.45
 1 4 -18 23.77 1.18
 1 -4 -18 25.71 1.43
 1 4 -18 24.8 1.44
 1 -4 -18 23.13 1.22
 1 4 -17 33.59 1.71
 1 -4 -17 34.07 1.7
 1 -4 -17 33.47 1.5
 1 -4 -16 8.89 0.87
 1 -4 -16 8.4 0.76
 1 4 -16 7.77 0.85
 1 4 -15 2.84 0.6
 1 -4 -15 2.65 0.59
 1 -4 -15 2.47 0.47
 1 -4 -14 1.03 0.42
 -1 -4 14 0.83 0.84
 -1 4 14 0.19 0.89
 1 4 -14 0.48 0.35
 -1 4 13 2.16 1.26
 -1 -4 13 4.92 1.32
 1 4 -13 2.65 0.89
 -1 -4 12 9.51 1.66
 -1 4 12 10.77 1.86
 1 4 -12 9.89 1.62
 -1 4 11 1.49 0.98
 -1 -4 11 2.56 0.9
 1 -4 -10 12.57 1.55
 -1 4 10 15.06 1.9
 -1 -4 10 13.34 1.58
 1 4 -10 12.23 1.44
 1 -4 -9 29.98 1.7
 1 -4 -9 28.26 1.82
 1 -4 -9 32.99 2.39
 -1 -4 9 31.99 2.37
 1 4 -9 31.53 2.2
 -1 4 9 29.75 2.42
 -1 4 8 18.2 1.83
 1 -4 -8 18.54 1.23
 1 4 -8 21.3 1.68
 -1 -4 8 17.7 1.75
 1 -4 -8 20 1.46
 1 4 -7 525.87 10.64
 -1 -4 7 513.93 11.03
 1 -4 -7 518.55 10
 1 -4 -7 496.63 9.33
 -1 4 7 518.45 11.22
 -1 -4 6 8.62 1.11
 1 -4 -6 8.97 0.69
 -1 4 6 9.36 1.16
 1 4 -6 11.06 1.08
 1 -4 -6 8.78 0.87
 1 -4 -5 8.99 0.6
 -1 -4 5 9.34 1.07
 1 4 -5 9.57 0.97
 1 -4 -5 9.53 0.85
 1 -4 -4 41.06 1.76
 -1 -4 4 42.15 2.15
 1 -4 -4 40.35 1.23
 1 4 -4 45.46 1.96
 1 4 -3 260.55 5.48
 1 -4 -3 247.25 5.22
 -1 -4 2 51.2 1.32
 1 -4 -2 55.35 1.82
 -1 -4 1 490.7 8.97
 -1 -4 1 502.15 8.36
 -1 -4 0 9.48 0.71
 -1 -4 0 9.84 0.71
 -1 4 0 10.7 0.65
 1 -4 1 0.55 0.28
 1 4 1 0.42 0.26
 -1 -4 -1 0.69 0.27
 -1 -4 -1 0.45 0.17
 -1 -4 -1 1.43 0.35
 -1 -4 -1 0.61 0.27
 1 4 2 242 4.89
 1 -4 2 248.53 4.99
 -1 4 -2 248.63 4.77
 -1 -4 -2 240.05 4.68
 -1 4 -3 0.73 0.3
 1 4 3 0.73 0.42
 1 -4 3 0.75 0.45
 -1 -4 -3 1.17 0.34
 -1 -4 -3 0.37 0.21
 -1 -4 -4 373.38 7.26
 -1 4 -4 377.72 7.01
 1 -4 4 384.11 7.84
 -1 -4 -4 359.99 6.63
 1 4 4 379.63 7.5
 -1 -4 -4 376.58 7.96
 -1 4 -5 109.51 3.04
 -1 -4 -5 115.19 3.85
 -1 -4 -5 109.61 2.69
 -1 -4 -5 114.21 3.31
 1 4 5 113.91 3.52
 1 -4 5 116.47 3.71
 1 -4 6 45.61 2.39
 1 4 6 46.61 2.33
 -1 4 -6 46.04 1.93
 -1 -4 -6 45.63 2.44
 -1 -4 -6 42.48 1.54
 -1 -4 -6 45.75 2.08
 -1 4 -7 4.8 0.73
 1 4 7 4.48 1.02
 1 -4 7 4.8 0.96
 -1 -4 -7 5.46 0.83
 -1 -4 -7 4.05 0.86
 1 -4 8 86.98 3.84
 -1 4 -8 92.86 3.27
 1 4 8 98.81 4.08
 -1 -4 -8 93.95 3.53
 -1 -4 -8 95.38 4.06
 -1 -4 -9 238.39 6.53
 1 -4 9 226.54 6.86
 -1 4 -9 223.78 7.3
 1 4 9 244.81 7.41
 -1 -4 -9 232.64 7.1
 -1 4 -10 7.1 1.33
 -1 -4 -10 5.69 1
 1 -4 10 6.36 1.25
 -1 -4 -10 4.84 0.99
 1 4 10 5.77 1.29
 -1 4 -11 61.4 3.93
 1 4 11 59.71 3.85
 -1 -4 -11 60.5 3.29
 -1 4 -12 5.64 1.35
 1 4 12 2.88 1.17
 1 -4 13 2.23 1.02
 -1 4 -13 3.45 1.25
 -1 4 -14 1.26 0.43
 -1 -4 -14 1.34 0.58
 -1 -4 -14 1.46 0.46
 -1 -4 -14 1.34 0.39
 -1 4 -14 1.72 0.52
 -1 4 -15 1.44 0.5
 -1 -4 -15 2.29 0.59
 -1 -4 -15 2.66 0.58
 -1 4 -15 1.56 0.47
 -1 -4 -15 1.78 0.45
 -1 -4 -16 1.87 0.53
 -1 4 -16 1.7 0.58
 -1 4 -16 1.99 0.46
 -1 -4 -16 1.64 0.46
 -1 -4 -17 7.09 0.77
 -1 -4 -17 7.77 0.83
 -1 4 -17 7.54 0.84
 -1 4 -17 7.24 0.74
 -1 -4 -18 7.05 0.74
 -1 -4 -18 7.5 0.8
 -1 4 -18 6.21 0.64
 -1 -4 -18 5.8 0.68
 -1 4 -18 8.21 0.84
 -1 -4 -19 3.9 0.55
 -1 4 -19 3.64 0.51
 -1 -4 -19 3.36 0.52
 -1 4 -19 4.07 0.59
 -1 -4 -19 3.17 0.52
 -1 -4 -20 -0.2 0.31
 -1 -4 -20 0.17 0.25
 -1 -4 -20 0.24 0.3
 -1 4 -20 0.7 0.31
 -1 4 -20 0.07 0.29
 -1 -4 -20 0.98 0.34
 -1 -4 -21 2.33 0.38
 -1 -4 -21 2.16 0.33
 -1 -4 -21 2.61 0.36
 -1 4 -21 3.57 0.44
 -1 4 -21 2.65 0.43
 -1 4 -21 2.57 0.33
 -1 -4 -21 2.97 0.37
 -1 -4 -21 2.96 0.41
 1 -5 -22 0.24 0.18
 1 -5 -22 0.31 0.22
 1 5 -22 0.19 0.18
 1 5 -22 0.12 0.21
 1 5 -21 -0.41 0.27
 1 -5 -21 0.03 0.23
 1 -5 -21 0.44 0.28
 1 -5 -20 0.92 0.39
 1 5 -20 0.33 0.33
 -1 5 20 0.21 0.34
 1 -5 -20 -0.22 0.31
 1 -5 -20 0.27 0.27
 1 -5 -19 1.06 0.39
 1 5 -19 0.88 0.3
 1 -5 -19 0.82 0.44
 1 5 -19 0.91 0.42
 1 -5 -19 0.38 0.32
 1 -5 -18 0.79 0.42
 1 -5 -18 0.11 0.42
 1 -5 -18 0.38 0.32
 1 5 -18 -0.06 0.31
 1 5 -18 0.1 0.43
 1 -5 -17 14.24 1.11
 1 -5 -17 15.85 1.02
 1 5 -17 14.25 1.15
 1 -5 -16 5.37 0.64
 1 -5 -16 5 0.69
 1 5 -16 4.97 0.75
 1 5 -15 2.14 0.53
 1 -5 -15 2.83 0.56
 1 -5 -15 3.12 0.52
 1 5 -14 2.22 1.12
 1 -5 -14 1.4 0.45
 1 -5 -14 1.72 0.42
 1 5 -14 1.64 0.48
 -1 5 13 28.87 3.13
 1 5 -13 27.1 2.79
 -1 -5 13 26.88 2.87
 -1 -5 12 24.49 2.56
 -1 5 12 23.64 2.67
 1 5 -12 26.01 2.6
 -1 -5 11 8.81 1.53
 -1 5 11 10.52 1.8
 1 5 -11 12.35 1.51
 1 -5 -11 11.77 1.69
 1 -5 -10 -0.33 0.68
 -1 5 10 1.06 0.86
 1 5 -10 0.81 0.62
 -1 -5 10 2.17 1.07
 1 -5 -9 14.81 1.34
 -1 -5 9 14.98 1.78
 1 5 -9 13.42 1.53
 -1 5 9 15.14 1.8
 -1 -5 8 50.44 2.97
 -1 5 8 50.39 3.06
 1 5 -8 52.2 2.75
 1 -5 -8 52.08 2.39
 1 -5 -8 48.41 2
 1 5 -7 136.84 4.43
 -1 5 7 137.51 4.88
 -1 -5 7 142.14 4.91
 1 -5 -7 140.54 3.53
 1 -5 -7 139.9 4.11
 1 -5 -6 76.46 2.21
 1 5 -6 74.75 2.95
 -1 5 6 76.63 3.3
 -1 -5 6 75.54 3.29
 1 -5 -6 77.89 2.76
 -1 5 5 3.89 0.85
 1 5 -5 3.14 0.63
 1 -5 -5 3.73 0.58
 -1 -5 5 3.11 0.79
 1 5 -4 14.18 1.13
 1 -5 -4 15.93 1.09
 1 5 -3 382.47 7.47
 1 5 -3 360.46 6.18
 1 -5 -3 369.81 7.18
 -1 -5 3 363.43 5.94
 -1 5 2 46.96 2.05
 -1 -5 2 47.55 1.4
 1 -5 -2 45.31 1.85
 -1 5 1 331.57 6.88
 -1 -5 1 324.71 6.72
 -1 5 1 340.71 5.88
 -1 -5 1 335.09 6.16
 -1 -5 0 62.08 2.07
 1 -5 0 58.41 2
 -1 -5 0 63.42 2.02
 -1 -5 -1 272.51 5.71
 -1 -5 -1 260.65 5.18
 -1 -5 -1 264.21 5.33
 1 -5 1 277.36 5.57
 -1 -5 -1 260.08 4.55
 1 5 1 273.27 5.22
 -1 -5 -2 7.71 0.57
 1 5 2 8.28 0.75
 1 -5 2 7.72 0.76
 -1 -5 -2 8.37 0.7
 -1 5 -2 7.53 0.68
 1 5 3 11.19 0.97
 -1 5 -3 13.43 0.9
 -1 -5 -3 13.33 0.84
 1 5 4 0 0.44
 -1 -5 -4 0.04 0.26
 -1 5 -4 0.19 0.24
 -1 -5 -4 0.21 0.21
 -1 -5 -4 0.75 0.48
 1 -5 4 0.05 0.42
 -1 -5 -5 15.14 1.1
 1 -5 5 15.96 1.38
 -1 5 -5 15.44 1.07
 -1 -5 -5 13.96 0.89
 -1 -5 -5 15.86 1.46
 1 5 5 15.83 1.29
 -1 5 -6 38.11 1.83
 -1 -5 -6 38.76 2.4
 -1 -5 -6 40.9 1.98
 1 -5 6 37.49 2.23
 1 5 6 41.83 2.31
 -1 -5 -6 37.76 1.55
 1 -5 7 5.7 1.08
 1 5 7 4.97 1.07
 -1 5 -7 5.75 0.75
 -1 -5 -7 6.67 0.9
 -1 -5 -7 7.91 1.19
 1 5 8 153.73 5.34
 -1 -5 -8 146.18 5.41
 -1 -5 -8 148 4.59
 1 -5 8 145.42 5.23
 -1 5 -8 141.85 4.36
 -1 -5 -9 0.18 0.48
 -1 -5 -9 -0.46 0.71
 1 -5 9 0.78 0.75
 1 5 9 0.53 0.78
 -1 -5 -10 2 0.82
 1 5 10 3.48 1.1
 -1 -5 -10 4.65 0.9
 -1 5 -10 4.83 1.13
 1 -5 10 1.87 0.83
 1 5 11 17.76 2.15
 -1 5 -11 17.13 2.19
 -1 -5 -11 14.24 1.85
 -1 5 -12 0.81 0.83
 1 5 12 0.12 0.84
 1 5 13 29.28 3.15
 -1 5 -13 26.31 1.41
 1 -5 13 23.86 2.81
 -1 -5 -13 26.89 1.38
 -1 5 -13 30.38 3.09
 -1 5 -14 0.17 0.37
 -1 -5 -14 0.55 0.58
 -1 -5 -14 0.61 0.4
 -1 -5 -14 0.26 0.34
 -1 -5 -15 20.85 1.23
 -1 -5 -15 22.85 1.35
 -1 5 -15 20.16 1.32
 -1 -5 -16 -0.03 0.42
 -1 5 -16 0.79 0.48
 -1 -5 -16 1.07 0.44
 -1 -5 -17 7.81 0.78
 -1 -5 -17 7.02 0.8
 -1 5 -17 7.54 0.82
 -1 -5 -17 7.88 0.83
 -1 -5 -18 1.06 0.42
 -1 5 -18 1.23 0.46
 -1 -5 -18 1 0.42
 -1 -5 -18 1.82 0.52
 -1 5 -18 1.06 0.36
 -1 -5 -19 3.87 0.52
 -1 5 -19 3.34 0.56
 -1 -5 -19 2.99 0.5
 -1 -5 -19 3.2 0.51
 -1 5 -19 3.22 0.49
 -1 -5 -20 1.65 0.38
 -1 5 -20 2.12 0.42
 -1 -5 -20 1.93 0.39
 -1 -5 -20 2.3 0.44
 -1 5 -20 2.13 0.36
 -1 -5 -20 1.77 0.39
 -1 -5 -21 -0.06 0.22
 -1 -5 -21 -0.3 0.26
 -1 -5 -21 0.25 0.23
 -1 5 -21 -0.2 0.22
 -1 -5 -21 -0.32 0.21
 -1 -5 -21 0.4 0.24
 -1 5 -21 -0.28 0.22
 -1 5 -21 0.38 0.22
 1 -6 -22 1.47 0.24
 1 6 -22 1.43 0.29
 1 -6 -21 -0.02 0.26
 1 6 -21 0.07 0.27
 1 -6 -21 0.3 0.25
 1 -6 -21 -0.09 0.21
 1 -6 -20 -0.07 0.31
 1 -6 -20 0.1 0.23
 1 6 -20 0.05 0.31
 1 -6 -20 -0.14 0.26
 1 6 -19 6.74 0.74
 1 -6 -19 7.62 0.78
 1 6 -19 5.89 0.58
 1 -6 -19 5.69 0.59
 1 -6 -19 7.18 0.66
 -1 6 19 5.75 0.71
 1 6 -18 0.12 0.29
 1 -6 -18 -0.19 0.32
 1 -6 -18 0.23 0.32
 1 6 -18 -0.32 0.43
 1 -6 -18 -0.11 0.35
 1 -6 -17 2.39 0.49
 1 -6 -17 2.13 0.47
 1 6 -17 1.75 0.56
 1 -6 -17 2.74 0.55
 1 -6 -16 11.24 0.87
 1 -6 -16 10.68 0.98
 1 6 -16 11.4 1.02
 1 -6 -15 1.35 0.45
 1 -6 -15 1.55 0.46
 1 6 -15 0.75 0.41
 1 6 -14 11.77 2.02
 1 -6 -14 11.82 0.87
 1 6 -14 12.19 1
 1 6 -14 12.95 1.01
 1 -6 -14 12.16 0.98
 -1 6 13 -0.28 1.05
 1 6 -13 -0.45 0.7
 -1 -6 13 -0.19 0.72
 -1 -6 12 0.68 0.81
 -1 -6 12 1.02 0.96
 -1 6 12 1.77 1.07
 1 -6 -11 23.49 2.41
 -1 6 11 24.98 2.59
 1 6 -11 21.76 2.09
 -1 -6 11 20.99 2.23
 -1 -6 10 145.16 5.82
 1 6 -10 154.36 5.53
 -1 6 10 143.46 6.04
 1 -6 -10 140.31 5.81
 -1 6 9 4.95 1.33
 1 -6 -9 3.74 0.75
 1 6 -9 6.12 1.13
 1 6 -8 140.19 4.87
 -1 -6 8 141.41 5.31
 1 -6 -8 136.22 4.31
 -1 6 8 133.68 5.22
 1 -6 -7 156.64 4.54
 -1 6 7 157.04 5.43
 -1 -6 7 159.38 5.53
 1 6 -7 164.52 5.05
 -1 6 6 44.36 2.62
 -1 -6 6 44.54 2.64
 1 6 -6 45.79 2.38
 1 -6 -6 45.69 2.14
 -1 -6 5 71.34 3.21
 1 6 -5 74.23 2.89
 -1 6 5 68.92 3.07
 1 -6 -5 78.23 2.76
 -1 6 4 16.79 1.45
 1 -6 -4 18.71 1.24
 1 6 -4 19.2 1.39
 1 -6 -3 419.73 8.1
 -1 -6 3 401.9 6.76
 1 6 -3 394.71 6.81
 -1 6 3 415.28 8.68
 1 6 -3 416.56 8.32
 -1 -6 2 62.87 1.89
 -1 -6 2 65.29 2.71
 -1 6 2 70.37 2.73
 1 -6 -2 69.38 2.52
 1 -6 -1 2.43 0.51
 -1 -6 1 2.77 0.7
 -1 6 1 1.94 0.33
 -1 -6 1 1.84 0.46
 -1 -6 0 147.08 3.65
 1 -6 0 135.11 3.59
 -1 -6 0 138.31 3.65
 -1 -6 -1 586.35 10.76
 1 6 1 615.77 10.59
 -1 -6 -1 630.38 11.16
 1 -6 1 612.41 11.11
 -1 -6 -1 587.53 10.56
 1 -6 1 611.51 11.02
 -1 -6 -2 13.79 0.96
 -1 -6 -2 11.51 0.77
 1 -6 2 14.48 1.06
 1 6 2 13.76 0.97
 -1 6 -2 14.94 1.02
 -1 -6 -3 44.62 1.76
 -1 6 -3 44.63 1.83
 1 6 3 44.32 1.95
 -1 6 -4 14.56 1.06
 1 -6 4 14.59 1.34
 1 6 4 14.42 1.21
 -1 -6 -4 14.45 0.98
 -1 -6 -4 14.82 1.37
 -1 -6 -5 51.36 1.95
 -1 6 -5 50.95 2.14
 1 -6 5 53.28 2.65
 1 6 5 53.36 2.49
 -1 -6 -5 51.89 2.72
 1 6 6 12.48 1.35
 -1 -6 -6 13.13 1.17
 -1 6 -6 13.24 1.14
 -1 -6 -6 13.11 0.97
 1 -6 6 14.78 1.52
 -1 -6 -6 14.07 1.55
 1 -6 7 0.36 0.74
 -1 -6 -7 1.21 0.7
 1 6 7 1.06 0.82
 -1 -6 -7 0.29 0.4
 -1 6 -7 0.2 0.32
 -1 -6 -8 3.45 0.76
 1 -6 8 1.94 0.95
 -1 6 -8 2.15 0.59
 -1 -6 -8 3.21 0.98
 1 6 8 4.83 1.14
 1 6 9 145.15 5.64
 -1 -6 -9 140.9 4.72
 1 -6 9 137.8 5.52
 -1 -6 -9 138.86 5.69
 -1 -6 -10 38.13 2.4
 1 -6 10 39.07 2.96
 -1 6 -10 35.89 2.99
 1 6 10 40.54 3.09
 -1 -6 -10 34.73 2.88
 -1 -6 -11 1.2 0.67
 1 6 11 0.63 0.8
 -1 6 -11 1.28 0.7
 -1 6 -12 80.16 5
 1 6 12 89.74 5.22
 -1 6 -13 0.95 0.67
 1 6 13 1.6 1.1
 -1 6 -13 2.45 0.52
 -1 -6 -13 1.82 0.43
 -1 -6 -13 2.24 0.51
 -1 -6 -13 2.02 0.55
 -1 6 -14 0.82 0.46
 -1 -6 -14 0.9 0.43
 -1 -6 -14 0.84 0.37
 -1 -6 -15 5.64 0.7
 -1 -6 -15 6.28 0.74
 -1 6 -15 5.41 0.78
 -1 -6 -16 22.6 1.35
 -1 -6 -16 21.92 1.32
 -1 -6 -16 21.61 1.24
 -1 6 -16 23.91 1.42
 -1 -6 -17 3.74 0.58
 -1 -6 -17 2.83 0.54
 -1 6 -17 2.76 0.62
 -1 -6 -17 3.33 0.6
 -1 6 -18 3.52 0.51
 -1 -6 -18 3.31 0.56
 -1 6 -18 3.78 0.63
 -1 -6 -18 4.19 0.58
 -1 -6 -18 3.32 0.57
 -1 -6 -19 3.02 0.5
 -1 -6 -19 2.05 0.45
 -1 -6 -19 3.94 0.55
 -1 -6 -19 3.45 0.56
 -1 6 -19 3.12 0.44
 -1 6 -19 3.45 0.54
 -1 6 -20 0.75 0.31
 -1 -6 -20 0.35 0.32
 -1 -6 -20 0.78 0.34
 -1 -6 -20 1.04 0.38
 -1 6 -20 0.32 0.29
 -1 -6 -20 0.58 0.3
 -1 -6 -21 3.17 0.38
 -1 -6 -21 2.36 0.35
 -1 -6 -21 2.59 0.36
 -1 6 -21 2.72 0.37
 -1 6 -21 3.49 0.35
 -1 -6 -21 2.96 0.35
 -1 6 -21 1.87 0.3
 -1 -6 -21 3.5 0.36
 1 7 -22 1.01 0.24
 1 -7 -21 0.09 0.25
 1 -7 -21 0.03 0.21
 1 7 -21 0.15 0.27
 1 7 -20 0.73 0.33
 1 -7 -20 1.37 0.32
 1 -7 -20 1.02 0.32
 1 -7 -20 0.92 0.35
 1 7 -19 1.77 0.51
 1 -7 -19 1.52 0.42
 1 -7 -19 1.24 0.4
 1 -7 -19 1.64 0.39
 1 7 -18 9.52 0.92
 1 -7 -18 9.65 0.86
 1 -7 -18 9.05 0.81
 -1 7 18 10.72 0.95
 1 -7 -18 9.56 0.79
 1 -7 -17 0.4 0.36
 1 -7 -17 0.76 0.42
 1 -7 -17 0.78 0.46
 1 7 -17 0.47 0.46
 1 7 -16 3.6 0.63
 1 -7 -16 2.99 0.53
 1 -7 -16 3.71 0.59
 1 -7 -16 4.22 0.69
 1 -7 -15 5.25 0.7
 1 7 -15 5.39 0.72
 1 -7 -15 4.1 0.57
 1 7 -14 8.2 0.84
 1 7 -14 6.79 0.76
 1 -7 -14 6.36 0.72
 1 -7 -14 7.13 0.71
 -1 7 13 -0.28 1.06
 -1 -7 13 1.44 0.99
 1 7 -13 -0.41 0.76
 -1 7 12 13.52 2.14
 -1 -7 12 16.48 2.2
 -1 7 11 -0.21 0.89
 1 7 -11 0.13 0.57
 -1 -7 11 -0.04 0.77
 1 -7 -11 0.07 0.7
 1 7 -10 10.19 1.43
 -1 7 10 8.41 1.59
 1 -7 -10 9.48 1.53
 -1 -7 10 10.82 1.69
 -1 7 9 9.26 1.63
 1 7 -9 9.73 1.4
 -1 -7 9 9.71 1.55
 1 -7 -9 9.44 1.14
 -1 7 8 352.46 9.66
 1 -7 -8 359.78 8.33
 1 7 -8 380.84 9.11
 -1 -7 8 353.24 9.67
 1 -7 -7 3.4 0.74
 1 7 -7 3.03 0.84
 -1 7 7 1.99 1.05
 -1 -7 7 4.61 1.14
 -1 -7 6 56.17 3.16
 1 -7 -6 58.89 2.57
 1 7 -6 60.23 2.81
 -1 7 6 59.32 3.13
 1 -7 -5 1.96 0.57
 -1 7 5 1.54 0.67
 -1 -7 5 2.62 0.83
 1 7 -5 2.55 0.69
 1 -7 -4 35.84 1.81
 1 7 -4 34.94 1.96
 -1 -7 4 31.64 2.11
 -1 7 4 35.75 2.15
 1 7 -3 412.4 7.17
 -1 -7 3 418.59 7.28
 1 -7 -3 425.23 8.52
 -1 -7 3 419.89 9.15
 1 7 -3 434.22 8.81
 1 -7 -2 3.78 0.55
 -1 7 2 3.5 0.33
 -1 -7 2 3.08 0.46
 1 -7 -2 5.44 0.78
 -1 -7 2 3.26 0.73
 -1 7 2 3.72 0.68
 1 -7 -1 32.17 1.57
 -1 -7 1 31.93 1.47
 -1 -7 1 31.66 1.77
 -1 -7 0 10.13 0.96
 1 -7 0 12.17 1
 -1 -7 0 11.36 0.98
 1 -7 1 20.24 1.39
 -1 -7 -1 20.46 1.3
 1 -7 1 19.49 1.33
 -1 -7 -1 21.32 1.26
 -1 -7 -2 47.9 1.78
 1 -7 2 51.23 2.19
 -1 -7 -2 50.99 2.06
 1 7 2 52.44 2.09
 -1 -7 -2 54.22 2.42
 -1 7 -2 49.36 2.08
 -1 7 -3 57.61 2.26
 1 7 3 53.26 2.23
 1 -7 3 55.52 2.56
 -1 -7 -3 51.41 2.53
 -1 -7 -3 54.16 2.13
 -1 -7 -4 9.06 0.86
 1 -7 4 9.59 1.17
 1 7 4 8.77 1.04
 -1 -7 -4 8.93 1.18
 -1 7 -4 8.36 0.89
 -1 -7 -5 1.07 0.4
 -1 7 -5 0.76 0.46
 1 -7 5 0.84 0.68
 1 7 5 0.53 0.53
 -1 -7 -5 0.07 0.56
 -1 -7 -6 0.48 0.34
 1 7 6 1.32 0.82
 1 -7 6 -0.23 0.67
 -1 -7 -6 0.21 0.63
 -1 7 -6 0.22 0.33
 -1 -7 -7 19.78 2.02
 -1 7 -7 18.2 1.46
 1 7 7 21 1.9
 1 -7 7 19.36 1.91
 -1 7 -8 0.98 0.53
 1 -7 8 1.71 1.01
 -1 -7 -8 0.76 0.8
 1 7 8 0.13 0.74
 -1 -7 -9 6.52 1.29
 1 7 9 7.67 1.34
 1 -7 9 9.75 1.56
 1 -7 10 11.95 1.77
 -1 -7 -10 13.59 1.86
 1 7 10 13.43 1.84
 -1 -7 -11 1.3 0.73
 1 7 11 0.61 0.82
 1 -7 11 1.4 0.8
 -1 7 -11 1.66 0.86
 1 7 12 13.2 2.1
 -1 7 -12 14.06 2.12
 -1 7 -13 6.58 0.81
 -1 7 -13 8.12 0.82
 -1 -7 -13 6.85 0.73
 -1 7 -13 5.08 1.48
 -1 -7 -13 7.8 0.75
 -1 7 -14 12.76 1.05
 -1 -7 -14 13.06 0.98
 -1 -7 -14 13.33 0.99
 -1 -7 -15 2.31 0.5
 -1 7 -15 2.35 0.52
 -1 -7 -15 2.16 0.54
 -1 -7 -15 2.59 0.59
 -1 -7 -16 16.57 1.14
 -1 7 -16 15.2 1.16
 -1 -7 -16 15.98 1.08
 -1 -7 -16 16.05 1.12
 -1 -7 -17 21.3 1.26
 -1 -7 -17 21.22 1.22
 -1 7 -17 21.18 1.31
 -1 -7 -17 20.58 1.27
 -1 7 -18 2.75 0.54
 -1 -7 -18 3.7 0.58
 -1 -7 -18 3.94 0.6
 -1 -7 -18 4.19 0.59
 -1 -7 -19 0.1 0.29
 -1 -7 -19 0.94 0.38
 -1 7 -19 0.65 0.39
 -1 -7 -19 0.18 0.29
 -1 -7 -19 0.06 0.31
 -1 7 -19 0.45 0.28
 -1 7 -20 13.01 0.73
 -1 -7 -20 13.95 0.8
 -1 -7 -20 12.55 0.8
 -1 -7 -20 13.74 0.77
 -1 7 -20 12.99 0.85
 -1 -7 -20 14.35 0.84
 -1 7 -21 4.37 0.43
 -1 -7 -21 3.69 0.38
 -1 -7 -21 4.87 0.41
 -1 7 -21 2.55 0.35
 -1 -7 -21 4.14 0.36
 -1 -7 -21 4.47 0.41
 -1 7 -21 4.25 0.36
 -1 -7 -21 2.68 0.36
 -1 -8 21 0.6 0.3
 1 -8 -21 0.24 0.2
 1 -8 -21 0.14 0.22
 1 8 -21 0.35 0.26
 1 8 -20 0.33 0.3
 1 -8 -20 -0.39 0.27
 1 -8 -20 0.91 0.34
 1 -8 -20 0.24 0.24
 1 -8 -20 0.17 0.23
 1 -8 -19 4.56 0.6
 1 -8 -19 4.12 0.5
 1 -8 -19 4.07 0.53
 1 8 -19 4.46 0.63
 1 -8 -18 1.69 0.44
 1 -8 -18 1.58 0.43
 1 8 -18 1.08 0.48
 1 -8 -18 1.83 0.44
 1 -8 -17 25.28 1.32
 1 -8 -17 28.2 1.47
 1 -8 -17 24.02 1.31
 1 8 -17 24.1 1.44
 1 -8 -16 0.16 0.41
 1 -8 -16 0.81 0.42
 1 8 -16 0.21 0.38
 1 -8 -16 0.14 0.34
[truncated: 1,755,930 more chars]
